# Supplementary material for: Cross-Species Insights from Single-Nucleus Sequencing Highlight Aging-Related Hippocampal Features in Tree Shrew
Source: Mol Biol Evol. 2025 Feb 28;42(2):msaf020. doi: 10.1093/molbev/msaf020 (PMC11879083; doi:10.1093/molbev/msaf020)
Supplement: msaf020_Supplementary_Data [file msaf020_supplementary_data.zip › Supplementary tables.xlsx]

## Sheet: Supplementary Table1
Supplementary Table 1: The number of cell for clusters and cell type. (F, famale; M, male)																																			Number						Propotion
cluster	Infancy1(F)	Infancy2(M)	Infancy3(M)	Infancy4(F)	Infancy5(F)	Adult1(F)	Adult2(M)	Adult3(F)	Adult4(F)	Adult5(M)	Old1(F)	Old2(M)	Old3(M)	Old4(F)	Old5(M)	Total		cluster	Infancy1(F)	Infancy2(M)	Infancy3(M)	Infancy4(F)	Infancy5(F)	Adult1(F)	Adult2(M)	Adult3(F)	Adult4(F)	Adult5(M)	Old1(F)	Old2(M)	Old3(M)	Old4(F)	Old5(M)		cell type	Infancy	Adult	Old	total			Infancy	Adult	Old
c0	66	168	84	720	1979	71	78	1808	1154	881	504	44	265	831	1343	9996		c0	0.926966	2.49073	1.56337	6.97404	21.553	1.34827	1.59184	19.5038	12.5054	13.8153	6.20002	1.53739	3.61725	10.7559	14.9289		NSC/Astrocyte	3214	1512	1495	6221		NSC/Astrocyte	8.29548	4.31495	4.26667
c1	74	164	79	334	949	88	82	1352	910	1042	755	51	477	1015	1187	8559		c1	1.03933	2.43143	1.47031	3.23518	10.3354	1.6711	1.67347	14.5847	9.86129	16.34	9.28774	1.78197	6.51106	13.1375	13.1948		CR	218	85	31	334		CR	0.562668	0.242573	0.0884728
c2	348	247	420	741	296	374	243	346	778	774	338	36	223	1182	1170	7516		c2	4.88764	3.66197	7.81686	7.17745	3.2237	7.10216	4.95918	3.73247	8.43086	12.1374	4.15795	1.25786	3.04395	15.299	13.0058		DG_ExN	5638	5821	6127	17586		DG_ExN	14.5519	16.612	17.4862
c3	104	173	94	506	844	116	86	963	707	570	629	61	399	504	854	6610		c3	1.46067	2.56486	1.74949	4.9012	9.1919	2.20281	1.7551	10.3883	7.66147	8.93837	7.73773	2.13138	5.44636	6.52343	9.49311		Endo	393	267	305	965		Endo	1.01435	0.761965	0.870459
c4	366	256	639	187	332	496	263	223	614	483	444	73	206	648	457	5687		c4	5.14045	3.7954	11.8928	1.81131	3.61577	9.41891	5.36735	2.40561	6.65366	7.57409	5.46193	2.55066	2.8119	8.38726	5.08004		Ependymal	299	66	130	495		Ependymal	0.771732	0.188351	0.371015
c5	77	99	89	382	806	53	56	775	416	496	346	39	249	427	1000	5310		c5	1.08146	1.46775	1.65643	3.70012	8.77804	1.00646	1.14286	8.3603	4.50802	7.77795	4.25637	1.36268	3.39885	5.52679	11.1161		ImN	1375	89	8	1472		ImN	3.54894	0.253988	0.0228317
c6	413	630	212	807	229	205	226	170	188	113	706	181	498	296	102	4976		c6	5.80056	9.34025	3.94565	7.81674	2.49401	3.8929	4.61224	1.83387	2.03728	1.77199	8.68496	6.32425	6.79771	3.83122	1.13384		InN	2342	1594	2687	6623		InN	6.04481	4.54896	7.6686
c7	551	630	443	944	136	411	425	52	57	41	338	212	404	21	58	4723		c7	7.73876	9.34025	8.24493	9.14374	1.48116	7.80479	8.67347	0.560949	0.617685	0.642936	4.15795	7.40741	5.51461	0.271809	0.644731		IPC1	573	89	64	726		IPC1	1.47894	0.253988	0.182654
c8	155	103	51	366	303	144	132	1101	1539	31	134	137	307	18	78	4599		c8	2.17697	1.52706	0.94919	3.54514	3.29993	2.73452	2.69388	11.877	16.6775	0.486122	1.64842	4.78686	4.19055	0.23298	0.867052		IPC2	150	8	2	160		IPC2	0.387157	0.0228304	0.00570792
c9	20	42	38	1153	515	7	13	296	370	584	90	5	20	653	792	4598		c9	0.280899	0.622683	0.70724	11.1682	5.6088	0.132928	0.265306	3.1931	4.00954	9.15791	1.10715	0.174703	0.273	8.45198	8.80391		Microglia	2984	2593	2761	8338		Microglia	7.70184	7.3999	7.87979
c10	152	149	72	643	245	270	111	686	678	53	204	130	879	110	138	4520		c10	2.13483	2.20904	1.34003	6.22821	2.66826	5.12723	2.26531	7.40022	7.3472	0.831112	2.50953	4.54228	11.9984	1.42376	1.53402		MOL	8801	12737	12115	33653		MOL	22.7158	36.3488	34.5758
c11	151	179	125	410	351	83	102	371	476	291	311	20	166	345	359	3740		c11	2.12079	2.65382	2.32645	3.97133	3.8227	1.57615	2.08163	4.00216	5.15821	4.56327	3.82581	0.698812	2.2659	4.46544	3.99066		NFOL	528	121	186	835		NFOL	1.36279	0.34531	0.530837
c12	867	479	498	54	9	389	287	18	20	7	416	154	206	21	14	3439		c12	12.177	7.10156	9.26857	0.523053	0.0980179	7.38701	5.85714	0.194175	0.216732	0.109769	5.11748	5.38085	2.8119	0.271809	0.155625		nonDG_ExN	8828	8506	6209	23543		nonDG_ExN	22.7855	24.2744	17.7203
c13	553	400	298	33	6	683	291	17	44	5	74	230	647	7	7	3295		c13	7.76685	5.93032	5.54625	0.319644	0.0653452	12.97	5.93878	0.183387	0.47681	0.0784068	0.910321	8.03634	8.83156	0.0906032	0.0778124		OPC	2562	991	1896	5449		OPC	6.61264	2.82812	5.41111
c14	592	425	296	170	27	124	343	69	107	23	164	198	78	171	82	2869		c14	8.31461	6.30096	5.50903	1.64665	0.294054	2.35473	7	0.744337	1.15951	0.360671	2.01747	6.91824	1.0647	2.21331	0.911516		Pericyte	88	44	49	181		Pericyte	0.227132	0.125567	0.139844
c15	19	67	30	146	386	38	28	343	272	267	209	21	151	228	490	2695		c15	0.266854	0.993328	0.558347	1.41418	4.20388	0.72161	0.571429	3.70011	2.94755	4.18692	2.57104	0.733753	2.06115	2.95107	5.44687		Unk	751	518	974	2243		Unk	1.93836	1.47827	2.77976
c16	242	307	198	310	231	265	238	39	64	50	203	79	296	23	8	2553		c16	3.39888	4.55152	3.68509	3.00271	2.51579	5.03228	4.85714	0.420712	0.693541	0.784068	2.49723	2.76031	4.0404	0.297696	0.0889284		Total	38744	35041	35039	108824		Total	100	100	100
c17	213	107	214	101	154	307	91	75	74	165	222	41	162	176	216	2318		c17	2.99157	1.58636	3.98288	0.978303	1.67719	5.82985	1.85714	0.809061	0.801907	2.58742	2.73096	1.43256	2.2113	2.27802	2.40107
c18	198	132	309	229	149	137	69	52	140	117	230	11	72	138	82	2065		c18	2.7809	1.95701	5.75098	2.21813	1.62274	2.6016	1.40816	0.560949	1.51712	1.83472	2.82938	0.384347	0.982801	1.78618	0.911516
c19	244	222	79	19	15	113	238	24	40	4	178	235	306	31	10	1758		c19	3.42697	3.29133	1.47031	0.184037	0.163363	2.14584	4.85714	0.2589	0.433463	0.0627254	2.18969	8.21104	4.1769	0.401243	0.111161
c20	268	157	112	37	16	148	191	14	26	2	170	182	261	16	15	1615		c20	3.76404	2.32765	2.0845	0.358388	0.174254	2.81048	3.89796	0.151025	0.281751	0.0313627	2.09128	6.35919	3.56265	0.207093	0.166741
c21	76	68	100	769	362	2	9	28	33	17	0	0	3	3	2	1472		c21	1.06742	1.00815	1.86116	7.44866	3.9425	0.0379795	0.183673	0.30205	0.357607	0.266583	0	0	0.04095	0.0388299	0.0222321
c22	236	267	184	19	8	28	283	12	32	5	123	155	62	6	8	1428		c22	3.31461	3.95849	3.42453	0.184037	0.087127	0.531713	5.77551	0.12945	0.346771	0.0784068	1.5131	5.41579	0.846301	0.0776599	0.0889284
c23	157	232	67	74	46	11	164	83	86	25	181	28	8	196	15	1373		c23	2.20506	3.43958	1.24698	0.716776	0.50098	0.208887	3.34694	0.895361	0.931946	0.392034	2.2266	0.978337	0.1092	2.53689	0.166741
c24	16	27	25	30	198	24	19	54	17	149	78	17	54	172	282	1162		c24	0.224719	0.400297	0.465289	0.290585	2.15639	0.455754	0.387755	0.582524	0.184222	2.33652	0.959528	0.59399	0.737101	2.22625	3.13473
c25	137	139	75	117	13	123	128	24	18	18	193	46	86	3	26	1146		c25	1.92416	2.06079	1.39587	1.13328	0.141581	2.33574	2.61224	0.2589	0.195059	0.282264	2.37422	1.60727	1.1739	0.0388299	0.289017
c26	137	128	69	56	8	59	141	26	26	2	101	104	144	46	22	1069		c26	1.92416	1.8977	1.2842	0.542425	0.087127	1.12039	2.87755	0.280475	0.281751	0.0313627	1.24247	3.63382	1.9656	0.595392	0.244553
c27	42	90	19	45	20	16	75	76	102	23	216	29	8	184	24	969		c27	0.589888	1.33432	0.35362	0.435878	0.217817	0.303836	1.53061	0.819849	1.10533	0.360671	2.65715	1.01328	0.1092	2.38157	0.266785
c28	134	104	55	25	1	72	135	16	40	10	115	74	111	44	17	953		c28	1.88202	1.54188	1.02364	0.242154	0.0108909	1.36726	2.7551	0.1726	0.433463	0.156814	1.41469	2.5856	1.51515	0.569506	0.188973
c29	125	116	66	31	6	83	69	17	21	5	105	82	174	31	12	943		c29	1.75562	1.71979	1.22836	0.300271	0.0653452	1.57615	1.40816	0.183387	0.227568	0.0784068	1.29167	2.86513	2.3751	0.401243	0.133393
c30	70	70	70	16	8	91	73	5	12	18	52	53	123	5	7	673		c30	0.983146	1.03781	1.30281	0.154979	0.087127	1.72807	1.4898	0.0539374	0.130039	0.282264	0.639685	1.85185	1.67895	0.0647165	0.0778124
c31	37	29	47	76	41	51	26	24	42	42	39	11	30	90	61	646		c31	0.519663	0.429948	0.874744	0.736149	0.446526	0.968477	0.530612	0.2589	0.455137	0.658617	0.479764	0.384347	0.4095	1.1649	0.678079
c32	55	62	26	200	99	16	15	7	20	12	25	12	19	8	9	585		c32	0.772472	0.919199	0.483901	1.93723	1.0782	0.303836	0.306122	0.0755124	0.216732	0.188176	0.307541	0.419287	0.25935	0.103546	0.100044
c33	45	87	18	124	25	18	18	19	8	3	55	32	34	2	7	495		c33	0.632022	1.28984	0.335008	1.20108	0.272272	0.341815	0.367347	0.204962	0.0866927	0.0470441	0.67659	1.1181	0.4641	0.0258866	0.0778124
c34	21	39	55	110	46	27	28	5	17	12	58	8	22	17	8	473		c34	0.294944	0.578206	1.02364	1.06548	0.50098	0.512723	0.571429	0.0539374	0.184222	0.188176	0.713495	0.279525	0.3003	0.220036	0.0889284
c35	20	25	10	122	153	0	2	28	12	14	5	0	4	4	23	422		c35	0.280899	0.370645	0.186116	1.18171	1.6663	0	0.0408163	0.30205	0.130039	0.219539	0.0615082	0	0.0546	0.0517732	0.255669
c36	48	43	47	4	0	69	42	0	3	0	8	32	80	2	0	378		c36	0.674157	0.637509	0.874744	0.0387447	0	1.31029	0.857143	0	0.0325097	0	0.0984131	1.1181	1.092	0.0258866	0
c37	35	48	17	87	31	13	26	14	20	12	1	9	14	5	2	334		c37	0.491573	0.711638	0.316397	0.842697	0.337617	0.246867	0.530612	0.151025	0.216732	0.188176	0.0123016	0.314465	0.1911	0.0647165	0.0222321
c38	38	20	24	29	1	27	37	2	6	0	39	17	21	19	5	285		c38	0.533708	0.296516	0.446678	0.280899	0.0108909	0.512723	0.755102	0.021575	0.0650195	0	0.479764	0.59399	0.28665	0.245923	0.0555803
c39	4	11	5	18	48	11	9	17	8	6	48	3	37	23	2	250		c39	0.0561798	0.163084	0.0930579	0.174351	0.522762	0.208887	0.183673	0.183387	0.0866927	0.0940881	0.590479	0.104822	0.505051	0.297696	0.0222321
c40	6	2	9	25	50	1	7	7	12	2	22	10	20	3	2	178		c40	0.0842697	0.0296516	0.167504	0.242154	0.544544	0.0189897	0.142857	0.0755124	0.130039	0.0313627	0.270636	0.349406	0.273	0.0388299	0.0222321
c41	8	2	5	35	28	2	1	1	1	3	0	0	0	2	0	88		c41	0.11236	0.0296516	0.0930579	0.339016	0.304944	0.0379795	0.0204082	0.0107875	0.0108366	0.0470441	0	0	0	0.0258866	0
c42	0	0	0	20	12	0	0	11	18	0	0	0	0	0	0	61		c42	0	0	0	0.193723	0.13069	0	0	0.118662	0.195059	0	0	0	0	0	0
Total	7120	6745	5373	10324	9182	5266	4900	9270	9228	6377	8129	2862	7326	7726	8996	108824		Total	100	100	100	100	100	100	100	100	100	100	100	100	100	100	100
Raw cell number (celltype)
	Infancy1	Infancy2	Infancy3	Infancy4	Infancy5	Adult1	Adult2	Adult3	Adult4	Adult5	Old1	Old2	Old3	Old4	Old5
RGL	110	210	64	9	1	43	72	0	1	3	25	24	46	1	6
Astrocyte	615	657	508	839	201	603	573	61	93	63	449	259	600	36	49
IPC1	59	62	58	278	116	22	15	22	14	16	30	5	29	0	0
IPC2	2	5	6	107	30	0	1	1	3	3	0	0	1	0	1
DG_ExN	1125	742	1582	1258	931	1314	666	696	1606	1539	1234	161	663	2144	1925
nonDG_ExN	2872	2258	1602	1424	672	1825	1801	2067	2623	190	1572	1146	2398	720	373
CR	35	48	17	87	31	13	26	14	20	12	1	9	14	5	2
ImN	76	68	100	769	362	2	9	28	33	17	0	0	3	3	2
InN	946	747	405	197	47	502	811	99	159	23	708	694	1017	187	81
Microglia	171	221	163	1563	866	90	115	667	846	875	401	25	186	998	1151
OPC	434	669	267	917	275	232	254	175	205	125	764	189	520	313	110
NFOL	59	73	31	218	147	27	24	24	28	18	73	15	56	31	11
MOL	360	696	386	2230	5129	366	332	5280	3489	3270	2448	216	1545	3009	4897
Endo	128	128	70	59	8	113	113	10	15	16	176	37	74	2	16
Peri	9	11	5	58	5	10	15	14	3	2	17	9	12	1	10
Ependymal	45	87	18	124	25	18	18	19	8	3	55	32	34	2	7
Total	7046	6682	5282	10137	8846	5180	4845	9177	9146	6175	7953	2821	7198	7452	8641
	Infancy1	Infancy2	Infancy3	Infancy4	Infancy5	Adult1	Adult2	Adult3	Adult4	Adult5	Old1	Old2	Old3	Old4	Old5
Normalization factor	0.695077	0.659169	0.521061	1	0.872645	0.510999	0.477952	0.905297	0.902239	0.609155	0.784552	0.278287	0.710072	0.735129	0.852422
Normalized cell number
	Infancy1	Infancy2	Infancy3	Infancy4	Infancy5	Adult1	Adult2	Adult3	Adult4	Adult5	Old1	Old2	Old3	Old4	Old5
RGL	158.256	318.583	122.826	9	1.14594	84.1488	150.643	0	1.10835	4.92486	31.8653	86.2418	64.7822	1.36031	7.03877
Astrocyte	884.793	996.709	974.933	839	230.334	1180.04	1198.87	67.3812	103.077	103.422	572.301	930.692	844.985	48.971	57.4833
IPC1	84.8826	94.0578	111.311	278	132.929	43.0529	31.3839	24.3014	15.5169	26.2659	38.2384	17.967	40.8409	0	0
IPC2	2.87738	7.5853	11.515	107	34.3783	0	2.09226	1.10461	3.32506	4.92486	0	0	1.40831	0	1.17313
DG_ExN	1618.52	1125.66	3036.11	1258	1066.87	2571.43	1393.45	768.808	1780.02	2526.45	1572.87	578.538	933.708	2916.5	2258.27
nonDG_ExN	4131.91	3425.52	3074.49	1424	770.073	3571.43	3768.16	2283.23	2907.21	311.908	2003.69	4118.04	3377.12	979.42	437.577
CR	50.3541	72.8189	32.6257	87	35.5242	25.4403	54.3988	15.4645	22.1671	19.6994	1.27461	32.3407	19.7163	6.80153	2.34626
ImN	109.34	103.16	191.916	769	414.831	3.9139	18.8303	30.9291	36.5757	27.9075	0	0	4.22492	4.08092	2.34626
InN	1361	1133.24	777.26	197	53.8593	982.389	1696.82	109.356	176.228	37.7572	902.426	2493.82	1432.25	254.377	95.0234
Microglia	246.016	335.27	312.823	1563	992.385	176.125	240.61	736.774	937.667	1436.42	511.12	89.8352	261.945	1357.59	1350.27
OPC	624.391	1014.91	512.416	917	315.134	454.012	531.434	193.307	227.212	205.202	973.805	679.154	732.32	425.776	129.044
NFOL	84.8826	110.745	59.4939	218	168.453	52.8376	50.2142	26.5106	31.0339	29.5491	93.0468	53.9011	78.8652	42.1695	12.9044
MOL	517.928	1055.87	740.796	2230	5877.53	716.244	694.63	5832.34	3867.04	5368.1	3120.25	776.176	2175.84	4093.16	5744.81
Endo	184.152	194.184	134.341	59	9.16753	221.135	236.425	11.0461	16.6253	26.2659	224.332	132.956	104.215	2.72061	18.77
Peri	12.9482	16.6877	9.5958	58	5.72971	19.5695	31.3839	15.4645	3.32506	3.28324	21.6684	32.3407	16.8997	1.36031	11.7313
Ependymal	64.741	131.984	34.5449	124	28.6485	35.2251	37.6607	20.9876	8.86683	4.92486	70.1037	114.989	47.8825	2.72061	8.2119
Total	10137	10137	10137	10137	10137	10137	10137	10137	10137	10137	10137	10137	10137	10137	10137
cell proportion
	Infancy1	Infancy2	Infancy3	Infancy4	Infancy5	Adult1	Adult2	Adult3	Adult4	Adult5	Old1	Old2	Old3	Old4	Old5			Infancy	Adult	Old
RGL	1.56117	3.14277	1.21166	0.0887837	0.0113045	0.830116	1.48607	0	0.0109337	0.048583	0.314347	0.850762	0.639066	0.0134192	0.0694364		RGL	1.20314	0.47514	0.377406
Astrocyte	8.72836	9.83239	9.61757	8.27661	2.27221	11.6409	11.8266	0.664705	1.01684	1.02024	5.64567	9.18114	8.33565	0.483092	0.567064		Astrocyte	7.74543	5.23387	4.84252
IPC1	0.837355	0.927866	1.09807	2.74243	1.31133	0.42471	0.309598	0.23973	0.153072	0.259109	0.377216	0.177242	0.40289	0	0		IPC1	1.38341	0.277244	0.19147
IPC2	0.0283849	0.0748279	0.113593	1.05554	0.339136	0	0.0206398	0.0108968	0.0328012	0.048583	0	0	0.0138927	0	0.0115727		IPC2	0.322296	0.0225842	0.0050931
DG_ExN	15.9665	11.1045	29.9508	12.41	10.5245	25.3668	13.7461	7.58418	17.5596	24.9231	15.5162	5.7072	9.21089	28.7708	22.2775		DG_ExN	15.9913	17.836	16.2965
nonDG_ExN	40.7607	33.7923	30.3294	14.0475	7.59665	35.2317	37.1723	22.5237	28.6792	3.07692	19.7661	40.6239	33.3148	9.66184	4.31663		nonDG_ExN	25.3053	25.3368	21.5367
CR	0.496736	0.718348	0.321848	0.858242	0.350441	0.250965	0.536636	0.152555	0.218675	0.194332	0.0125739	0.319036	0.194498	0.0670961	0.0231455		CR	0.549123	0.270633	0.12327
ImN	1.07863	1.01766	1.89322	7.58607	4.09225	0.03861	0.185759	0.305111	0.360813	0.275304	0	0	0.0416782	0.0402576	0.0231455		ImN	3.13356	0.233119	0.0210163
InN	13.4261	11.1793	7.66755	1.94338	0.531314	9.69112	16.7389	1.07878	1.73846	0.37247	8.9023	24.6012	14.1289	2.50939	0.937392		InN	6.94952	5.92395	10.2158
Microglia	2.42691	3.30739	3.08595	15.4188	9.78974	1.73745	2.37358	7.26817	9.24995	14.17	5.04212	0.886211	2.58405	13.3924	13.3202		Microglia	6.80575	6.95984	7.045
OPC	6.15952	10.012	5.0549	9.04607	3.10875	4.47876	5.24252	1.90694	2.24142	2.02429	9.60644	6.69975	7.22423	4.20021	1.273		OPC	6.67624	3.17879	5.80073
NFOL	0.837355	1.09249	0.586899	2.15054	1.66177	0.521236	0.495356	0.261523	0.306145	0.291498	0.917893	0.531726	0.777994	0.415996	0.1273		NFOL	1.26581	0.375152	0.554182
MOL	5.10928	10.416	7.30784	21.9986	57.981	7.06564	6.85243	57.5351	38.1478	52.9555	30.7808	7.65686	21.4643	40.3784	56.6717		MOL	20.5626	32.5113	31.3904
Endo	1.81663	1.91559	1.32526	0.582026	0.0904364	2.18147	2.3323	0.108968	0.164006	0.259109	2.213	1.31159	1.02806	0.0268384	0.185164		Endo	1.14599	1.00917	0.952932
Peri	0.127732	0.164621	0.0946611	0.572161	0.0565227	0.19305	0.309598	0.152555	0.0328012	0.0323887	0.213756	0.319036	0.166713	0.0134192	0.115727		Peri	0.20314	0.144079	0.16573
Ependymal	0.63866	1.30201	0.34078	1.22324	0.282614	0.34749	0.371517	0.207039	0.0874699	0.048583	0.691563	1.13435	0.472353	0.0268384	0.0810091		Ependymal	0.75746	0.21242	0.481223
Total	100	100	100	100	100	100	100	100	100	100	100	100	100	100	100		Total	100	100	100

## Sheet: Supplementary Table2
Supplementary Table 2. Marker gene for cell type.
Cell	Marker gene
Astroglia (Astro)	AQP4	GFAP	SLC1A2	SLC1A3	GLUL	SOX9	VIM	ADGRV1	GPC5	RYR3
Microglia	C1QA	CSF1R	CD74	C1QC	LRMDA	DOCK8	C1QB	APOE	P2RY12	C3	CD68	PTPRC
Excitory（ExN）	CAMK2A	NRGN	LDB2	SATB2	SLC17A6	CBLN2	SLC17A7	TLE4	TBR1
Inhibitory (GABA)	GAD1	SLC32A	LHFPL3	PCDH15	SST	GAD2	CALB2	SLC6A1
oligodendrocytes (MOL)	MOG	MBP	PLP1	ST18	MAG	CNP	ERBIN
OPC	C1QL1	VCAN	PTGDS	PDGFRA	PCDH15	OLIG2	OLIG1	LHFPL3
NFOLs	BCAS1	FYN
Pericytes	AMBP
Neurons	Stmn2	SNAP25	RBFOX3	STAB2
radial glia-like cells(RGL)/NPC	SLC1A3	SOX2	GFAP	HMGB2	NNAT	NPY1R	ERC2	CPLX2	RGS4	C1QA
intermediate progenitor cells(IPC)	HMGB2	ASCL1	NIFK(MKI67)
neuroblast (NB)	SOX4	DCX	NEUROD1	EMX2	IGFTBL1	VALB2	EOMES
Pyr（pyramidal neurons）	RGS4
GCs(granule cells)	PROX1
perivascular macrophages (PVMs)	LYVE1
CR	RELN
ependymal	CFAP126	FOXJ1
Endothelial	CLDN5	FLT1	EBF1	RGS5
rosehip	RCs	GAD+ CCK+,CNR1 SST CALB2 PVALB
Clusters	Celll	Marker gene
c0	MOL	MOG	PLP1	ST18
c1	MOL	MOG	PLP1	ST18
c2	DG_ExN	PROX1	SNAP25	SLC17A7
c3	MOL	MOG	PLP1	ST18
c4	DG_ExN	PROX1	SNAP25	SLC17A7
c5	MOL	MOG	PLP1	ST18
c6	OPC	VCAN	PDGFRA	PCDH15	OLIG1	LHFPL3
c7	NSC/Astrocyte	AQP4	GFAP	SLC1A2	SLC1A3	SOX2	PAX6
c8	nonDG_ExN	SNAP25	SLC17A7
c9	Microglia	C1QA	CSF1R	C1QB	LRMDA	APBB1IP	PTPRC	P2RY12
c10	nonDG_ExN	SNAP25	SLC17A7
c11	Microglia	C1QA	CSF1R	C1QB	LRMDA	APBB1IP	PTPRC	P2RY12
c12	nonDG_ExN	SNAP25	SLC17A7
c13	nonDG_ExN	SNAP25	SLC17A7
c14	nonDG_ExN	SNAP25	SLC17A7
c15	MOL	MOG	PLP1	ST18
c16	NSC/Astrocyte	AQP4	GFAP	SLC1A2	SLC1A3	SOX2	PAX6
c17	DG_ExN	PROX1	SNAP25	SLC17A7
c18	DG_ExN	PROX1	SNAP25	SLC17A7
c19	InN	SLC6A	GAD1	CCK	LAMP5	SV2C	CNR1	SST	CALB2	PVALB
c20	InN	SLC6A	GAD1	CCK	LAMP5	SV2C	CNR1	SST	CALB2	PVALB
c21	ImN	DCX	PROX1	STMN2
c22	nonDG_ExN	SNAP25	SLC17A7
c23	nonDG_ExN	SNAP25	SLC17A7
c24	remove	poor-quality
c25	Endo_peri	EBF1	RGS5	DCN	FLT1	CLDN5
c26	InN	SLC6A	GAD1	CCK	LAMP5	SV2C	CNR1	SST	CALB2	PVALB
c27	nonDG_ExN	SNAP25	SLC17A7
c28	InN	SLC6A	GAD1	CCK	LAMP5	SV2C	CNR1	SST	CALB2	PVALB
c29	InN	SLC6A	GAD1	CCK	LAMP5	SV2C	CNR1	SST	CALB2	PVALB
c30	nonDG_ExN	SNAP25	SLC17A7
c31	remove	EBF1	RGS5
c32	NFOL	BCAS1	FYN
c33	Ependymal	SNAP25	CAMK2A	SATB2	RBFOX3	DCX	STMN2
c34	OPC	SLC1A3	SOX2	GFAP	SOX6
c35	MOL	MOG	PLP1	ST18
c36	nonDG_ExN	SNAP25	SLC17A7
c37	CR	RELN
c38	InN	SLC6A	LHFPL3	CCK	LAMP5	SV2C	CNR1	SST	CALB2
c39	NFOL	BCAS1	FYN
c40	remove	poor-quality
c41	remove	poor-quality
c42	MOL	MOG	PLP1	ST18

## Sheet: Supplementary Table3
Supplementary Table 3. Marker genes of different cell types in tree shrew hippocampus
p_val	avg_log2FC	pct.1	pct.2	p_val_adj	cluster	gene
0	1.30092	0.699	0.091	0	RGL	LINC-SUCLG1-5
0	1.29354	0.872	0.285	0	RGL	SLC1A3
1.13807e-222	1.05331	0.704	0.273	5.99992e-218	RGL	NR2F1
5.86066e-216	0.982617	0.766	0.313	3.08974e-211	RGL	SLC4A4
2.18571e-260	0.974606	0.548	0.123	1.15231e-255	RGL	PREX2
0	0.902614	0.441	0.064	0	RGL	CDHR3li1
2.55682e-237	0.879545	0.46	0.094	1.34795e-232	RGL	SLC1A3-AS-5
3.06956e-233	0.863394	0.436	0.085	1.61827e-228	RGL	GRAMD2B
2.08394e-145	0.834474	0.533	0.194	1.09865e-140	RGL	SLC1A2
6.53495e-220	0.830482	0.4	0.077	3.44522e-215	RGL	CFAP74
5.08108e-258	0.804624	0.364	0.055	2.67874e-253	RGL	SLC14A1
5.10508e-127	0.789195	0.655	0.336	2.6914e-122	RGL	TTC28li1
2.39712e-117	0.783726	0.454	0.162	1.26376e-112	RGL	ANOS1
3.47256e-127	0.783406	0.672	0.377	1.83073e-122	RGL	MSI2
1.44044e-122	0.766967	0.524	0.192	7.59402e-118	RGL	RBMS3li1
7.89581e-124	0.756522	0.696	0.328	4.16267e-119	RGL	SOX5
8.51157e-143	0.751933	0.47	0.136	4.4873e-138	RGL	MERTK
4.4872e-177	0.747513	0.387	0.084	2.36565e-172	RGL	SLC7A11
1.90171e-100	0.738981	0.441	0.169	1.00258e-95	RGL	TPCN1li1
3.60349e-202	0.723102	0.359	0.065	1.89976e-197	RGL	LAMA1
5.56705e-194	0.720272	0.941	0.649	2.93495e-189	RGL	NPAS3
2.18696e-151	0.714371	0.372	0.088	1.15297e-146	RGL	ZNF474
1.45893e-201	0.70916	0.32	0.053	7.69149e-197	RGL	EMX2
3.8442e-189	0.703734	0.348	0.065	2.02666e-184	RGL	RORB
1.56443e-213	0.694195	0.927	0.691	8.2477e-209	RGL	GPM6A
2.38653e-137	0.694131	0.785	0.53	1.25818e-132	RGL	NTRK2
4.83626e-102	0.683567	0.372	0.121	2.54968e-97	RGL	GPAM
1.53875e-99	0.672643	0.452	0.173	8.1123e-95	RGL	ATP1A2
1.52154e-118	0.664748	0.325	0.083	8.02154e-114	RGL	SPAG17
8.02367e-121	0.664161	0.35	0.093	4.23008e-116	RGL	GLI3
4.27332e-143	0.660249	0.341	0.077	2.25289e-138	RGL	TSORFli2311
1.82951e-243	0.659978	0.285	0.036	9.6452e-239	RGL	LINC-SUCLG1-12
6.9926e-89	0.654668	0.65	0.361	3.6865e-84	RGL	PTPRZ1
4.72794e-88	0.654016	0.459	0.181	2.49257e-83	RGL	TOX
3.47719e-208	0.643595	0.964	0.792	1.83318e-203	RGL	LINC-MRPL42-8
7.69717e-110	0.643054	0.345	0.097	4.05795e-105	RGL	ATP13A4
1.54462e-198	0.63056	0.276	0.041	8.14324e-194	RGL	F3
9.90747e-97	0.6298	0.416	0.137	5.22322e-92	RGL	SOX6
1.13066e-101	0.629053	0.724	0.5	5.96082e-97	RGL	IGSF11
9.19025e-71	0.626248	0.493	0.257	4.8451e-66	RGL	PDE7B
3.1569e-66	0.623273	0.506	0.297	1.66432e-61	RGL	FXYD1
1.26205e-91	0.619399	0.327	0.102	6.65352e-87	RGL	AQP4
1.08698e-112	0.617475	0.306	0.076	5.73058e-108	RGL	KANK1
3.80471e-78	0.609902	0.325	0.112	2.00584e-73	RGL	ABI3BP
1.7112e-83	0.607357	0.693	0.441	9.02145e-79	RGL	RORA
4.52187e-62	0.606319	0.439	0.223	2.38393e-57	RGL	PITPNC1
9.77741e-61	0.606219	0.449	0.242	5.15465e-56	RGL	STON2
5.18059e-66	0.591726	0.294	0.105	2.73121e-61	RGL	SLC4A4-AS-4
5.87601e-81	0.591209	0.301	0.094	3.09783e-76	RGL	RFX4
8.20777e-106	0.585185	0.268	0.064	4.32714e-101	RGL	FAM107A-AS-1
3.50736e-56	0.576541	0.335	0.148	1.84908e-51	RGL	RANBP3L
4.23765e-72	0.562327	0.655	0.439	2.23409e-67	RGL	TRPS1
1.80401e-88	0.562102	0.285	0.08	9.51074e-84	RGL	SLC7A2
1.74995e-56	0.5619	0.325	0.138	9.22574e-52	RGL	EFEMP1
5.49908e-49	0.560477	0.364	0.185	2.89912e-44	RGL	ARHGEF26
2.37512e-83	0.557093	0.272	0.077	1.25216e-78	RGL	SLC39A12
4.9769e-55	0.556529	0.546	0.352	2.62382e-50	RGL	SAT1
4.30535e-65	0.553452	0.291	0.104	2.26978e-60	RGL	ENTPD5
5.68703e-57	0.55322	0.519	0.306	2.9982e-52	RGL	PRKD1
2.42513e-117	0.546136	0.844	0.625	1.27853e-112	RGL	CTNND2
1.40026e-52	0.540179	0.337	0.15	7.38215e-48	RGL	OLFM2
2.14352e-170	0.527583	0.95	0.764	1.13006e-165	RGL	LSAMP
9.90757e-44	0.520859	0.294	0.133	5.22327e-39	RGL	LINC-TNRC6A-1
4.68457e-50	0.509735	0.281	0.112	2.4697e-45	RGL	NHSL1
2.02482e-108	0.505764	0.948	0.701	1.06748e-103	RGL	NRXN1
6.41704e-32	0.505064	0.364	0.231	3.38307e-27	RGL	RPL21li85
1.1616e-45	0.499867	0.553	0.418	6.12395e-41	RGL	FUT9
4.80832e-33	0.49838	0.346	0.205	2.53495e-28	RGL	MAPK4
2.31516e-45	0.498244	0.325	0.155	1.22055e-40	RGL	CSPG5
4.42354e-56	0.493519	0.626	0.455	2.33209e-51	RGL	LINC-NSMCE4A-13
9.15159e-41	0.489011	0.304	0.147	4.82472e-36	RGL	LINC-IGSF11-1
2.24748e-108	0.48457	0.846	0.69	1.18487e-103	RGL	LINC-USP25-14
1.00644e-30	0.484047	0.398	0.276	5.30595e-26	RGL	TTYH1
7.02137e-34	0.48334	0.317	0.173	3.70167e-29	RGL	RGS20li1
2.73091e-49	0.48174	0.582	0.436	1.43974e-44	RGL	GPM6A-AS-1
1.74637e-39	0.479017	0.52	0.383	9.20685e-35	RGL	SPARCL1
2.55243e-40	0.472117	0.532	0.406	1.34564e-35	RGL	PHYHIPL
1.1184e-47	0.469964	0.566	0.429	5.89621e-43	RGL	FMN2
3.96435e-32	0.468394	0.301	0.162	2.09001e-27	RGL	HIKESHI-AS-1
7.32602e-28	0.465628	0.397	0.288	3.86228e-23	RGL	GABBR1
2.21261e-34	0.458639	0.416	0.262	1.16649e-29	RGL	PARD3B
2.64382e-35	0.450736	0.324	0.17	1.39382e-30	RGL	PLPP3
2.69852e-44	0.446997	0.589	0.441	1.42266e-39	RGL	TENM3
3.3361e-61	0.445566	0.847	0.599	1.75879e-56	RGL	CTNNA2
3.78154e-33	0.444162	0.413	0.262	1.99363e-28	RGL	RFTN2
3.92009e-56	0.44136	0.707	0.534	2.06667e-51	RGL	B3GALT1
5.13353e-34	0.437746	0.288	0.141	2.7064e-29	RGL	LORF2li123
5.46953e-39	0.431185	0.554	0.462	2.88354e-34	RGL	ADD3
8.42586e-30	0.430042	0.301	0.165	4.44212e-25	RGL	ZNF521
7.99495e-64	0.419237	0.704	0.633	4.21494e-59	RGL	HMGN3
3.18384e-26	0.41724	0.436	0.346	1.67852e-21	RGL	LGI1
2.2566e-34	0.412774	0.252	0.109	1.18968e-29	RGL	ZFP36L1
6.40048e-27	0.409972	0.252	0.131	3.37433e-22	RGL	GAMT
2.51568e-44	0.40825	0.633	0.512	1.32627e-39	RGL	SASH1
1.58205e-18	0.40757	0.328	0.238	8.34059e-14	RGL	ZHX3
1.31033e-21	0.405788	0.407	0.322	6.90807e-17	RGL	FARP1
2.88823e-23	0.403869	0.325	0.209	1.52268e-18	RGL	HOPX
1.07288e-22	0.39936	0.348	0.236	5.65623e-18	RGL	S100A13
1.28648e-25	0.396638	0.302	0.172	6.7823e-21	RGL	GLIS3
6.44095e-76	0.396416	0.751	0.712	3.39567e-71	RGL	SON
8.85866e-15	0.39331	0.311	0.235	4.67029e-10	RGL	ABLIM1
4.2115e-60	0.39228	0.763	0.653	2.2203e-55	RGL	CPE
3.66413e-22	0.385578	0.39	0.275	1.93173e-17	RGL	MEIS2
1.7152e-20	0.376362	0.252	0.148	9.04253e-16	RGL	CHPT1
4.59834e-15	0.370399	0.377	0.33	2.42424e-10	RGL	ITSN1
1.03094e-19	0.370275	0.306	0.194	5.43514e-15	RGL	RHOBTB3
2.71281e-43	0.367206	0.81	0.712	1.43019e-38	RGL	MT3
7.73938e-18	0.36716	0.385	0.312	4.0802e-13	RGL	TAF1D-AS-2
6.48919e-58	0.365568	0.767	0.681	3.4211e-53	RGL	DTNA
2.32322e-17	0.363709	0.25	0.157	1.2248e-12	RGL	MMD2
4.34904e-73	0.36167	0.776	0.725	2.29281e-68	RGL	CHD9
1.0455e-18	0.360437	0.257	0.155	5.5119e-14	RGL	SAMD4A
5.66491e-13	0.356156	0.259	0.184	2.98654e-08	RGL	CERS1
1.05875e-11	0.355894	0.296	0.236	5.58175e-07	RGL	ZNRF3
1.27918e-13	0.34034	0.377	0.328	6.74383e-09	RGL	ARHGAP5li2
1.04745e-18	0.338076	0.338	0.218	5.52214e-14	RGL	AGMO
1.17044e-15	0.335281	0.389	0.303	6.17057e-11	RGL	CDH10
7.1906e-12	0.334047	0.338	0.287	3.79088e-07	RGL	MAT2A
7.3794e-12	0.32722	0.345	0.289	3.89042e-07	RGL	SLC25A26
1.07784e-26	0.319474	0.667	0.544	5.68236e-22	RGL	RALYL
6.11942e-10	0.31078	0.311	0.24	3.22616e-05	RGL	LUZP2
1.59888e-12	0.306508	0.348	0.269	8.42929e-08	RGL	ZEB1
4.58567e-13	0.296908	0.415	0.359	2.41756e-08	RGL	ITPR2
2.63149e-10	0.293619	0.379	0.361	1.38732e-05	RGL	DCUN1D2
8.35766e-08	0.292495	0.285	0.246	0.00440616	RGL	LINC-NPM1-23
9.82099e-07	0.287351	0.278	0.242	0.0517763	RGL	ARHGEF4
6.26136e-24	0.285256	0.756	0.671	3.30099e-19	RGL	TOMM40
8.65943e-08	0.273481	0.307	0.268	0.00456525	RGL	FAM107Ali1
4.47665e-08	0.264849	0.389	0.398	0.00236009	RGL	TCF25
9.30318e-08	0.261039	0.372	0.351	0.00490464	RGL	CHST11
1.76036e-05	0.253575	0.272	0.244	0.92806	RGL	NRXN1-AS-4
3.25241e-05	0.251872	0.257	0.232	1	RGL	PTPN13
0	1.56531	0.718	0.038	0	Peri	LAMA2
7.58535e-150	1.38024	0.851	0.193	3.999e-145	Peri	RBMS3li1
0	1.34664	0.68	0.028	0	Peri	COLEC12
0	1.31016	0.641	0.004	0	Peri	LORF2li146
0	1.16315	0.547	0.013	0	Peri	EBF1
5.04076e-124	1.13931	0.547	0.085	2.65749e-119	Peri	SLC7A11
0	1.13871	0.547	0.007	0	Peri	SLC6A12
1.47036e-79	1.10536	0.84	0.353	7.75176e-75	Peri	SAT1
5.36159e-93	1.08949	0.68	0.173	2.82663e-88	Peri	ATP1A2
0	1.00442	0.409	0.006	0	Peri	SLC13A4
4.28037e-59	0.992537	0.724	0.322	2.25661e-54	Peri	THSD7A
1.33852e-66	0.991988	0.851	0.442	7.05667e-62	Peri	RORA
0	0.952221	0.409	0.003	0	Peri	HMGN2-AS-7
1.26229e-68	0.940425	0.735	0.262	6.65478e-64	Peri	PARD3B
2.60242e-52	0.886916	0.613	0.235	1.372e-47	Peri	BICC1
0	0.884813	0.409	0.016	0	Peri	SLC16A12
3.26066e-86	0.873393	0.53	0.111	1.71902e-81	Peri	PHACTR2
8.28143e-262	0.866418	0.409	0.023	4.36597e-257	Peri	EYA1
1.27216e-114	0.859885	0.425	0.055	6.70685e-110	Peri	SLC6A1
0	0.859253	0.425	0.02	0	Peri	COL5A2
3.44865e-75	0.855078	0.381	0.065	1.81813e-70	Peri	KCNK2
3.29319e-287	0.844545	0.403	0.021	1.73617e-282	Peri	TGFBR3
1.16892e-77	0.843903	0.525	0.114	6.16257e-73	Peri	RASSF8
4.05086e-80	0.83964	0.436	0.079	2.13561e-75	Peri	MOXD1
2.79371e-163	0.82753	0.436	0.041	1.47284e-158	Peri	ARHGAP29
1.3268e-75	0.824313	0.536	0.122	6.99489e-71	Peri	RBMS1
3.66032e-45	0.823271	0.586	0.236	1.92972e-40	Peri	GMDSli1
6.65765e-53	0.822589	0.58	0.196	3.50991e-48	Peri	CALD1
0	0.81923	0.359	0.008	0	Peri	DCN
3.48244e-39	0.815589	0.63	0.321	1.83594e-34	Peri	MARCHF6
0	0.801954	0.365	0.015	0	Peri	ADAMTS12
8.94535e-45	0.78535	0.464	0.143	4.71599e-40	Peri	PAXX
2.31895e-63	0.784006	0.558	0.144	1.22255e-58	Peri	UTRN
0	0.780723	0.348	0.006	0	Peri	COL4A6
2.59306e-57	0.775497	0.514	0.138	1.36706e-52	Peri	PHLDB2
7.00115e-84	0.773245	0.365	0.054	3.69101e-79	Peri	ISM1
1.67016e-78	0.761275	0.42	0.074	8.80509e-74	Peri	FRMD6
3.01729e-228	0.759534	0.326	0.017	1.59071e-223	Peri	FOXP2
3.30973e-31	0.755233	0.53	0.245	1.74489e-26	Peri	FLRT2
0	0.743274	0.326	0.006	0	Peri	ALDH1A2
1.97244e-63	0.739903	0.448	0.096	1.03987e-58	Peri	MIPOL1
3.52871e-259	0.730465	0.381	0.02	1.86034e-254	Peri	DDR2
4.94111e-42	0.727574	0.718	0.326	2.60495e-37	Peri	PTPRM
1.10672e-72	0.725761	0.414	0.075	5.83465e-68	Peri	WLS
8.63846e-36	0.718867	0.68	0.336	4.55419e-31	Peri	PDE1A
7.83281e-30	0.711807	0.575	0.275	4.12946e-25	Peri	NR2F1
5.89687e-52	0.710065	0.359	0.076	3.10883e-47	Peri	SLC6A11
8.77098e-99	0.692346	0.376	0.046	4.62406e-94	Peri	SP100
1.5784e-98	0.686145	0.376	0.048	8.32134e-94	Peri	DSE
9.80689e-65	0.673035	0.359	0.062	5.17019e-60	Peri	IGFBP7
2.20579e-194	0.667003	0.293	0.016	1.16289e-189	Peri	COL8A1
0	0.661542	0.309	0.003	0	Peri	HTRA3
1.11168e-40	0.656992	0.376	0.101	5.8608e-36	Peri	ADAMTS9
5.96104e-43	0.655724	0.331	0.075	3.14266e-38	Peri	KCNIP1
0	0.649516	0.287	0.005	0	Peri	CFHli2
3.52183e-42	0.642845	0.398	0.108	1.85671e-37	Peri	ITGA2
2.38241e-28	0.636444	0.514	0.224	1.25601e-23	Peri	PITPNC1
2.24065e-31	0.634348	0.403	0.136	1.18127e-26	Peri	LORF2li141
3.50644e-26	0.627606	0.779	0.561	1.84859e-21	Peri	NPDC1-AS-1
8.67093e-33	0.62754	0.453	0.157	4.57131e-28	Peri	FIGN
2.80298e-138	0.620735	0.287	0.021	1.47773e-133	Peri	SNED1
2.24696e-27	0.618055	0.575	0.269	1.1846e-22	Peri	ZEB1
1.34826e-61	0.61746	0.304	0.048	7.108e-57	Peri	SIGLEC15-AS-2
0	0.615609	0.254	0.002	0	Peri	SLC22A6
0	0.608162	0.282	0.002	0	Peri	COL1A2
0	0.606567	0.26	0.002	0	Peri	HMGN2P46li14
2.92053e-67	0.604662	0.326	0.051	1.53971e-62	Peri	NR2F2
0	0.598735	0.254	0.004	0	Peri	LINC-LAMA2-2
8.47737e-23	0.596227	0.53	0.254	4.46927e-18	Peri	B2M
0	0.590303	0.254	0.002	0	Peri	LINC-ZIC4-1
0	0.586336	0.26	0.003	0	Peri	BMP5
3.25308e-26	0.586014	0.657	0.378	1.71502e-21	Peri	MSI2
5.1623e-96	0.570591	0.287	0.029	2.72156e-91	Peri	DAB2
2.78089e-18	0.566348	0.503	0.273	1.46608e-13	Peri	DLC1
1.11577e-22	0.557592	0.63	0.358	5.88234e-18	Peri	ITPR2
3.30974e-23	0.556973	0.608	0.364	1.74489e-18	Peri	PCCA
7.1173e-102	0.556354	0.271	0.025	3.75224e-97	Peri	COL23A1li1
1.3257e-24	0.555661	0.448	0.187	6.98908e-20	Peri	PDZD2
5.21164e-36	0.554614	0.293	0.068	2.74758e-31	Peri	CEBPD
1.3625e-91	0.553748	0.276	0.028	7.18308e-87	Peri	WWTR1
0	0.553214	0.26	0.001	0	Peri	TBX18
1.09102e-196	0.55234	0.276	0.014	5.75188e-192	Peri	OGN
1.07128e-16	0.543891	0.337	0.148	5.64777e-12	Peri	RANBP3L
0	0.540413	0.26	0.003	0	Peri	ZIC1
2.6171e-45	0.538305	0.32	0.065	1.37974e-40	Peri	GULP1
8.46907e-23	0.536682	0.552	0.262	4.46489e-18	Peri	ARHGAP42
6.74857e-32	0.536063	0.343	0.099	3.55785e-27	Peri	IL34li1
2.88895e-23	0.534423	0.713	0.441	1.52306e-18	Peri	PTN
9.4639e-20	0.528218	0.569	0.33	4.98937e-15	Peri	SPATS2L
5.16136e-22	0.526253	0.376	0.153	2.72107e-17	Peri	ARHGAP10
1.21107e-18	0.522286	0.365	0.157	6.38478e-14	Peri	GHR
1.36026e-32	0.518117	0.834	0.691	7.17128e-28	Peri	LINC-USP25-14
1.84642e-34	0.509692	0.298	0.074	9.73431e-30	Peri	NINL
2.19056e-18	0.499812	0.459	0.231	1.15486e-13	Peri	PTPN13
3.27229e-30	0.495926	0.287	0.076	1.72515e-25	Peri	MYO1B
4.96623e-34	0.49167	0.315	0.078	2.6182e-29	Peri	HIF3A
8.57731e-110	0.490234	0.265	0.022	4.52196e-105	Peri	FREM1
1.22756e-25	0.488285	0.315	0.1	6.4717e-21	Peri	PDE5Ali1
1.94236e-19	0.486845	0.271	0.089	1.02401e-14	Peri	LY6Hli1
1.87138e-26	0.485427	0.343	0.107	9.86593e-22	Peri	LINC00472
9.67113e-22	0.483813	0.337	0.123	5.09862e-17	Peri	GRK5
2.73401e-18	0.478595	0.392	0.177	1.44137e-13	Peri	MAN2A1
9.53406e-19	0.477483	0.298	0.11	5.02636e-14	Peri	CABLES1li1
2.44066e-31	0.477411	0.271	0.065	1.28672e-26	Peri	CRYBG3
6.22877e-39	0.475971	0.271	0.056	3.28381e-34	Peri	PROS1
2.09312e-20	0.474231	0.403	0.158	1.10349e-15	Peri	MAF
2.30305e-33	0.471736	0.265	0.058	1.21417e-28	Peri	LINC-SRRM2-2
1.51227e-32	0.467276	0.276	0.066	7.9727e-28	Peri	CMBL
1.42288e-13	0.464487	0.448	0.263	7.5014e-09	Peri	TPM1
8.36677e-19	0.46421	0.331	0.128	4.41096e-14	Peri	PBX3
2.51566e-18	0.462259	0.331	0.125	1.32625e-13	Peri	PREX2
8.11553e-13	0.461853	0.42	0.231	4.27851e-08	Peri	APOD
2.62396e-44	0.459429	0.254	0.044	1.38335e-39	Peri	SYNE2
7.71077e-19	0.458615	0.354	0.145	4.06512e-14	Peri	CLYBL
4.3883e-16	0.458529	0.343	0.155	2.31351e-11	Peri	LRP1
3.34913e-27	0.457135	0.276	0.073	1.76566e-22	Peri	S100A6
8.06378e-17	0.456132	0.436	0.203	4.25123e-12	Peri	LPAR1
2.58633e-16	0.453087	0.32	0.135	1.36351e-11	Peri	PHKA1
2.3069e-13	0.449393	0.403	0.224	1.2162e-08	Peri	LAMC1
4.69351e-16	0.447342	0.674	0.557	2.47442e-11	Peri	ALCAM
3.54619e-24	0.447208	0.309	0.094	1.86955e-19	Peri	GLI3
7.75222e-23	0.444011	0.265	0.079	4.08697e-18	Peri	CPXM2
2.66998e-10	0.43779	0.459	0.33	1.40762e-05	Peri	DTNB
3.36002e-15	0.437599	0.293	0.121	1.7714e-10	Peri	LHFPL2
2.8823e-13	0.434791	0.387	0.206	1.51955e-08	Peri	SH3RF1
3.00234e-20	0.434609	0.315	0.114	1.58283e-15	Peri	HLF
7.47794e-15	0.434389	0.608	0.383	3.94237e-10	Peri	SPARCL1
4.15747e-14	0.428655	0.337	0.156	2.19182e-09	Peri	ROR1
5.08831e-15	0.427847	0.298	0.124	2.68256e-10	Peri	RCAN2
6.36757e-12	0.424012	0.591	0.442	3.35698e-07	Peri	ADK
4.07304e-31	0.421985	0.271	0.063	2.14731e-26	Peri	NOTCH2
1.22702e-15	0.416194	0.696	0.508	6.46887e-11	Peri	PARD3
2.27021e-12	0.411577	0.475	0.27	1.19686e-07	Peri	PLEKHG1
8.51706e-10	0.410219	0.492	0.33	4.49019e-05	Peri	IFI6
2.43864e-17	0.408755	0.287	0.106	1.28565e-12	Peri	FSTL1
2.64765e-11	0.402991	0.514	0.337	1.39584e-06	Peri	TTC28li1
3.41778e-15	0.399752	0.37	0.165	1.80185e-10	Peri	ZNF521
1.21104e-11	0.396984	0.436	0.263	6.38463e-07	Peri	SLC20A2
1.16429e-13	0.396082	0.254	0.102	6.13812e-09	Peri	SLF1
6.56418e-14	0.391109	0.425	0.207	3.46064e-09	Peri	STK3
1.61276e-17	0.387304	0.867	0.793	8.50248e-13	Peri	LINC-MRPL42-8
1.56176e-11	0.385447	0.746	0.562	8.23359e-07	Peri	ROBO2
6.04058e-17	0.383855	0.287	0.106	3.1846e-12	Peri	WWC2
5.27986e-10	0.38361	0.326	0.181	2.78354e-05	Peri	STXBP4
6.89124e-10	0.383441	0.436	0.294	3.63306e-05	Peri	TASP1
3.75614e-19	0.381696	0.254	0.081	1.98024e-14	Peri	TSORFli107
1.99731e-11	0.377586	0.586	0.36	1.05298e-06	Peri	WIPF1
2.32783e-10	0.372604	0.392	0.227	1.22723e-05	Peri	ARHGAP6
9.86134e-13	0.370163	0.459	0.23	5.1989e-08	Peri	PID1
3.29568e-12	0.36882	0.287	0.128	1.73748e-07	Peri	NLRC5
4.18446e-07	0.361715	0.254	0.143	0.0220605	Peri	USP53
2.53669e-13	0.36005	0.276	0.113	1.33734e-08	Peri	NHSL1
2.60862e-11	0.359015	0.331	0.166	1.37527e-06	Peri	AFF1
1.21892e-09	0.356549	0.591	0.432	6.42612e-05	Peri	PRICKLE1
5.29197e-09	0.354151	0.409	0.248	0.000278993	Peri	SPARC
2.43807e-14	0.353633	0.254	0.096	1.28535e-09	Peri	CREB3L2
2.75905e-08	0.353246	0.287	0.163	0.00145457	Peri	ATP1B3li2
1.70085e-10	0.350968	0.32	0.164	8.96688e-06	Peri	TIMP3
4.7153e-11	0.350822	0.696	0.544	2.4859e-06	Peri	STARD13
3.11128e-08	0.344442	0.475	0.343	0.00164026	Peri	KANSL1L
7.69876e-11	0.343887	0.37	0.191	4.05879e-06	Peri	USP6NL
2.48675e-05	0.341077	0.287	0.197	1	Peri	TMEM106B
1.30113e-11	0.341064	0.26	0.114	6.85957e-07	Peri	RADIL
9.43247e-10	0.337536	0.265	0.132	4.9728e-05	Peri	CLMP
3.50948e-17	0.336464	0.265	0.086	1.8502e-12	Peri	GRAMD2B
1.13887e-06	0.333496	0.376	0.259	0.0600412	Peri	ARHGAP20
3.14098e-09	0.33201	0.597	0.462	0.000165593	Peri	ADD3
9.05467e-08	0.331531	0.536	0.387	0.00477362	Peri	KLF12
1.83275e-05	0.326375	0.331	0.236	0.966223	Peri	ZNRF3
7.94413e-08	0.32318	0.525	0.373	0.00418815	Peri	FGFR2
5.55456e-11	0.322298	0.304	0.14	2.92837e-06	Peri	ZFHX3
5.68214e-08	0.319188	0.287	0.157	0.00299562	Peri	CHD9-AS-6
6.03638e-17	0.317572	0.829	0.725	3.18238e-12	Peri	CHD9
3.25021e-07	0.312596	0.376	0.254	0.0171351	Peri	SEPTIN11
2.1825e-05	0.309711	0.464	0.393	1	Peri	MPP6
9.94003e-08	0.307822	0.337	0.198	0.00524039	Peri	AKAP13
1.26412e-06	0.306087	0.481	0.37	0.0666443	Peri	DDX3X
2.30967e-07	0.305126	0.497	0.384	0.0121766	Peri	HIVEP2
1.09446e-07	0.304442	0.359	0.225	0.00576999	Peri	CYTH3
4.32709e-07	0.298721	0.348	0.218	0.0228124	Peri	VGLL4
4.13998e-09	0.294685	0.635	0.486	0.00021826	Peri	DDX17
9.52914e-08	0.292791	0.26	0.137	0.00502376	Peri	PAG1
1.64638e-06	0.29221	0.326	0.209	0.0867972	Peri	FNDC3B
7.6407e-07	0.291662	0.331	0.204	0.0402818	Peri	RHOA
2.09731e-08	0.289246	0.298	0.155	0.0011057	Peri	ZCCHC24
3.22792e-09	0.285678	0.619	0.519	0.000170176	Peri	RBFOX2
3.04162e-08	0.28324	0.254	0.127	0.00160354	Peri	ZBTB22
3.62458e-05	0.280582	0.265	0.165	1	Peri	SDK1
1.25034e-05	0.278094	0.26	0.156	0.659182	Peri	SAMD4A
1.45491e-06	0.277303	0.541	0.406	0.0767028	Peri	UST
6.0768e-06	0.276294	0.624	0.492	0.320369	Peri	GPC6
3.3511e-06	0.275037	0.564	0.44	0.17667	Peri	TRPS1
1.49976e-07	0.274893	0.265	0.138	0.00790675	Peri	ZFHX4
5.39249e-06	0.272391	0.53	0.444	0.284292	Peri	EHBP1
3.24491e-07	0.269586	0.354	0.202	0.0171071	Peri	PLD1
8.24737e-06	0.269132	0.26	0.154	0.434801	Peri	LAPTM4A
1.99771e-05	0.268521	0.387	0.288	1	Peri	COMMD1
3.28755e-06	0.268214	0.276	0.164	0.17332	Peri	TEAD1
8.23867e-07	0.264861	0.287	0.163	0.0434343	Peri	RHOQ
3.39514e-07	0.264085	0.315	0.172	0.0178992	Peri	TCF7L2
2.58314e-05	0.263845	0.414	0.299	1	Peri	LPP
1.66032e-05	0.262283	0.425	0.316	0.875321	Peri	RUNX1T1
1.00045e-06	0.260537	0.26	0.142	0.0527437	Peri	EPB41L5
7.09035e-08	0.259422	0.718	0.653	0.00373803	Peri	PLXDC2
1.34678e-06	0.256215	0.663	0.592	0.0710024	Peri	WWOX
1.72873e-05	0.255838	0.497	0.383	0.911384	Peri	HIS3.3Ali1
1.44916e-06	0.253945	0.779	0.672	0.0763999	Peri	TOMM40
1.89646e-06	0.253245	0.685	0.568	0.0999812	Peri	PTPRG
3.90799e-05	0.253112	0.591	0.483	1	Peri	DAB1
8.23276e-06	0.250887	0.497	0.413	0.434031	Peri	PIAS1
0	1.61721	0.926	0.1	0	OPC	NXPH1
0	1.59874	0.912	0.114	0	OPC	ITGA9
0	1.53104	0.811	0.038	0	OPC	VCAN
0	1.48211	0.994	0.329	0	OPC	PTPRZ1
0	1.45911	0.985	0.355	0	OPC	LHFPL3
0	1.45559	0.97	0.304	0	OPC	PCDH15
0	1.41603	0.846	0.1	0	OPC	SOX6
0	1.36472	0.945	0.251	0	OPC	BRINP3
0	1.34234	0.893	0.205	0	OPC	LUZP2
0	1.32263	0.802	0.122	0	OPC	CALCRL
0	1.2497	0.875	0.237	0	OPC	ZEB1
0	1.23861	0.852	0.246	0	OPC	XYLT1
0	1.22588	0.955	0.363	0	OPC	SLC35F1
0	1.21155	0.857	0.207	0	OPC	PTPRT
0	1.20744	0.92	0.318	0	OPC	SGCZ
0	1.20582	0.956	0.395	0	OPC	TNR
0	1.18233	0.821	0.228	0	OPC	ZNF462li1
0	1.17554	0.931	0.298	0	OPC	SOX5
0	1.13977	0.82	0.214	0	OPC	ASTN2
0	1.135	0.93	0.358	0	OPC	KLF12
0	1.11634	0.581	0.02	0	OPC	LINC-NPM1-44
0	1.10228	0.958	0.43	0	OPC	DSCAM
0	1.08392	0.815	0.233	0	OPC	ARHGAP42
0	1.07257	0.958	0.44	0	OPC	GRID2
0	1.04837	0.717	0.156	0	OPC	SORCS3
0	1.04627	0.734	0.152	0	OPC	TOX
0	1.04595	0.98	0.604	0	OPC	NOVA1
0	1.02701	0.525	0.01	0	OPC	PDGFRA
0	1.00192	0.926	0.416	0	OPC	RORA
0	0.981226	0.811	0.297	0	OPC	THSD7A
0	0.973455	0.862	0.39	0	OPC	LINC-RP1-21O18.1-3
0	0.970897	0.727	0.229	0	OPC	GRIA4
0	0.969735	0.711	0.219	0	OPC	NRXN1-AS-4
0	0.967719	0.831	0.353	0	OPC	NCALD
0	0.9592	0.611	0.124	0	OPC	MALSU1li1
0	0.957002	0.545	0.04	0	OPC	TSORFli2282
0	0.953437	0.975	0.464	0	OPC	LRRTM4
0	0.943727	0.798	0.276	0	OPC	CDH10
0	0.943671	0.827	0.263	0	OPC	ADARB2
0	0.941132	0.81	0.361	0	OPC	CASK
0	0.933096	0.869	0.399	0	OPC	MMP16
0	0.93274	0.555	0.088	0	OPC	LUZP2-AS-5
0	0.923285	0.541	0.077	0	OPC	TMEM196
0	0.920091	0.867	0.36	0	OPC	FCHSD2
0	0.905324	0.688	0.191	0	OPC	BCAS1
0	0.904014	0.947	0.489	0	OPC	SNTG1
0	0.889073	0.718	0.204	0	OPC	PID1
0	0.874851	0.732	0.261	0	OPC	SH3D19
0	0.87481	0.51	0.075	0	OPC	OLIG1
0	0.871897	0.582	0.13	0	OPC	ALK
0	0.865815	0.982	0.546	0	OPC	KCND2
0	0.859258	0.819	0.354	0	OPC	LINC-PLIN3-8
0	0.858318	0.753	0.33	0	OPC	CHST11
0	0.8493	0.641	0.221	0	OPC	ARHGEF4
0	0.835261	0.93	0.468	0	OPC	GPC6
0	0.835069	0.563	0.144	0	OPC	C6ORF167-AS-2
0	0.831783	0.498	0.065	0	OPC	GALNT10
0	0.824345	0.999	0.686	0	OPC	NRXN1
0	0.821966	0.432	0.018	0	OPC	STK32A
0	0.805633	0.949	0.52	0	OPC	ADGRL3
0	0.796759	0.799	0.425	0	OPC	EPN2
0	0.794846	0.535	0.137	0	OPC	GHR
0	0.778962	0.663	0.278	0	OPC	USP24
0	0.773282	0.92	0.545	0	OPC	NRCAM
0	0.771198	0.959	0.517	0	OPC	CSMD3
0	0.764369	0.817	0.401	0	OPC	MAML2
0	0.758729	0.741	0.321	0	OPC	CNTN4
0	0.755952	0.774	0.364	0	OPC	KCNQ5
0	0.753462	0.861	0.447	0	OPC	NLGN4X
0	0.750503	0.922	0.552	0	OPC	CNTN1
0	0.748966	0.524	0.169	0	OPC	ABHD2
0	0.746918	0.741	0.338	0	OPC	ITPR2
0	0.744756	0.519	0.132	0	OPC	RIN2
0	0.73475	0.529	0.135	0	OPC	ZCCHC24
0	0.734431	0.556	0.186	0	OPC	MAP3K1-AS-1
0	0.730104	0.816	0.469	0	OPC	TAOK3
0	0.729133	0.554	0.179	0	OPC	MAP3K1
0	0.726792	0.845	0.42	0	OPC	DPP10
0	0.715843	0.413	0.06	0	OPC	MYT1
0	0.713113	0.929	0.524	0	OPC	RALYL
0	0.707788	0.393	0.039	0	OPC	CAV2
0	0.703119	0.983	0.584	0	OPC	LRP1B
0	0.696611	0.622	0.284	0	OPC	NRXN1-AS-5
0	0.692821	0.435	0.093	0	OPC	FABP7li1
0	0.69179	0.337	0.005	0	OPC	LINC-KHDRBS3-6
0	0.690103	0.401	0.046	0	OPC	NT5E
0	0.687807	0.467	0.157	0	OPC	VEGFC-AS-1
0	0.682341	0.402	0.057	0	OPC	BCAN
0	0.668918	0.355	0.042	0	OPC	C7ORF30-AS-1
0	0.652162	0.454	0.121	0	OPC	ZFHX4
0	0.648394	0.653	0.27	0	OPC	GRIK1li1
0	0.647884	0.472	0.141	0	OPC	FIGN
0	0.635561	0.5	0.172	0	OPC	SPATA6
0	0.635559	0.674	0.336	0	OPC	SAT1
0	0.635553	0.899	0.485	0	OPC	DCC
0	0.632809	0.672	0.343	0	OPC	KCNH7
0	0.627889	0.657	0.316	0	OPC	DMDli1
0	0.627327	0.787	0.438	0	OPC	LINC-NSMCE4A-13
0	0.626906	0.935	0.61	0	OPC	CTNND2
0	0.626674	0.356	0.053	0	OPC	MEGF11
0	0.625799	0.58	0.241	0	OPC	PDE7B
0	0.624515	0.334	0.033	0	OPC	ADAMTS6
0	0.623307	0.48	0.154	0	OPC	PLPP3
0	0.619555	0.664	0.352	0	OPC	SEZ6L
0	0.617573	0.577	0.28	0	OPC	ZNF827
0	0.614321	0.45	0.162	0	OPC	TNK2
0	0.61215	0.511	0.198	0	OPC	NTM
0	0.605372	0.613	0.333	0	OPC	ADAM23
0	0.60443	0.494	0.193	0	OPC	COBL
0	0.600962	0.406	0.126	0	OPC	SGCZ-AS-5
0	0.597475	0.302	0.012	0	OPC	STK32A-AS-1
0	0.589249	0.533	0.256	0	OPC	FAM110B
0	0.58696	0.374	0.09	0	OPC	SOX5-AS-1
0	0.586853	0.301	0.011	0	OPC	AFAP1L2
0	0.58582	0.637	0.31	0	OPC	DMDli2
0	0.581968	0.725	0.438	0	OPC	CHL1
0	0.579092	0.518	0.25	0	OPC	RALGDSli7
0	0.577345	0.936	0.572	0	OPC	ANKS1B
0	0.572331	0.995	0.718	0	OPC	CSMD1
0	0.563579	0.942	0.679	0	OPC	GPM6A
0	0.556671	0.506	0.229	0	OPC	ETV1
0	0.551853	0.344	0.093	0	OPC	NSMAF
0	0.547492	0.614	0.345	0	OPC	LRRC4C
0	0.544889	0.265	0.009	0	OPC	OSMR-AS-1
0	0.543699	0.41	0.137	0	OPC	OLFM2
0	0.54309	0.328	0.067	0	OPC	LINC-E2F8-4
0	0.541532	0.435	0.174	0	OPC	PDZD2
0	0.540801	0.598	0.287	0	OPC	SORCS1
0	0.536625	0.336	0.083	0	OPC	SGCD
0	0.533548	0.314	0.058	0	OPC	VWC2
0	0.533195	0.27	0.014	0	OPC	NTN1
0	0.53085	0.863	0.63	0	OPC	TSORF
0	0.525965	0.932	0.636	0	OPC	NPAS3
0	0.524621	0.988	0.749	0	OPC	NLGN1
0	0.520199	0.251	0.008	0	OPC	LAMA4
0	0.520055	0.845	0.476	0	OPC	CDH20
0	0.51918	0.443	0.152	0	OPC	ADARB2-AS-6
0	0.518406	0.372	0.115	0	OPC	DDAH1
0	0.515064	0.417	0.151	0	OPC	SDK1
0	0.513774	0.282	0.031	0	OPC	SYNE2
0	0.509011	0.945	0.672	0	OPC	IL1RAPL1
0	0.508424	0.402	0.148	0	OPC	CCDC50
0	0.506105	0.333	0.101	0	OPC	LINC-DSCAM-3
0	0.505703	0.591	0.368	0	OPC	REV3L
0	0.504754	0.31	0.064	0	OPC	EGFR
0	0.502882	0.655	0.414	0	OPC	TRIO
0	0.496449	0.324	0.089	0	OPC	COL11A1
0	0.493884	0.418	0.184	0	OPC	MTSS1
0	0.493132	0.593	0.357	0	OPC	GPCPD1
0	0.491475	0.475	0.247	0	OPC	IL1RAP
0	0.487447	0.853	0.5	0	OPC	ARPP21
0	0.482691	0.633	0.394	0	OPC	CDH13
0	0.47806	0.368	0.118	0	OPC	TSHZ2
0	0.47659	0.924	0.669	0	OPC	MDGA2
0	0.475024	0.414	0.195	0	OPC	SH3RF1
0	0.474258	0.636	0.425	0	OPC	ZNF608
0	0.472199	0.622	0.395	0	OPC	PHYHIPL
0	0.471385	0.343	0.121	0	OPC	SNX1
0	0.470634	0.974	0.754	0	OPC	LSAMP
0	0.469361	0.359	0.12	0	OPC	FCHSD2-AS-3
0	0.46879	0.254	0.035	0	OPC	OLIG2
0	0.467574	0.367	0.154	0	OPC	ASIC2li1
0	0.466263	0.585	0.367	0	OPC	EML5
0	0.465177	0.31	0.115	0	OPC	LNX1
0	0.463386	0.516	0.28	0	OPC	SHISA9li1
0	0.460516	0.286	0.075	0	OPC	PLPP4
0	0.460273	0.502	0.266	0	OPC	ITGB8
0	0.458928	0.282	0.059	0	OPC	DISC1
0	0.455823	0.27	0.072	0	OPC	GRHL2
0	0.454803	0.636	0.407	0	OPC	FUT9
0	0.454233	0.349	0.153	0	OPC	SEMA5B
0	0.452293	0.255	0.048	0	OPC	LINC-SGCD-1
0	0.451902	0.382	0.174	0	OPC	LRRN1
0	0.451494	0.665	0.424	0	OPC	GPM6A-AS-1
0	0.450715	0.419	0.224	0	OPC	FIP1L1
0	0.44813	0.299	0.076	0	OPC	MYO10
0	0.448075	0.395	0.201	0	OPC	FAM184A
0	0.44652	0.502	0.307	0	OPC	GLCCI1
0	0.444882	0.542	0.294	0	OPC	PRKD1
0	0.442267	0.582	0.388	0	OPC	ICA1
0	0.440803	0.307	0.108	0	OPC	SULF2
0	0.439702	0.953	0.719	0	OPC	NCAM2
0	0.437568	0.273	0.066	0	OPC	SERPINE2
0	0.43746	0.364	0.145	0	OPC	SAMD4A
0	0.436257	0.53	0.301	0	OPC	THRB
0	0.434777	0.559	0.38	0	OPC	FARS2
0	0.433631	0.637	0.404	0	OPC	USP54
0	0.432322	0.467	0.28	0	OPC	AGFG1
0	0.431223	0.618	0.395	0	OPC	UST
0	0.426116	0.698	0.418	0	OPC	ARF4-AS-1
0	0.426062	0.459	0.274	0	OPC	AKAP7
0	0.425941	0.704	0.387	0	OPC	KCNH8
0	0.420407	0.758	0.542	0	OPC	SLC9A9
0	0.414502	0.398	0.203	0	OPC	HIP1
0	0.412523	0.592	0.363	0	OPC	SEMA5A
0	0.410462	0.567	0.375	0	OPC	TRIM9
0	0.405344	0.326	0.141	0	OPC	MAML2-AS-5
0	0.405268	0.573	0.349	0	OPC	UNC5C
0	0.402309	0.694	0.449	0	OPC	CSRNP3
0	0.400993	0.461	0.274	0	OPC	GRIK4
0	0.400083	0.81	0.555	0	OPC	PTPRG
0	0.397869	0.342	0.154	0	OPC	RHOQ
8.86605e-276	0.3952	0.407	0.237	4.67418e-271	OPC	PLPPR1
0	0.394904	0.317	0.139	0	OPC	MEF2D
3.34398e-303	0.394795	0.278	0.122	1.76295e-298	OPC	LINC-AKAP7-1
0	0.394217	0.983	0.802	0	OPC	PPP2R2B
0	0.393584	0.745	0.547	0	OPC	ALCAM
0	0.392561	0.895	0.645	0	OPC	MAP2
0	0.391374	0.575	0.357	0	OPC	KHDRBS3
1.81521e-301	0.390327	0.542	0.366	9.5698e-297	OPC	SCN1Ali2
1.607e-302	0.390316	0.639	0.404	8.47209e-298	OPC	KCNB2
0	0.390191	0.315	0.147	0	OPC	LRP1
2.07929e-279	0.388627	0.423	0.241	1.0962e-274	OPC	CYP7B1
0	0.387859	0.289	0.104	0	OPC	NHSL1
0	0.387579	0.267	0.093	0	OPC	TGFA
2.35939e-307	0.386375	0.638	0.432	1.24387e-302	OPC	CLSTN2
2.53515e-273	0.385393	0.441	0.258	1.33653e-268	OPC	GAB2
6.24389e-256	0.385004	0.509	0.335	3.29178e-251	OPC	FHIT
3.55637e-260	0.378568	0.39	0.23	1.87492e-255	OPC	NOL4li1
0	0.377677	0.637	0.463	0	OPC	SPRED1
1.16529e-288	0.377557	0.345	0.174	6.14339e-284	OPC	CNTNAP4
4.1839e-300	0.376697	0.61	0.415	2.20575e-295	OPC	CHD7
0	0.374251	0.269	0.099	0	OPC	MAST2
0	0.374053	0.79	0.539	0	OPC	DGKB
6.37431e-258	0.372575	0.506	0.318	3.36053e-253	OPC	CA10
0	0.371976	0.32	0.145	0	OPC	RGCC
1.08734e-232	0.371209	0.377	0.228	5.73247e-228	OPC	FAM222B
0	0.368549	0.308	0.126	0	OPC	CACHD1
4.02326e-265	0.36699	0.532	0.356	2.12106e-260	OPC	DLGAP1li1
1.89025e-260	0.364803	0.379	0.212	9.96541e-256	OPC	SPON1
1.13223e-264	0.362743	0.361	0.189	5.96911e-260	OPC	AKAP13
0	0.361392	0.685	0.545	0	OPC	STAU2
1.66756e-275	0.357467	0.6	0.408	8.79138e-271	OPC	NTRK3
3.57267e-200	0.353282	0.405	0.268	1.88351e-195	OPC	OPHN1
5.30705e-306	0.351664	0.261	0.105	2.79787e-301	OPC	AG2
5.2846e-283	0.350499	0.602	0.438	2.78604e-278	OPC	GRIA2
0	0.349473	0.693	0.531	0	OPC	NFIB
0	0.348254	0.805	0.622	0	OPC	TANC2
4.98843e-214	0.347971	0.28	0.145	2.6299e-209	OPC	LINC-SEMA6D-12
8.96866e-237	0.34739	0.521	0.353	4.72828e-232	OPC	CAMK2D
1.17541e-212	0.346155	0.429	0.278	6.19678e-208	OPC	NR6A1-AS-3
9.30862e-215	0.346091	0.409	0.256	4.9075e-210	OPC	TPM1
2.23524e-244	0.345369	0.541	0.374	1.17842e-239	OPC	DOK6
2.43624e-269	0.344961	0.326	0.157	1.28438e-264	OPC	ZNF521
2.39549e-226	0.342947	0.302	0.156	1.2629e-221	OPC	HIKESHI-AS-1
4.25016e-224	0.342609	0.459	0.264	2.24068e-219	OPC	SMOC1
7.11518e-250	0.342431	0.274	0.131	3.75112e-245	OPC	UGGT2
1.05386e-304	0.34208	0.313	0.136	5.55594e-300	OPC	UTRN
0	0.341289	0.741	0.582	0	OPC	DSCAML1
1.24002e-262	0.341212	0.49	0.277	6.53741e-258	OPC	SLC1A3
1.99095e-226	0.341093	0.848	0.585	1.04963e-221	OPC	PLCB1
3.22273e-221	0.339622	0.503	0.317	1.69902e-216	OPC	PTPRM
1.39469e-233	0.337976	0.569	0.407	7.3528e-229	OPC	EXT1
0	0.334682	0.789	0.623	0	OPC	MACROD2
3.65514e-181	0.334095	0.396	0.264	1.92699e-176	OPC	GALNT13
1.08929e-188	0.333372	0.382	0.251	5.74273e-184	OPC	DLGAP1li2
4.33577e-196	0.333178	0.475	0.356	2.28582e-191	OPC	CYFIP2
6.64855e-206	0.333055	0.344	0.197	3.50511e-201	OPC	MYO16li1
5.03664e-223	0.330351	0.294	0.153	2.65532e-218	OPC	LRRTM4-AS-4
8.70659e-278	0.328541	0.26	0.111	4.59012e-273	OPC	PLCB4
1.76779e-239	0.327974	0.303	0.148	9.31981e-235	OPC	CSPG5
2.5564e-179	0.326935	0.389	0.25	1.34773e-174	OPC	CSMD3-AS-2
1.7219e-259	0.32632	0.29	0.135	9.07785e-255	OPC	EPB41L5
3.48045e-104	0.324397	0.924	0.548	1.83489e-99	OPC	ERBB4
1.04284e-197	0.32397	0.267	0.141	5.49783e-193	OPC	RNF180
1.62087e-171	0.320884	0.353	0.227	8.5452e-167	OPC	PLCE1
2.49842e-168	0.317117	0.326	0.204	1.31717e-163	OPC	MPRIP
4.06401e-164	0.316342	0.852	0.587	2.14254e-159	OPC	CTNNA2
2.10018e-246	0.314899	0.329	0.158	1.10721e-241	OPC	ETV6
1.83687e-213	0.314204	0.643	0.442	9.68396e-209	OPC	FGF12
2.17869e-166	0.31344	0.395	0.273	1.14861e-161	OPC	MRPS31li3
1.413e-195	0.312736	0.553	0.39	7.44934e-191	OPC	BRINP1
8.85173e-201	0.311626	0.495	0.281	4.66663e-196	OPC	ATP10B
2.41295e-184	0.311284	0.5	0.366	1.27211e-179	OPC	PCDH17
2.03379e-176	0.310381	0.299	0.169	1.07222e-171	OPC	ODF2L
4.18963e-188	0.308914	0.326	0.185	2.20877e-183	OPC	TET1
8.4059e-248	0.306448	0.759	0.59	4.43159e-243	OPC	LRRTM3
7.33551e-153	0.306446	0.341	0.214	3.86728e-148	OPC	SERINC5
2.00605e-193	0.305434	0.285	0.151	1.05759e-188	OPC	PPP4R1
1.1102e-171	0.30352	0.467	0.312	5.853e-167	OPC	TSORFli1254
1.33689e-158	0.301589	0.32	0.198	7.04809e-154	OPC	DENND1B
6.27907e-167	0.300887	0.424	0.268	3.31032e-162	OPC	MEIS2
6.66391e-288	0.299017	0.264	0.102	3.51321e-283	OPC	ZFP36L1
0	0.298588	0.834	0.72	0	OPC	CHD9
5.63559e-154	0.298542	0.254	0.146	2.97108e-149	OPC	LINC-SLITRK1-2
1.64589e-138	0.296968	0.376	0.267	8.67715e-134	OPC	HECTD2
2.40559e-171	0.295643	0.562	0.365	1.26823e-166	OPC	DOCK1
1.98279e-165	0.294085	0.458	0.292	1.04533e-160	OPC	PPP2R2B-AS-5
2.79095e-146	0.293842	0.309	0.197	1.47139e-141	OPC	NRXN2
1.22526e-126	0.293447	0.257	0.16	6.45958e-122	OPC	NLGN4X-AS-1
8.41951e-179	0.293076	0.771	0.514	4.43876e-174	OPC	SLC8A1
3.88554e-144	0.290081	0.374	0.253	2.04846e-139	OPC	ARHGAP20
4.44072e-154	0.289872	0.473	0.342	2.34115e-149	OPC	PTPRJ
4.39519e-135	0.286508	0.368	0.253	2.31714e-130	OPC	DNER
1.85118e-142	0.285794	0.44	0.306	9.75942e-138	OPC	PPARGC1A
3.77049e-141	0.284308	0.459	0.337	1.9878e-136	OPC	KANSL1L
1.28915e-134	0.283697	0.434	0.332	6.79639e-130	OPC	PCDHGA4
2.22165e-161	0.280337	0.544	0.41	1.17125e-156	OPC	GRIA3
2.0265e-149	0.280192	0.429	0.292	1.06837e-144	OPC	LPP
2.82868e-199	0.275913	0.673	0.524	1.49128e-194	OPC	NTRK2
1.70206e-150	0.273766	0.382	0.235	8.97328e-146	OPC	PDLIM5
2.77038e-259	0.273646	0.738	0.645	1.46054e-254	OPC	PTBP2
4.20094e-113	0.271828	0.279	0.184	2.21473e-108	OPC	RECK
1.18867e-153	0.265544	0.549	0.455	6.26669e-149	OPC	PTPN4
3.41993e-241	0.264292	0.736	0.623	1.80299e-236	OPC	FRY
2.31032e-103	0.263227	0.349	0.26	1.218e-98	OPC	WDR12li1
2.02734e-109	0.26193	0.35	0.251	1.06882e-104	OPC	LRP6
2.87316e-101	0.261735	0.316	0.222	1.51473e-96	OPC	SDCBPli1
1.34897e-105	0.260875	0.37	0.28	7.11178e-101	OPC	PLPPR5
7.8127e-139	0.259704	0.725	0.541	4.11885e-134	OPC	GRM5
3.32077e-116	0.2597	0.415	0.306	1.75071e-111	OPC	TAF1D-AS-2
1.45906e-103	0.258961	0.362	0.263	7.69216e-99	OPC	LRP1B-AS-4
4.46723e-130	0.258685	0.271	0.159	2.35512e-125	OPC	SLC8A3li1
3.34165e-105	0.258297	0.271	0.18	1.76172e-100	OPC	LINC-NSMCE4A-16
3.61414e-94	0.257552	0.286	0.202	1.90537e-89	OPC	PRUNE2
1.73181e-130	0.256899	0.428	0.281	9.1301e-126	OPC	ABCA9
5.04372e-140	0.255993	0.267	0.151	2.65905e-135	OPC	MMD2
2.20538e-98	0.252789	0.386	0.302	1.16268e-93	OPC	GRID1
8.72725e-131	0.252103	0.285	0.166	4.60101e-126	OPC	CMTM5
1.61475e-141	0.251552	0.31	0.179	8.51296e-137	OPC	HTRA1
2.98709e-127	0.251369	0.68	0.497	1.57479e-122	OPC	OPCML
1.38992e-105	0.251064	0.37	0.262	7.32766e-101	OPC	PTPRO
5.21703e-94	0.250271	0.334	0.245	2.75042e-89	OPC	SMURF2
5.03834e-129	0.250083	0.273	0.158	2.65621e-124	OPC	ANOS1
0	1.04906	0.735	0.313	0	nonDG_ExN	UBE2E1-AS-3
0	0.932657	0.595	0.136	0	nonDG_ExN	HS3ST4
0	0.901678	0.61	0.145	0	nonDG_ExN	KIAA1217
0	0.849121	0.718	0.269	0	nonDG_ExN	KHDRBS3
0	0.794799	0.689	0.294	0	nonDG_ExN	KHDRBS2
0	0.793372	0.848	0.468	0	nonDG_ExN	CNTNAP2
0	0.791273	0.818	0.445	0	nonDG_ExN	SLC8A1
0	0.778475	0.671	0.241	0	nonDG_ExN	PDE1A
0	0.776208	0.597	0.245	0	nonDG_ExN	LINC-LIPI-5
0	0.7579	0.539	0.138	0	nonDG_ExN	TRPC4
0	0.751026	0.637	0.268	0	nonDG_ExN	SHISA6
0	0.742424	0.661	0.231	0	nonDG_ExN	CALN1
0	0.738747	0.795	0.44	0	nonDG_ExN	ARPP21
0	0.725148	0.61	0.246	0	nonDG_ExN	DMDli2
0	0.720562	0.764	0.412	0	nonDG_ExN	RIMS2
0	0.718245	0.714	0.335	0	nonDG_ExN	TSORFli2154
0	0.704556	0.681	0.281	0	nonDG_ExN	AGBL4
0	0.70376	0.709	0.332	0	nonDG_ExN	PCSK2
0	0.696006	0.807	0.451	0	nonDG_ExN	TENM2
0	0.689938	0.779	0.429	0	nonDG_ExN	OPCML
0	0.682275	0.65	0.316	0	nonDG_ExN	HS6ST3
0	0.679737	0.693	0.292	0	nonDG_ExN	CACNA1E
0	0.677503	0.808	0.492	0	nonDG_ExN	ROBO2
0	0.674447	0.66	0.268	0	nonDG_ExN	RYR3
0	0.665822	0.825	0.441	0	nonDG_ExN	DLGAP2
0	0.664042	0.555	0.148	0	nonDG_ExN	RIT2
0	0.656307	0.568	0.162	0	nonDG_ExN	KCNN2
0	0.643629	0.518	0.15	0	nonDG_ExN	TRHDE
0	0.641399	0.626	0.229	0	nonDG_ExN	RUNX1T1
0	0.64131	0.672	0.299	0	nonDG_ExN	DPYD
0	0.639648	0.911	0.604	0	nonDG_ExN	SYT1
0	0.638859	0.556	0.18	0	nonDG_ExN	RAB26
0	0.638524	0.684	0.291	0	nonDG_ExN	AK5
0	0.633428	0.39	0.037	0	nonDG_ExN	LINC-DNAJA1-61
0	0.631044	0.613	0.217	0	nonDG_ExN	ARPP21-AS-1
0	0.623301	0.749	0.517	0	nonDG_ExN	PTPRG
0	0.621805	0.777	0.441	0	nonDG_ExN	GRM7
0	0.620749	0.549	0.219	0	nonDG_ExN	ADGRL2
0	0.620717	0.601	0.215	0	nonDG_ExN	CNTNAP2-AS-3
0	0.618671	0.52	0.168	0	nonDG_ExN	CNTN3
0	0.617002	0.75	0.429	0	nonDG_ExN	EPHA6
0	0.614608	0.774	0.459	0	nonDG_ExN	NRXN3
0	0.613318	0.593	0.206	0	nonDG_ExN	EGFEM1
0	0.608947	0.559	0.148	0	nonDG_ExN	SV2B
0	0.600691	0.783	0.392	0	nonDG_ExN	KCNIP4
0	0.600385	0.592	0.26	0	nonDG_ExN	DMDli1
0	0.595451	0.484	0.101	0	nonDG_ExN	PDE1A-AS-4
0	0.592	0.802	0.454	0	nonDG_ExN	STXBP5L
0	0.591044	0.534	0.151	0	nonDG_ExN	KCNAB1li1
0	0.589745	0.665	0.334	0	nonDG_ExN	CACNA2D3
0	0.588926	0.789	0.439	0	nonDG_ExN	FGF14
0	0.58259	0.627	0.25	0	nonDG_ExN	SH3GL2
0	0.581584	0.578	0.222	0	nonDG_ExN	NRP1
0	0.575259	0.753	0.388	0	nonDG_ExN	GRIN2B
0	0.571794	0.693	0.371	0	nonDG_ExN	CLSTN2
0	0.56994	0.824	0.467	0	nonDG_ExN	LRRC7
0	0.568347	0.597	0.211	0	nonDG_ExN	SRRM4
0	0.567613	0.667	0.297	0	nonDG_ExN	TSORFli1224
0	0.567322	0.442	0.117	0	nonDG_ExN	LINC-ROBO2-1
0	0.565847	0.807	0.535	0	nonDG_ExN	NAV3
0	0.563548	0.725	0.415	0	nonDG_ExN	ST6GALNAC5
0	0.562466	0.762	0.424	0	nonDG_ExN	KCNMA1
0	0.562464	0.539	0.167	0	nonDG_ExN	MYRIP
0	0.561239	0.756	0.381	0	nonDG_ExN	GRIN2A
0	0.559726	0.536	0.175	0	nonDG_ExN	RUNX2
0	0.558925	0.651	0.326	0	nonDG_ExN	BRINP1
0	0.558178	0.355	0.022	0	nonDG_ExN	LINC-TMEM232-1
0	0.553968	0.395	0.031	0	nonDG_ExN	IQCJ-SCHIP1-AS-11
0	0.552914	0.58	0.225	0	nonDG_ExN	KSR2
0	0.552698	0.595	0.246	0	nonDG_ExN	HCN1
0	0.551986	0.423	0.095	0	nonDG_ExN	CADPS2
0	0.551525	0.778	0.411	0	nonDG_ExN	NAP1L1-AS-5
0	0.549306	0.683	0.343	0	nonDG_ExN	PRKG1
0	0.549217	0.621	0.279	0	nonDG_ExN	TMEM9B
0	0.5479	0.777	0.43	0	nonDG_ExN	KALRN
0	0.543796	0.513	0.18	0	nonDG_ExN	NELL1
0	0.543701	0.504	0.146	0	nonDG_ExN	NOS1AP
0	0.541727	0.559	0.252	0	nonDG_ExN	TSORFli1254
0	0.541639	0.563	0.213	0	nonDG_ExN	HOMER1
0	0.535245	0.253	0.019	0	nonDG_ExN	RPL6-AS-48
0	0.533377	0.912	0.662	0	nonDG_ExN	CELF2li1
0	0.531554	0.647	0.285	0	nonDG_ExN	NRG3
0	0.531552	0.55	0.204	0	nonDG_ExN	NYAP2
0	0.524008	0.371	0.036	0	nonDG_ExN	LINC-RPL5-40
0	0.523766	0.398	0.053	0	nonDG_ExN	NWD2
0	0.522465	0.815	0.527	0	nonDG_ExN	ANKS1B
0	0.522325	0.692	0.325	0	nonDG_ExN	KCNJ3
0	0.517859	0.589	0.234	0	nonDG_ExN	THRB
0	0.511226	0.6	0.243	0	nonDG_ExN	SHANK3
0	0.510675	0.585	0.296	0	nonDG_ExN	UNC5C
0	0.510351	0.564	0.241	0	nonDG_ExN	PPARGC1A
0	0.509869	0.494	0.132	0	nonDG_ExN	PDE2A
0	0.506286	0.725	0.426	0	nonDG_ExN	CACNB2li1
0	0.502674	0.639	0.31	0	nonDG_ExN	DOK6
0	0.499931	0.636	0.316	0	nonDG_ExN	FAT3
0	0.497307	0.572	0.237	0	nonDG_ExN	LINC-BASP1-1
0	0.496847	0.696	0.435	0	nonDG_ExN	AFF3
0	0.494969	0.41	0.08	0	nonDG_ExN	KHDRBS2-AS-2
0	0.492149	0.728	0.392	0	nonDG_ExN	NELL2
0	0.489376	0.641	0.308	0	nonDG_ExN	GALNT17
0	0.487517	0.706	0.381	0	nonDG_ExN	FGF12
0	0.485679	0.752	0.403	0	nonDG_ExN	DCLK1
0	0.484856	0.582	0.238	0	nonDG_ExN	BCL11A
0	0.484509	0.575	0.238	0	nonDG_ExN	OSBPL6
0	0.482684	0.655	0.369	0	nonDG_ExN	PRICKLE1
0	0.481366	0.867	0.612	0	nonDG_ExN	ATP2B1
0	0.479045	0.535	0.182	0	nonDG_ExN	PRKAG2
0	0.478438	0.422	0.085	0	nonDG_ExN	LINC-LORF2-107
0	0.475946	0.606	0.264	0	nonDG_ExN	LINC-ODZ4-4
0	0.473641	0.747	0.484	0	nonDG_ExN	CADPS
0	0.473355	0.746	0.484	0	nonDG_ExN	ADGRL3
0	0.47281	0.573	0.241	0	nonDG_ExN	GABRB1
0	0.471436	0.424	0.091	0	nonDG_ExN	CALN1-AS-2
0	0.471075	0.717	0.395	0	nonDG_ExN	RGS7
0	0.470855	0.395	0.06	0	nonDG_ExN	LORF2li11
0	0.469645	0.744	0.41	0	nonDG_ExN	DAB1
0	0.468569	0.648	0.313	0	nonDG_ExN	SCN8A
0	0.467709	0.461	0.176	0	nonDG_ExN	ROBO2-AS-3
0	0.467564	0.716	0.428	0	nonDG_ExN	SORBS2
0	0.465547	0.607	0.311	0	nonDG_ExN	MAGEB4
0	0.464935	0.633	0.305	0	nonDG_ExN	KCNQ3
0	0.463501	0.662	0.32	0	nonDG_ExN	CAMK2A
0	0.463008	0.544	0.2	0	nonDG_ExN	CACNA1B
0	0.462379	0.648	0.323	0	nonDG_ExN	ATP8A2li1
0	0.462121	0.551	0.266	0	nonDG_ExN	ARHGEF9-AS-2
0	0.459837	0.492	0.184	0	nonDG_ExN	IMMP2Lli1
0	0.459663	0.638	0.309	0	nonDG_ExN	LINC-NPM1-11
0	0.459094	0.616	0.3	0	nonDG_ExN	GALNT18
0	0.458453	0.715	0.395	0	nonDG_ExN	GRIA1
0	0.454511	0.565	0.24	0	nonDG_ExN	HSF2-AS-1
0	0.454428	0.87	0.577	0	nonDG_ExN	SNAP25
0	0.454364	0.589	0.254	0	nonDG_ExN	TENM4
0	0.453442	0.669	0.385	0	nonDG_ExN	SLC44A5
0	0.453217	0.408	0.096	0	nonDG_ExN	TRPC5
0	0.451584	0.4	0.097	0	nonDG_ExN	TEAD1
0	0.451566	0.396	0.078	0	nonDG_ExN	PALMD
0	0.451053	0.87	0.598	0	nonDG_ExN	MAP2
0	0.448729	0.789	0.505	0	nonDG_ExN	KCND2
0	0.448589	0.583	0.272	0	nonDG_ExN	CHST9
0	0.447264	0.602	0.318	0	nonDG_ExN	FOCAD
0	0.447184	0.407	0.089	0	nonDG_ExN	LINC-RPS24-17
0	0.446723	0.3	0.043	0	nonDG_ExN	LINC-UBE2E1-11
0	0.446156	0.544	0.199	0	nonDG_ExN	ARHGAP26
0	0.445618	0.719	0.392	0	nonDG_ExN	ERC2
0	0.444064	0.641	0.339	0	nonDG_ExN	ATRNL1
0	0.443945	0.421	0.137	0	nonDG_ExN	HS6ST3-AS-3
0	0.443464	0.827	0.541	0	nonDG_ExN	LRP1B
0	0.442094	0.737	0.45	0	nonDG_ExN	ROBO1
0	0.43883	0.489	0.174	0	nonDG_ExN	HNRNPLL
0	0.438131	0.714	0.431	0	nonDG_ExN	LINC-ARHGAP24-1
0	0.43802	0.62	0.288	0	nonDG_ExN	MYT1L
0	0.435922	0.619	0.316	0	nonDG_ExN	DYNC1I1
0	0.432985	0.479	0.161	0	nonDG_ExN	RPL21li85
0	0.432613	0.31	0.028	0	nonDG_ExN	LINC-RWDD3-4
0	0.431914	0.713	0.441	0	nonDG_ExN	PRKCE
0	0.431699	0.71	0.448	0	nonDG_ExN	DCC
0	0.430471	0.612	0.298	0	nonDG_ExN	SEZ6L
0	0.429399	0.448	0.125	0	nonDG_ExN	MCF2L2
0	0.429281	0.452	0.142	0	nonDG_ExN	CHRM3
0	0.429196	0.435	0.124	0	nonDG_ExN	ADCY9
0	0.428225	0.683	0.385	0	nonDG_ExN	PPM1E
0	0.425304	0.519	0.196	0	nonDG_ExN	CHD5
0	0.424511	0.787	0.57	0	nonDG_ExN	OXR1
0	0.422335	0.371	0.063	0	nonDG_ExN	ZNF385B
0	0.422312	0.886	0.688	0	nonDG_ExN	CSMD1
0	0.421634	0.586	0.28	0	nonDG_ExN	ARHGEF25
0	0.419411	0.878	0.633	0	nonDG_ExN	CHN1
0	0.419338	0.612	0.298	0	nonDG_ExN	CELF4
0	0.414406	0.402	0.116	0	nonDG_ExN	HTR4
0	0.41406	0.547	0.237	0	nonDG_ExN	KIFC2
0	0.413943	0.668	0.408	0	nonDG_ExN	TMEM178B
0	0.410882	0.642	0.355	0	nonDG_ExN	NTRK3
0	0.410743	0.398	0.133	0	nonDG_ExN	NRXN3-AS-1
0	0.410199	0.889	0.668	0	nonDG_ExN	RBFOX1
0	0.410129	0.567	0.261	0	nonDG_ExN	MAN1A1
0	0.409972	0.689	0.479	0	nonDG_ExN	R3HDM1
0	0.408578	0.652	0.35	0	nonDG_ExN	GRIA3
0	0.407359	0.438	0.146	0	nonDG_ExN	LINC-SORL1-9
0	0.406335	0.736	0.575	0	nonDG_ExN	PHACTR1
0	0.405764	0.602	0.355	0	nonDG_ExN	EPHA5
0	0.405506	0.442	0.165	0	nonDG_ExN	IQCJ-SCHIP1li1
0	0.405192	0.289	0.065	0	nonDG_ExN	PUM3-AS-2
0	0.404835	0.657	0.335	0	nonDG_ExN	SCN2A
0	0.402608	0.587	0.294	0	nonDG_ExN	LRRC4C
0	0.401879	0.617	0.334	0	nonDG_ExN	CACNA1A
0	0.401416	0.575	0.261	0	nonDG_ExN	SOX5
0	0.400364	0.661	0.362	0	nonDG_ExN	WASF1
0	0.400067	0.766	0.46	0	nonDG_ExN	PCLO
0	0.399988	0.269	0.035	0	nonDG_ExN	SATB2
0	0.397475	0.667	0.409	0	nonDG_ExN	PBX1
0	0.396668	0.761	0.491	0	nonDG_ExN	GRM5
0	0.395602	0.526	0.229	0	nonDG_ExN	RHOT2
0	0.393577	0.306	0.035	0	nonDG_ExN	NRIP3-AS-1
0	0.392557	0.639	0.353	0	nonDG_ExN	LINC-SLITRK3-1
0	0.389586	0.336	0.061	0	nonDG_ExN	RYR3-AS-2
0	0.389438	0.325	0.04	0	nonDG_ExN	KHDRBS3-AS-1
0	0.388024	0.569	0.294	0	nonDG_ExN	GNAL
0	0.387631	0.43	0.138	0	nonDG_ExN	CPNE6
0	0.387424	0.542	0.261	0	nonDG_ExN	DGKG
0	0.38717	0.505	0.202	0	nonDG_ExN	GABRB3
0	0.386496	0.437	0.151	0	nonDG_ExN	NELL2-AS-1
0	0.386265	0.451	0.152	0	nonDG_ExN	NIN
0	0.385739	0.48	0.185	0	nonDG_ExN	ZFYVE28
0	0.385391	0.461	0.186	0	nonDG_ExN	SLIT2
0	0.384859	0.407	0.179	0	nonDG_ExN	L1RE1li118
0	0.384583	0.681	0.391	0	nonDG_ExN	GRIP1
0	0.383915	0.315	0.032	0	nonDG_ExN	CHST8
0	0.38311	0.552	0.338	0	nonDG_ExN	KCNQ5
0	0.382864	0.413	0.128	0	nonDG_ExN	GRM7-AS-2
0	0.382373	0.495	0.24	0	nonDG_ExN	EPHA4
0	0.382019	0.33	0.16	0	nonDG_ExN	L1RE1li231
0	0.381767	0.785	0.546	0	nonDG_ExN	PLCB1
0	0.381467	0.633	0.338	0	nonDG_ExN	LINC-LIG4-7
0	0.381167	0.368	0.085	0	nonDG_ExN	PDLIM7
0	0.381138	0.37	0.087	0	nonDG_ExN	CACNA1H
0	0.380481	0.598	0.315	0	nonDG_ExN	ST7
0	0.380307	0.353	0.088	0	nonDG_ExN	NEFM-AS-1
0	0.380226	0.684	0.379	0	nonDG_ExN	GRIA2
0	0.379789	0.65	0.401	0	nonDG_ExN	LINC-NSMCE4A-13
0	0.378991	0.333	0.058	0	nonDG_ExN	PRKD1-AS-1
0	0.378776	0.343	0.072	0	nonDG_ExN	CLMP
0	0.378515	0.51	0.245	0	nonDG_ExN	CDH10
0	0.378096	0.582	0.276	0	nonDG_ExN	LINC-NAP1L1-25
0	0.377861	0.792	0.462	0	nonDG_ExN	PPFIA2
0	0.377682	0.523	0.22	0	nonDG_ExN	BRINP3
0	0.377102	0.489	0.266	0	nonDG_ExN	CHSY3
0	0.376603	0.683	0.407	0	nonDG_ExN	NLGN4X
0	0.376455	0.577	0.267	0	nonDG_ExN	PTK2B
0	0.37618	0.664	0.39	0	nonDG_ExN	ADGRB3
0	0.375353	0.403	0.124	0	nonDG_ExN	ME1
0	0.372605	0.692	0.393	0	nonDG_ExN	XKR4
0	0.372589	0.573	0.287	0	nonDG_ExN	ACSL6
0	0.371573	0.383	0.129	0	nonDG_ExN	NRXN3-AS-3
0	0.368612	0.398	0.126	0	nonDG_ExN	SYT1-AS-1
0	0.367528	0.482	0.195	0	nonDG_ExN	LORF2li194
0	0.367162	0.599	0.323	0	nonDG_ExN	HIVEP2
0	0.366986	0.563	0.271	0	nonDG_ExN	MAP2-AS-1
0	0.366859	0.445	0.17	0	nonDG_ExN	HECW1
0	0.366816	0.579	0.305	0	nonDG_ExN	DLGAP1li1
0	0.365857	0.402	0.142	0	nonDG_ExN	GDA
0	0.365491	0.456	0.177	0	nonDG_ExN	TESC
0	0.365371	0.519	0.237	0	nonDG_ExN	LINC-RBFOX1-2
0	0.364963	0.527	0.242	0	nonDG_ExN	DLGAP1
0	0.364612	0.502	0.215	0	nonDG_ExN	NMNAT2
0	0.36395	0.382	0.121	0	nonDG_ExN	PKP2
0	0.362576	0.706	0.499	0	nonDG_ExN	RALYL
0	0.360172	0.557	0.293	0	nonDG_ExN	PRKCB
0	0.359894	0.656	0.379	0	nonDG_ExN	FBXW7
0	0.359868	0.535	0.253	0	nonDG_ExN	CAMK4
0	0.358866	0.646	0.35	0	nonDG_ExN	STMN2
0	0.358836	0.782	0.549	0	nonDG_ExN	CTNNA2
0	0.356913	0.487	0.195	0	nonDG_ExN	MPHOSPH6-AS-1
0	0.356878	0.646	0.371	0	nonDG_ExN	CAMK1D
0	0.356308	0.693	0.397	0	nonDG_ExN	CSRNP3
0	0.356017	0.425	0.157	0	nonDG_ExN	ST8SIA3
0	0.354297	0.35	0.088	0	nonDG_ExN	SETMARli24
0	0.354248	0.554	0.296	0	nonDG_ExN	ROBO1-AS-7
0	0.3537	0.509	0.227	0	nonDG_ExN	CR1
0	0.353205	0.456	0.207	0	nonDG_ExN	LINC-HMG20A-4
0	0.351591	0.557	0.319	0	nonDG_ExN	PARP8
0	0.350611	0.671	0.453	0	nonDG_ExN	LARGE1
0	0.350108	0.589	0.302	0	nonDG_ExN	SYBU
0	0.349199	0.537	0.253	0	nonDG_ExN	MYH10
0	0.34835	0.441	0.211	0	nonDG_ExN	ADCY2li1
0	0.348194	0.351	0.131	0	nonDG_ExN	IQGAP2
0	0.347738	0.594	0.334	0	nonDG_ExN	DMXL2
0	0.34733	0.286	0.039	0	nonDG_ExN	RPL31-AS-9
0	0.347066	0.416	0.143	0	nonDG_ExN	PTPRN
0	0.346739	0.617	0.363	0	nonDG_ExN	SKA2
0	0.345356	0.657	0.4	0	nonDG_ExN	DSCAM
0	0.345291	0.293	0.051	0	nonDG_ExN	HOMER1-AS-1
0	0.34497	0.566	0.28	0	nonDG_ExN	GRM1
0	0.342147	0.711	0.433	0	nonDG_ExN	SNCA
0	0.34162	0.425	0.168	0	nonDG_ExN	SH3RF3
0	0.339164	0.401	0.141	0	nonDG_ExN	LMO7
0	0.338146	0.254	0.025	0	nonDG_ExN	LINC-UBE2E1-7
0	0.3381	0.527	0.267	0	nonDG_ExN	CEP164
0	0.337692	0.386	0.137	0	nonDG_ExN	NEUROD6
0	0.337452	0.419	0.147	0	nonDG_ExN	KCNQ2
0	0.33567	0.499	0.261	0	nonDG_ExN	NETO1
0	0.33529	0.339	0.08	0	nonDG_ExN	NRG1
0	0.334906	0.71	0.486	0	nonDG_ExN	B3GALT1
0	0.333793	0.408	0.149	0	nonDG_ExN	OXR1-AS-3
0	0.332538	0.487	0.224	0	nonDG_ExN	MPND
0	0.332026	0.532	0.265	0	nonDG_ExN	KLHL29
0	0.331054	0.292	0.076	0	nonDG_ExN	LDB2
0	0.32796	0.419	0.162	0	nonDG_ExN	MATK
0	0.327834	0.535	0.268	0	nonDG_ExN	CERS6
0	0.327653	0.3	0.087	0	nonDG_ExN	CPNE4
0	0.327194	0.678	0.413	0	nonDG_ExN	TMEM59L
0	0.326488	0.659	0.395	0	nonDG_ExN	SLC4A10
0	0.326194	0.712	0.496	0	nonDG_ExN	ARHGEF9
0	0.326094	0.548	0.277	0	nonDG_ExN	GABBR2
0	0.325849	0.382	0.132	0	nonDG_ExN	LIN7A
0	0.324006	0.516	0.25	0	nonDG_ExN	AMPH
0	0.323665	0.557	0.283	0	nonDG_ExN	TSORFli1442
0	0.322804	0.511	0.249	0	nonDG_ExN	GAP43
0	0.320101	0.687	0.427	0	nonDG_ExN	NSF
0	0.320027	0.451	0.191	0	nonDG_ExN	SLC9A7
0	0.319389	0.361	0.12	0	nonDG_ExN	PTK2B-AS-3
0	0.319299	0.385	0.139	0	nonDG_ExN	SIDT1
0	0.318753	0.561	0.293	0	nonDG_ExN	UNC79
0	0.318291	0.315	0.092	0	nonDG_ExN	LINC-TAFA4-4
0	0.318123	0.482	0.222	0	nonDG_ExN	ELMOD1
0	0.316349	0.596	0.343	0	nonDG_ExN	GALNT11
0	0.315891	0.376	0.131	0	nonDG_ExN	IZUMO4
0	0.315074	0.424	0.194	0	nonDG_ExN	FLRT2
0	0.314223	0.349	0.105	0	nonDG_ExN	RASGRF1li1
0	0.313851	0.375	0.125	0	nonDG_ExN	KALRN-AS-16
0	0.31375	0.582	0.328	0	nonDG_ExN	STRBP
0	0.313481	0.436	0.175	0	nonDG_ExN	DLGAP4
0	0.313134	0.572	0.328	0	nonDG_ExN	KCNC2
0	0.313088	0.272	0.048	0	nonDG_ExN	CPNE8
0	0.312849	0.663	0.47	0	nonDG_ExN	SNTG1
0	0.312571	0.337	0.098	0	nonDG_ExN	CLVS2
0	0.311963	0.751	0.48	0	nonDG_ExN	CSMD3
0	0.311589	0.617	0.348	0	nonDG_ExN	PRICKLE2
0	0.310624	0.507	0.212	0	nonDG_ExN	XYLT1
0	0.309795	0.378	0.125	0	nonDG_ExN	ABLIM2
0	0.308733	0.583	0.305	0	nonDG_ExN	CNTNAP5li1
0	0.308051	0.389	0.143	0	nonDG_ExN	LINC-DLGAP1-1
0	0.307989	0.322	0.082	0	nonDG_ExN	STUM
0	0.307887	0.47	0.219	0	nonDG_ExN	RGS7BP
0	0.307456	0.564	0.307	0	nonDG_ExN	PPP2R2C
0	0.307424	0.428	0.171	0	nonDG_ExN	RYR2
0	0.30667	0.377	0.137	0	nonDG_ExN	LINC-ARHGAP24-3
0	0.30637	0.261	0.048	0	nonDG_ExN	TSORFli686
0	0.306033	0.457	0.2	0	nonDG_ExN	FAM135B
0	0.305755	0.54	0.29	0	nonDG_ExN	NUDCD3
0	0.305723	0.331	0.092	0	nonDG_ExN	SMPD3li1
0	0.305533	0.482	0.241	0	nonDG_ExN	DPP7li1
0	0.305503	0.533	0.273	0	nonDG_ExN	MTUS2
0	0.305046	0.262	0.035	0	nonDG_ExN	LINC-SLC8A1-6
0	0.304928	0.541	0.281	0	nonDG_ExN	CAMK2B
0	0.304517	0.303	0.067	0	nonDG_ExN	ADAM11
0	0.304192	0.688	0.513	0	nonDG_ExN	DGKB
0	0.303331	0.648	0.409	0	nonDG_ExN	CACNA1C
0	0.302976	0.266	0.031	0	nonDG_ExN	SLC6A7
0	0.302443	0.581	0.326	0	nonDG_ExN	SLC25A12
0	0.302276	0.366	0.136	0	nonDG_ExN	RSPO3
0	0.301468	0.646	0.421	0	nonDG_ExN	GLS
0	0.300363	0.354	0.111	0	nonDG_ExN	RNF165
0	0.299195	0.644	0.361	0	nonDG_ExN	TNR
0	0.298917	0.394	0.149	0	nonDG_ExN	GRIK5
0	0.298474	0.656	0.436	0	nonDG_ExN	CACNA2D1
0	0.298407	0.527	0.269	0	nonDG_ExN	NALCN
0	0.29832	0.296	0.081	0	nonDG_ExN	ROBO2-AS-10
0	0.297182	0.408	0.196	0	nonDG_ExN	ETV1
0	0.297097	0.422	0.17	0	nonDG_ExN	SYT7
0	0.297052	0.562	0.315	0	nonDG_ExN	BEX1
0	0.296377	0.4	0.16	0	nonDG_ExN	FOXG1
0	0.29566	0.438	0.189	0	nonDG_ExN	CLVS1
0	0.294966	0.353	0.131	0	nonDG_ExN	SYT4
0	0.294964	0.543	0.289	0	nonDG_ExN	SORBS1
0	0.2946	0.361	0.13	0	nonDG_ExN	PRKCE-AS-6
0	0.294456	0.478	0.236	0	nonDG_ExN	GPR22
0	0.294374	0.541	0.331	0	nonDG_ExN	NCALD
0	0.292807	0.629	0.415	0	nonDG_ExN	MSRA
0	0.29226	0.593	0.416	0	nonDG_ExN	ERC1
0	0.292212	0.507	0.26	0	nonDG_ExN	DMD
0	0.291636	0.281	0.063	0	nonDG_ExN	IMMP2L-AS-4
0	0.291237	0.595	0.339	0	nonDG_ExN	GABRA2
0	0.290784	0.333	0.102	0	nonDG_ExN	ARHGAP10
0	0.290761	0.595	0.309	0	nonDG_ExN	SLIT3
0	0.290616	0.837	0.602	0	nonDG_ExN	CPE
0	0.289243	0.542	0.313	0	nonDG_ExN	ZMYND8
0	0.288705	0.452	0.211	0	nonDG_ExN	DLGAP3
0	0.288096	0.436	0.19	0	nonDG_ExN	ME3
0	0.28791	0.57	0.317	0	nonDG_ExN	SNAP91
0	0.287906	0.29	0.064	0	nonDG_ExN	LRFN2
0	0.287726	0.309	0.084	0	nonDG_ExN	CNTNAP2-AS-14
0	0.287553	0.623	0.357	0	nonDG_ExN	KCNB2
0	0.28742	0.473	0.243	0	nonDG_ExN	CAP2
0	0.287257	0.397	0.171	0	nonDG_ExN	TRPM4
0	0.287007	0.276	0.095	0	nonDG_ExN	ADGB-AS-6
0	0.285439	0.514	0.278	0	nonDG_ExN	DTNB
0	0.284973	0.567	0.324	0	nonDG_ExN	LINC-PLIN3-8
0	0.284792	0.346	0.129	0	nonDG_ExN	LORF2li235
0	0.284262	0.603	0.396	0	nonDG_ExN	DPP10
0	0.283907	0.431	0.182	0	nonDG_ExN	ARNT2
0	0.283813	0.589	0.337	0	nonDG_ExN	MPP6
0	0.283471	0.389	0.147	0	nonDG_ExN	LINC-RBFOX1-8
0	0.283014	0.72	0.52	0	nonDG_ExN	AAK1
0	0.282689	0.659	0.394	0	nonDG_ExN	CHL1
0	0.282412	0.34	0.14	0	nonDG_ExN	SORCS3
0	0.282251	0.584	0.328	0	nonDG_ExN	TRIM9
0	0.282001	0.588	0.344	0	nonDG_ExN	ICA1
0	0.28129	0.391	0.161	0	nonDG_ExN	HMGCLL1
0	0.280869	0.385	0.158	0	nonDG_ExN	NUP93
0	0.280224	0.358	0.122	0	nonDG_ExN	TMEM131L
0	0.280084	0.258	0.068	0	nonDG_ExN	ITGBL1
0	0.279968	0.517	0.272	0	nonDG_ExN	SPTAN1
0	0.279591	0.655	0.432	0	nonDG_ExN	CDK14
0	0.279494	0.385	0.154	0	nonDG_ExN	CAMKV
0	0.277694	0.353	0.13	0	nonDG_ExN	KALRN-AS-8
0	0.27757	0.666	0.466	0	nonDG_ExN	ZC3H12B
0	0.277548	0.381	0.154	0	nonDG_ExN	UNC13Ali1
0	0.275555	0.34	0.137	0	nonDG_ExN	EPHA5-AS-1
0	0.275022	0.407	0.166	0	nonDG_ExN	NDUFB8li1
0	0.274919	0.517	0.277	0	nonDG_ExN	SSBP4li1
0	0.273967	0.397	0.166	0	nonDG_ExN	ADD2
0	0.271048	0.408	0.178	0	nonDG_ExN	NPAS2
0	0.27025	0.536	0.292	0	nonDG_ExN	LINC-SLITRK3-3
0	0.269824	0.319	0.104	0	nonDG_ExN	GPR158-AS-4
0	0.269723	0.371	0.141	0	nonDG_ExN	RPS6KA6li1
0	0.269253	0.26	0.053	0	nonDG_ExN	CACNA2D3-AS-3
0	0.268822	0.708	0.55	0	nonDG_ExN	TSORFli1919
0	0.268603	0.276	0.077	0	nonDG_ExN	TSORFli2249
0	0.267296	0.392	0.168	0	nonDG_ExN	SEMA3E
0	0.267236	0.616	0.377	0	nonDG_ExN	FMN2
0	0.267216	0.481	0.251	0	nonDG_ExN	CTU2
0	0.266848	0.496	0.253	0	nonDG_ExN	NAV2li1
0	0.266758	0.351	0.132	0	nonDG_ExN	PAK5
0	0.26586	0.314	0.106	0	nonDG_ExN	LINC-SEMA6D-12
0	0.265844	0.614	0.392	0	nonDG_ExN	NEBL
0	0.264942	0.574	0.37	0	nonDG_ExN	EXT1
0	0.264742	0.351	0.136	0	nonDG_ExN	ARNTL2
0	0.264407	0.371	0.139	0	nonDG_ExN	GSDMD
0	0.264316	0.36	0.141	0	nonDG_ExN	GRIN1li1
0	0.262686	0.371	0.147	0	nonDG_ExN	LINC-MYC-15
0	0.262047	0.544	0.3	0	nonDG_ExN	BICD1
0	0.261547	0.366	0.153	0	nonDG_ExN	GRM1-AS-3
0	0.261317	0.383	0.187	0	nonDG_ExN	NECAB1
0	0.260681	0.449	0.243	0	nonDG_ExN	LORF2li312
0	0.259971	0.633	0.398	0	nonDG_ExN	SYNE1
0	0.259268	0.547	0.31	0	nonDG_ExN	CACNA1D
0	0.257484	0.515	0.283	0	nonDG_ExN	VPS13A
0	0.256997	0.438	0.218	0	nonDG_ExN	RAB3C
0	0.256983	0.485	0.251	0	nonDG_ExN	ARHGAP32
0	0.256885	0.284	0.09	0	nonDG_ExN	NECTIN3
0	0.256795	0.733	0.538	0	nonDG_ExN	CADM1
0	0.2565	0.331	0.123	0	nonDG_ExN	GALNT18-AS-2
0	0.255854	0.461	0.239	0	nonDG_ExN	DNM1li1
0	0.255823	0.276	0.077	0	nonDG_ExN	RTN4RL1
0	0.255618	0.334	0.146	0	nonDG_ExN	PDZD2
0	0.255278	0.295	0.079	0	nonDG_ExN	USP46-AS-1
0	0.254542	0.379	0.175	0	nonDG_ExN	KRT10
0	0.254434	0.378	0.156	0	nonDG_ExN	PRKAR1B
0	0.25417	0.336	0.133	0	nonDG_ExN	KCTD1
0	0.253691	0.428	0.21	0	nonDG_ExN	GABRA4
0	0.252796	0.449	0.223	0	nonDG_ExN	GABRG2
0	0.252542	0.439	0.212	0	nonDG_ExN	SLC2A3
0	0.252417	0.356	0.14	0	nonDG_ExN	SLIT1
0	0.25203	0.864	0.656	0	nonDG_ExN	NRXN1
0	0.251493	0.344	0.129	0	nonDG_ExN	RIMBP2
0	0.251134	0.342	0.135	0	nonDG_ExN	ELAVL4
0	0.250361	0.309	0.103	0	nonDG_ExN	NSA2-AS-10
0	0.25016	0.498	0.307	0	nonDG_ExN	SGCZ
0	1.55587	0.934	0.211	0	NFOL	BCAS1
0	1.55025	0.91	0.133	0	NFOL	SOX6
0	1.494	0.881	0.071	0	NFOL	VCAN
0	1.40473	0.656	0.206	0	NFOL	FRMD4A-AS-8
0	1.38416	0.952	0.234	0	NFOL	LUZP2
0	1.32493	0.968	0.41	0	NFOL	LINC-RP1-21O18.1-3
0	1.23337	0.758	0.168	0	NFOL	TCF7L2
0	1.20438	0.64	0.051	0	NFOL	TMEM163
0	1.19713	0.975	0.419	0	NFOL	TNR
0	1.16999	0.938	0.438	0	NFOL	DPP10
0	1.15839	0.766	0.261	0	NFOL	FYN
1.45312e-292	1.15619	0.757	0.312	7.66084e-288	NFOL	TMEM108
0	1.13814	0.925	0.374	0	NFOL	LINC-PLIN3-8
0	1.12096	0.921	0.383	0	NFOL	LHFPL3
0	1.07947	0.553	0.04	0	NFOL	ENPP6
0	1.06973	0.769	0.15	0	NFOL	ITGA9
0	1.06769	0.642	0.061	0	NFOL	BCAS1li1
0	1.06558	0.711	0.107	0	NFOL	LUZP2-AS-5
0	1.01744	0.544	0.107	0	NFOL	PIK3R3
0	1.01392	0.939	0.382	0	NFOL	FCHSD2
0	0.986529	0.854	0.236	0	NFOL	PTPRT
0	0.982338	0.982	0.463	0	NFOL	GRID2
9.46947e-270	0.971062	0.804	0.397	4.9923e-265	NFOL	NFASC
0	0.964601	0.532	0.026	0	NFOL	SEMA3D
6.67628e-289	0.947113	0.843	0.403	3.51973e-284	NFOL	PHYHIPL
0	0.947024	0.952	0.399	0	NFOL	KCNH8
2.70422e-290	0.941419	0.837	0.334	1.42567e-285	NFOL	PCDH15
0	0.936877	0.889	0.359	0	NFOL	PTPRZ1
0	0.919293	0.622	0.138	0	NFOL	NXPH1
0	0.904912	0.812	0.291	0	NFOL	ZNF827
0	0.903419	0.877	0.423	0	NFOL	TRIO
2.17305e-299	0.895571	0.905	0.453	1.14563e-294	NFOL	DSCAM
5.8815e-264	0.893297	0.853	0.403	3.10073e-259	NFOL	UST
7.12221e-284	0.889618	0.856	0.326	3.75483e-279	NFOL	SOX5
1.14925e-246	0.883732	0.844	0.414	6.05885e-242	NFOL	EPB41L2
7.86368e-258	0.881578	0.774	0.345	4.14573e-253	NFOL	PTPRJ
0	0.864538	0.62	0.163	0	NFOL	ETV6
0	0.853915	0.448	0.023	0	NFOL	TNS1
6.57908e-295	0.849333	0.802	0.269	3.46849e-290	NFOL	SMOC1
1.34661e-275	0.831197	0.8	0.296	7.09934e-271	NFOL	PPP2R2B-AS-5
8.4055e-241	0.812182	0.83	0.371	4.43138e-236	NFOL	SEMA5A
0	0.810342	0.466	0.024	0	NFOL	NTN1
1.12476e-259	0.810146	0.874	0.469	5.92975e-255	NFOL	DOCK9
9.79406e-274	0.804061	0.758	0.24	5.16343e-269	NFOL	URM1-AS-1
0	0.802328	0.487	0.096	0	NFOL	LORF2li147
0	0.79266	0.545	0.071	0	NFOL	BCAN
5.62468e-297	0.77167	0.602	0.16	2.96533e-292	NFOL	RHOQ
5.03968e-251	0.759149	0.646	0.195	2.65692e-246	NFOL	PPP2R2B-AS-1
1.8734e-210	0.749112	0.774	0.288	9.87657e-206	NFOL	ADARB2
5.57313e-258	0.74713	0.598	0.169	2.93815e-253	NFOL	ELF1
3.32198e-169	0.745796	0.677	0.284	1.75135e-164	NFOL	BRINP3
0	0.744474	0.48	0.074	0	NFOL	FYN-AS-1
2.64098e-216	0.743346	0.772	0.32	1.39233e-211	NFOL	THSD7A
2.32692e-146	0.739549	0.885	0.716	1.22675e-141	NFOL	FRMD4A
3.82871e-275	0.737176	0.95	0.561	2.0185e-270	NFOL	NRCAM
0	0.730177	0.417	0.031	0	NFOL	TCF7L2-AS-1
8.84101e-170	0.728796	0.625	0.261	4.66098e-165	NFOL	TPM1
5.96077e-213	0.727379	0.781	0.375	3.14252e-208	NFOL	EML5
2.38398e-215	0.720721	0.693	0.242	1.25684e-210	NFOL	ASTN2
0	0.718253	0.39	0.025	0	NFOL	FRMD4A-AS-5
0	0.716433	0.405	0.015	0	NFOL	TMEM163-AS-2
1.75971e-197	0.714367	0.75	0.299	9.27721e-193	NFOL	SORCS1
1.53826e-185	0.703167	0.844	0.479	8.10972e-181	NFOL	FRMD4B
5.46714e-194	0.702216	0.832	0.384	2.88228e-189	NFOL	KLF12
0	0.695739	0.456	0.081	0	NFOL	KAZN
6.28056e-273	0.695736	0.451	0.1	3.31111e-268	NFOL	EPHB1
2.63913e-213	0.691697	0.739	0.281	1.39135e-208	NFOL	SH3D19
1.57565e-286	0.690718	0.549	0.129	8.30682e-282	NFOL	FCHSD2-AS-3
2.54894e-199	0.68938	0.675	0.255	1.3438e-194	NFOL	ZNF462li1
1.51042e-239	0.68923	0.64	0.178	7.96295e-235	NFOL	TOX
3.91607e-173	0.685929	0.829	0.382	2.06455e-168	NFOL	KCNQ5
0	0.684152	0.457	0.083	0	NFOL	LINC-PLIN3-9
8.3152e-175	0.683471	0.663	0.266	4.38377e-170	NFOL	ZEB1
9.68731e-282	0.683154	0.987	0.76	5.10715e-277	NFOL	GRIK2
2.57664e-225	0.681157	0.915	0.58	1.35841e-220	NFOL	MAP4K4
0	0.666895	0.996	0.809	0	NFOL	PPP2R2B
0	0.666759	0.408	0.036	0	NFOL	STK32A
6.34834e-163	0.663333	0.725	0.33	3.34684e-158	NFOL	DMDli1
1.87921e-154	0.660337	0.618	0.251	9.90721e-150	NFOL	GRIA4
0	0.657092	0.413	0.046	0	NFOL	LINC-RP1-21O18.1-11
0	0.654822	0.41	0.023	0	NFOL	AFAP1L2
0	0.649607	0.376	0.035	0	NFOL	PLAAT1
2.4292e-141	0.647016	0.618	0.267	1.28068e-136	NFOL	PLEKHG1
4.00017e-185	0.646225	0.689	0.282	2.10889e-180	NFOL	NR6A1-AS-3
1.37387e-230	0.644019	0.544	0.16	7.24304e-226	NFOL	SEMA5B
5.09246e-139	0.635384	0.608	0.275	2.68474e-134	NFOL	XYLT1
1.97154e-202	0.635096	0.576	0.173	1.0394e-197	NFOL	KCNH8-AS-1
1.12725e-154	0.630009	0.472	0.154	5.94287e-150	NFOL	CALCRL
1.09681e-294	0.629416	0.992	0.764	5.78236e-290	NFOL	LSAMP
1.34166e-171	0.629127	0.788	0.355	7.07323e-167	NFOL	ITPR2
7.30482e-147	0.624823	0.914	0.489	3.8511e-142	NFOL	GPC6
6.3113e-159	0.621426	0.946	0.596	3.32732e-154	NFOL	PLCB1
4.40467e-214	0.62102	0.486	0.134	2.32214e-209	NFOL	IMPAD1
4.57937e-114	0.613977	0.611	0.326	2.41424e-109	NFOL	ARHGAP5li2
1.06444e-128	0.612378	0.745	0.391	5.61174e-124	NFOL	SLC35F1
9.23898e-151	0.608691	0.74	0.381	4.87079e-146	NFOL	CASK
2.65922e-222	0.605982	0.492	0.127	1.40194e-217	NFOL	PPP2R2B-AS-4
0	0.604817	0.316	0.019	0	NFOL	LINC-PLAC1-1
3.98306e-198	0.602557	0.516	0.154	2.09987e-193	NFOL	GHR
7.35186e-144	0.602395	0.441	0.15	3.8759e-139	NFOL	LINC-SEMA6D-12
3.92003e-143	0.601642	0.786	0.416	2.06664e-138	NFOL	FUT9
8.50696e-140	0.599922	0.844	0.525	4.48487e-135	NFOL	ANKRD44
2.18354e-117	0.593998	0.931	0.52	1.15116e-112	NFOL	PDE4B-AS-5
1.68825e-148	0.591728	0.696	0.3	8.90044e-144	NFOL	HIPK2
1.5656e-155	0.591165	0.795	0.433	8.25385e-151	NFOL	ZNF608
1.33008e-88	0.590448	0.866	0.429	7.01218e-84	NFOL	ST18
2.17694e-132	0.589553	0.908	0.537	1.14768e-127	NFOL	CSMD3
1.61546e-242	0.588832	0.468	0.11	8.5167e-238	NFOL	PTCH1
7.71763e-247	0.586261	0.429	0.09	4.06873e-242	NFOL	CDC14A
1.67347e-230	0.58588	0.462	0.116	8.82251e-226	NFOL	SULF2
2.03034e-138	0.58329	0.577	0.247	1.0704e-133	NFOL	SMURF2
2.44057e-137	0.579828	0.927	0.542	1.28667e-132	NFOL	RALYL
3.06833e-153	0.574061	0.903	0.55	1.61762e-148	NFOL	SLC9A9
2.13565e-104	0.572935	0.582	0.308	1.12591e-99	NFOL	PPP1R12B
3.87256e-112	0.572798	0.974	0.636	2.04161e-107	NFOL	PDE4B
6.6273e-133	0.572375	0.547	0.217	3.49391e-128	NFOL	SERINC5
7.28091e-151	0.569445	0.455	0.146	3.8385e-146	NFOL	FRMD4B-AS-3
4.64098e-156	0.568259	0.911	0.621	2.44673e-151	NFOL	NOVA1
7.64012e-169	0.564272	0.969	0.681	4.02787e-164	NFOL	DNM3
7.06295e-122	0.564247	0.796	0.42	3.72359e-117	NFOL	MAML2
3.57549e-123	0.559014	0.525	0.229	1.885e-118	NFOL	DENND4A
6.18507e-156	0.558819	0.462	0.146	3.26077e-151	NFOL	MALSU1li1
1.11898e-175	0.557109	0.547	0.172	5.89924e-171	NFOL	LINC-HDGFL1-26
2.12084e-175	0.557097	0.511	0.155	1.11811e-170	NFOL	FIGN
1.1026e-195	0.556061	0.471	0.129	5.8129e-191	NFOL	SNX1
1.36623e-136	0.555353	0.635	0.287	7.20279e-132	NFOL	AGFG1
1.68887e-137	0.553987	0.614	0.241	8.90371e-133	NFOL	LINC-NRSN1-6
0	0.553156	0.344	0.038	0	NFOL	ANKUB1
4.38134e-154	0.551276	0.48	0.151	2.30984e-149	NFOL	ALK
1.65097e-215	0.54913	0.42	0.095	8.70391e-211	NFOL	OLIG1
1.01128e-124	0.548859	0.613	0.276	5.33147e-120	NFOL	PPP1R16B
3.36886e-167	0.546474	0.943	0.739	1.77607e-162	NFOL	FRMD5
2.03922e-125	0.546105	0.653	0.261	1.07508e-120	NFOL	UGT8
9.54019e-127	0.544253	0.913	0.539	5.02959e-122	NFOL	ADGRL3
2.41125e-163	0.535877	0.504	0.158	1.27121e-158	NFOL	CCDC50
1.13817e-228	0.531695	0.99	0.823	6.00043e-224	NFOL	QKI
6.44632e-131	0.530943	0.456	0.169	3.3985e-126	NFOL	TTC39C
2.55053e-124	0.529046	0.428	0.157	1.34464e-119	NFOL	GPR180
2.82336e-253	0.526495	0.358	0.067	1.48848e-248	NFOL	MEGF11
6.73429e-135	0.524157	0.479	0.174	3.55032e-130	NFOL	TNK2
4.69904e-304	0.522489	0.321	0.047	2.47734e-299	NFOL	DSE
4.11255e-244	0.522379	0.392	0.076	2.16814e-239	NFOL	KCNH8-AS-3
2.73476e-131	0.518488	0.434	0.15	1.44177e-126	NFOL	RASGEF1B
1.49615e-101	0.512613	0.698	0.357	7.88768e-97	NFOL	UNC5C
7.80876e-126	0.511079	0.533	0.22	4.11678e-121	NFOL	NEO1
1.91466e-110	0.50906	0.577	0.268	1.00941e-105	NFOL	FAM110B
4.19049e-168	0.507693	0.413	0.118	2.20923e-163	NFOL	MAMLD1
1.55463e-93	0.506701	0.732	0.42	8.19602e-89	NFOL	MMP16
1.62218e-129	0.504637	0.88	0.659	8.55212e-125	NFOL	RTN4
3.3642e-93	0.504467	0.83	0.434	1.77361e-88	NFOL	GAB1
0	0.503346	0.309	0.024	0	NFOL	STK32A-AS-1
2.23916e-194	0.500709	0.402	0.101	1.18048e-189	NFOL	USP20
2.39922e-107	0.5004	0.437	0.179	1.26487e-102	NFOL	ABLIM2
1.37076e-162	0.499831	0.383	0.102	7.22666e-158	NFOL	SOX5-AS-1
3.19393e-128	0.498412	0.501	0.183	1.68384e-123	NFOL	HS3ST1
9.63928e-103	0.497448	0.508	0.221	5.08183e-98	NFOL	FRMD5-AS-4
0	0.497118	0.279	0.03	0	NFOL	FRMD4A-AS-1
4.31056e-142	0.494053	0.425	0.136	2.27253e-137	NFOL	LSAMP-AS-4
2.02672e-153	0.491104	0.371	0.104	1.06849e-148	NFOL	ZNF516li1
5.07228e-91	0.490012	0.479	0.201	2.67411e-86	NFOL	LPAR1
2.32481e-92	0.488095	0.796	0.434	1.22564e-87	NFOL	LINC-PTPRC-4
4.32906e-187	0.487686	0.372	0.085	2.28228e-182	NFOL	GALNT10
2.05882e-98	0.483967	0.566	0.273	1.08541e-93	NFOL	OPHN1
0	0.482366	0.289	0.011	0	NFOL	LINC-TMEM231-1
3.41141e-67	0.481987	0.837	0.487	1.7985e-62	NFOL	LRRTM4
2.14096e-116	0.481212	0.496	0.192	1.12871e-111	NFOL	EPB41L4B
0	0.480996	0.289	0.034	0	NFOL	CA8
5.50117e-147	0.48067	0.958	0.68	2.90022e-142	NFOL	MDGA2
6.91744e-87	0.479002	0.589	0.323	3.64688e-82	NFOL	PTPRE
4.89327e-117	0.475777	0.358	0.118	2.57973e-112	NFOL	PANK1
8.47059e-89	0.473863	0.593	0.31	4.4657e-84	NFOL	ACSL3
2.77034e-204	0.473064	0.352	0.072	1.46052e-199	NFOL	LINC-EPB41L2-1
2.53792e-100	0.471204	0.425	0.163	1.33799e-95	NFOL	SLC8A3li1
7.87064e-97	0.470512	0.695	0.381	4.1494e-92	NFOL	TLN2
7.91816e-83	0.470376	0.646	0.371	4.17445e-78	NFOL	PCDH17
9.8361e-86	0.468308	0.593	0.314	5.18559e-81	NFOL	GLCCI1
9.11168e-86	0.468132	0.79	0.575	4.80368e-81	NFOL	PKP4
0	0.463986	0.296	0.033	0	NFOL	SOX6-AS-1
3.89209e-117	0.462203	0.501	0.183	2.05191e-112	NFOL	PHLDB1
8.38111e-194	0.461967	0.326	0.07	4.41852e-189	NFOL	ZNF365
3.11724e-82	0.461728	0.504	0.242	1.64341e-77	NFOL	NRXN1-AS-4
9.86624e-193	0.460681	0.334	0.072	5.20148e-188	NFOL	TPCN2
1.85947e-78	0.45846	0.824	0.504	9.80311e-74	NFOL	OPCML
1.02492e-94	0.458309	0.834	0.634	5.40339e-90	NFOL	DLG1
4.81847e-83	0.45803	0.72	0.414	2.5403e-78	NFOL	GRIA3
3.07081e-180	0.456855	0.376	0.09	1.61893e-175	NFOL	SOGA1
2.53591e-107	0.456444	0.423	0.15	1.33693e-102	NFOL	RIN2
2.55151e-196	0.451843	0.309	0.062	1.34516e-191	NFOL	PTPRJ-AS-1
8.97818e-87	0.449764	0.799	0.537	4.7333e-82	NFOL	ACTG1
4.92746e-73	0.449646	0.431	0.196	2.59776e-68	NFOL	PELI2
4.90972e-164	0.449447	0.347	0.082	2.58841e-159	NFOL	SMOC1-AS-1
1.74265e-95	0.447422	0.466	0.186	9.18728e-91	NFOL	SPATA6
0	0.441853	0.266	0.024	0	NFOL	FRMD4A-AS-3
7.1874e-96	0.441722	0.486	0.19	3.7892e-91	NFOL	LINC-SOX10-1
2.42741e-85	0.437578	0.528	0.228	1.27973e-80	NFOL	PID1
5.24093e-81	0.436652	0.438	0.194	2.76302e-76	NFOL	MTSS1
4.4439e-110	0.436578	0.398	0.141	2.34283e-105	NFOL	ARHGAP35
5.52769e-79	0.435214	0.713	0.442	2.9142e-74	NFOL	EPN2
7.7361e-106	0.434005	0.454	0.165	4.07847e-101	NFOL	ADARB2-AS-6
1.66368e-99	0.433214	0.443	0.163	8.77091e-95	NFOL	SDK1
9.29592e-77	0.43279	0.72	0.495	4.90081e-72	NFOL	NCKAP1
6.5289e-69	0.432552	0.725	0.499	3.44203e-64	NFOL	IGSF11
1.45754e-177	0.430182	0.305	0.066	7.68414e-173	NFOL	LINC-TNR-5
1.04735e-115	0.426738	0.4	0.128	5.52164e-111	NFOL	SPSB1
7.59841e-67	0.426013	0.572	0.301	4.00588e-62	NFOL	CDH10
5.946e-174	0.424832	0.341	0.075	3.13473e-169	NFOL	KANK1
7.85102e-98	0.424676	0.922	0.7	4.13906e-93	NFOL	NRXN1
7.18274e-290	0.424258	0.259	0.031	3.78674e-285	NFOL	CRB1
2.11336e-59	0.42408	0.6	0.341	1.11416e-54	NFOL	CNTN4
1.20996e-74	0.423526	0.838	0.623	6.37889e-70	NFOL	SLC44A1
1.00562e-101	0.423248	0.463	0.17	5.30165e-97	NFOL	CMTM5
2.19365e-68	0.422491	0.541	0.305	1.15649e-63	NFOL	TTLL11
5.20958e-68	0.422234	0.992	0.73	2.74649e-63	NFOL	CSMD1
3.6188e-112	0.42166	0.347	0.111	1.90783e-107	NFOL	LINC-DSCAM-3
2.18177e-179	0.419933	0.298	0.062	1.15023e-174	NFOL	TNR-AS-4
9.1329e-69	0.417741	0.546	0.297	4.81487e-64	NFOL	KLHL5
5.67137e-123	0.41575	0.325	0.091	2.98995e-118	NFOL	FRMD4B-AS-4
1.30205e-85	0.414661	0.448	0.192	6.86441e-81	NFOL	RAP2Ali2
1.27177e-86	0.41446	0.477	0.203	6.70477e-82	NFOL	FERMT2
1.41615e-63	0.412748	0.666	0.363	7.46592e-59	NFOL	MITF
0	0.409562	0.256	0.021	0	NFOL	LINC-RP1-21O18.1-9
4.14512e-61	0.409214	0.507	0.261	2.18531e-56	NFOL	ARHGAP42
4.62212e-54	0.408304	0.837	0.492	2.43678e-49	NFOL	CDH20
3.49178e-57	0.407963	0.715	0.441	1.84087e-52	NFOL	MBPli1
1.55286e-71	0.407674	0.495	0.242	8.18669e-67	NFOL	XRCC4
1.50133e-87	0.40399	0.4	0.162	7.915e-83	NFOL	NCOR2li1
1.54512e-80	0.403481	0.834	0.588	8.14589e-76	NFOL	DSCAML1
3.80886e-71	0.400872	0.422	0.182	2.00803e-66	NFOL	SORCS3
2.90671e-75	0.400184	0.309	0.117	1.53242e-70	NFOL	GDAP2
2.11361e-85	0.399649	0.851	0.627	1.11429e-80	NFOL	FRY
1.32026e-189	0.398705	0.277	0.051	6.96043e-185	NFOL	STRADB
7.24508e-56	0.395994	0.759	0.511	3.81961e-51	NFOL	SNTG1
5.01959e-60	0.395141	0.752	0.473	2.64633e-55	NFOL	GNAI1li1
4.67215e-77	0.394852	0.881	0.629	2.46316e-72	NFOL	MACROD2
8.43087e-65	0.393948	0.687	0.438	4.44475e-60	NFOL	RNF13
4.17247e-62	0.38922	0.422	0.204	2.19973e-57	NFOL	SH3RF1
1.025e-65	0.388562	0.383	0.171	5.40379e-61	NFOL	VEGFC-AS-1
3.52766e-64	0.388394	0.648	0.387	1.85978e-59	NFOL	C20ORF194
1.92013e-39	0.386762	0.539	0.348	1.01229e-34	NFOL	SGCZ
2.71889e-112	0.384679	0.959	0.767	1.4334e-107	NFOL	TCF12
6.43238e-75	0.383909	0.423	0.187	3.39115e-70	NFOL	SLC25A36li1
2.40994e-75	0.380207	0.402	0.168	1.27052e-70	NFOL	TMEM123
1.33694e-76	0.379529	0.455	0.184	7.04833e-72	NFOL	CDH19
7.36545e-48	0.37845	0.775	0.47	3.88306e-43	NFOL	TMTC2
8.13632e-54	0.378376	0.602	0.366	4.28947e-49	NFOL	SEZ6L
1.2157e-58	0.378107	0.386	0.19	6.40918e-54	NFOL	TM7SF3
2.33931e-38	0.374353	0.501	0.341	1.23328e-33	NFOL	RASGRF2
1.00592e-68	0.372907	0.394	0.177	5.30321e-64	NFOL	GNPTAB
5.78134e-75	0.372819	0.389	0.153	3.04792e-70	NFOL	ZCCHC24
3.25897e-57	0.372341	0.484	0.257	1.71813e-52	NFOL	DNER
3.22057e-57	0.371734	0.693	0.458	1.69788e-52	NFOL	RPL6li41
5.60172e-57	0.371014	0.651	0.397	2.95322e-52	NFOL	SLC22A23li1
1.33382e-52	0.370657	0.647	0.398	7.03188e-48	NFOL	OSBPL1A
1.05614e-87	0.370459	0.278	0.089	5.56799e-83	NFOL	LINC-SEMA6D-14
2.23608e-108	0.36695	0.341	0.102	1.17886e-103	NFOL	SCRG1
1.64565e-68	0.366738	0.407	0.187	8.67586e-64	NFOL	RECK
1.26884e-55	0.364812	0.538	0.318	6.68932e-51	NFOL	CAMSAP2
3.70522e-56	0.36462	0.522	0.26	1.95339e-51	NFOL	RFTN2
6.44393e-102	0.364533	0.354	0.113	3.39724e-97	NFOL	LIRE1li25
2.09117e-86	0.363095	0.309	0.106	1.10247e-81	NFOL	RAPGEF1
2.60886e-117	0.362878	0.29	0.077	1.37539e-112	NFOL	SLC27A4-AS-2
7.62798e-96	0.362305	0.325	0.106	4.02147e-91	NFOL	LSAMP-AS-7
5.70775e-91	0.36008	0.316	0.103	3.00913e-86	NFOL	PRAG1
2.03193e-63	0.359103	0.29	0.115	1.07123e-58	NFOL	LORF2li86
1.04648e-105	0.35782	0.357	0.108	5.51704e-101	NFOL	NINJ2
1.08478e-49	0.357244	0.478	0.269	5.71894e-45	NFOL	GALNT13
1.21773e-39	0.356428	0.619	0.388	6.41986e-35	NFOL	HS6ST3
2.12991e-51	0.352684	0.578	0.36	1.12289e-46	NFOL	CYFIP2
3.70721e-89	0.35228	0.297	0.099	1.95444e-84	NFOL	KIAA1549
1.42022e-49	0.352034	0.592	0.374	7.4874e-45	NFOL	VPS50
4.3746e-52	0.35149	0.577	0.318	2.30629e-47	NFOL	TSORFli1254
3.49043e-49	0.350299	0.64	0.407	1.84015e-44	NFOL	PIK3R1
1.96752e-140	0.349513	0.269	0.061	1.03728e-135	NFOL	GRID2-AS-11
5.49785e-56	0.349265	0.923	0.684	2.89847e-51	NFOL	IL1RAPL1
8.53105e-50	0.348499	0.522	0.297	4.49757e-45	NFOL	LPP
4.38674e-61	0.348494	0.435	0.204	2.31269e-56	NFOL	DNM3-AS-4
1.47828e-54	0.347778	0.617	0.367	7.79348e-50	NFOL	GPCPD1
5.94948e-57	0.347394	0.508	0.266	3.13657e-52	NFOL	GAB2
7.38618e-56	0.344213	0.489	0.254	3.89399e-51	NFOL	BCKDHB
4.13679e-52	0.341315	0.467	0.255	2.18092e-47	NFOL	LRP6
1.32928e-45	0.341243	0.521	0.312	7.00797e-41	NFOL	NETO1
1.17232e-76	0.339266	0.266	0.09	6.18049e-72	NFOL	GRIK2-AS-2
7.64817e-49	0.33832	0.622	0.375	4.03211e-44	NFOL	RETREG1
9.41759e-52	0.334492	0.341	0.16	4.96495e-47	NFOL	IFRD1
5.17723e-45	0.334289	0.55	0.345	2.72943e-40	NFOL	ADAM23
1.01747e-53	0.333798	0.457	0.229	5.36411e-49	NFOL	DNM3-AS-5
4.78387e-67	0.332733	0.337	0.137	2.52206e-62	NFOL	UGGT2
7.94381e-57	0.331703	0.483	0.224	4.18798e-52	NFOL	SLC25A13
5.93543e-40	0.32935	0.599	0.372	3.12916e-35	NFOL	FGFR2
3.9934e-56	0.329044	0.283	0.118	2.10532e-51	NFOL	ADAM11
1.57905e-43	0.325584	0.569	0.343	8.32474e-39	NFOL	FHIT
1.02865e-80	0.323101	0.254	0.079	5.42304e-76	NFOL	LINC-E2F8-4
6.45571e-53	0.323064	0.428	0.201	3.40345e-48	NFOL	CNP
3.33779e-54	0.321871	0.256	0.1	1.75968e-49	NFOL	TMEM196
2.56781e-62	0.321549	0.344	0.134	1.35375e-57	NFOL	SHROOM4
1.12977e-40	0.319759	0.568	0.379	5.95612e-36	NFOL	LRCH3
3.58042e-39	0.318483	0.673	0.486	1.8876e-34	NFOL	TAOK3
3.56847e-36	0.31766	0.69	0.43	1.8813e-31	NFOL	ARF4-AS-1
1.09051e-30	0.316832	0.843	0.574	5.74919e-26	NFOL	PLP1
1.2497e-57	0.316694	0.359	0.154	6.58841e-53	NFOL	SAMD4A
7.90821e-57	0.316159	0.352	0.158	4.16921e-52	NFOL	FBXO7
5.00241e-103	0.315859	0.943	0.813	2.63727e-98	NFOL	DST
2.93458e-54	0.315829	0.377	0.174	1.54711e-49	NFOL	ODF2L
1.09489e-40	0.315234	0.643	0.427	5.77226e-36	NFOL	WASF1
2.92259e-79	0.313495	0.353	0.125	1.54079e-74	NFOL	QKI-AS-1
1.10803e-79	0.313169	0.343	0.118	5.84154e-75	NFOL	MARCKS
2.94587e-37	0.31258	0.478	0.296	1.55306e-32	NFOL	USP24
3.44571e-46	0.312445	0.511	0.283	1.81658e-41	NFOL	RSU1
2.33971e-61	0.311517	0.269	0.1	1.23349e-56	NFOL	COL11A1
2.02548e-39	0.311367	0.418	0.243	1.06783e-34	NFOL	GPATCH2
1.82834e-42	0.310784	0.574	0.325	9.63899e-38	NFOL	PTPRM
1.34815e-50	0.309385	0.362	0.17	7.10746e-46	NFOL	DNM3-AS-3
1.11711e-57	0.307218	0.316	0.133	5.88942e-53	NFOL	GTF2H1
5.5494e-62	0.307206	0.31	0.125	2.92565e-57	NFOL	SNX25
1.26232e-52	0.306568	0.378	0.169	6.65496e-48	NFOL	PLPP3
5.67589e-46	0.306173	0.381	0.194	2.99233e-41	NFOL	GTF2F2li1
6.53674e-40	0.304693	0.426	0.242	3.44617e-35	NFOL	OXCT1
4.81533e-34	0.303196	0.601	0.396	2.53864e-29	NFOL	BRINP1
1.06657e-42	0.301758	0.293	0.14	5.62296e-38	NFOL	NPHP3
5.77433e-51	0.301567	0.347	0.16	3.04423e-46	NFOL	RSPRY1
1.68655e-120	0.300179	0.998	0.913	8.89151e-116	NFOL	CADM2
2.14642e-34	0.299129	0.462	0.272	1.13159e-29	NFOL	NTNG1
3.58066e-59	0.297872	0.32	0.131	1.88772e-54	NFOL	NECTIN3
1.05532e-37	0.297824	0.436	0.249	5.56365e-33	NFOL	CYP7B1
7.65219e-42	0.297777	0.756	0.63	4.03423e-37	NFOL	MAP1B
3.24702e-57	0.297683	0.304	0.124	1.71183e-52	NFOL	FRMD5-AS-1
2.1643e-51	0.295774	0.32	0.137	1.14102e-46	NFOL	ZFHX4
1.48099e-36	0.295176	0.659	0.423	7.80777e-32	NFOL	CHD7
3.02745e-67	0.292177	0.26	0.089	1.59607e-62	NFOL	ARMH4
3.13883e-58	0.291216	0.287	0.109	1.65479e-53	NFOL	FABP7li1
1.2311e-36	0.290628	0.622	0.432	6.49036e-32	NFOL	MIB1
1.18252e-32	0.290341	0.39	0.23	6.23422e-28	NFOL	KIAA1324L
1.40047e-38	0.290152	0.493	0.28	7.38327e-34	NFOL	RCAN1
2.68955e-56	0.289859	0.283	0.11	1.41793e-51	NFOL	LINC-COX5A-1
4.99627e-47	0.289538	0.321	0.148	2.63403e-42	NFOL	AFAP1
2.9517e-57	0.2893	0.323	0.13	1.55614e-52	NFOL	GAMT
4.27227e-43	0.288961	0.359	0.179	2.25234e-38	NFOL	UGP2
6.52665e-46	0.288945	0.37	0.181	3.44085e-41	NFOL	BIRC2
5.01014e-34	0.288436	0.574	0.396	2.64135e-29	NFOL	RICTOR
5.60765e-37	0.288307	0.389	0.222	2.95635e-32	NFOL	ZNRF1
5.81857e-29	0.288196	0.707	0.457	3.06755e-24	NFOL	XKR4
2.21964e-46	0.287702	0.305	0.136	1.17019e-41	NFOL	KLHL13
5.92822e-38	0.287515	0.414	0.237	3.12536e-33	NFOL	NOL4li1
4.39313e-57	0.286664	0.307	0.123	2.31606e-52	NFOL	PLEKHC1-AS-1
1.35108e-33	0.286422	0.559	0.374	7.12288e-29	NFOL	CEP131
5.79165e-37	0.286421	0.595	0.334	3.05336e-32	NFOL	KIAA1958
2.31902e-38	0.285878	0.596	0.377	1.22259e-33	NFOL	MSI2
1.24745e-58	0.283556	0.267	0.098	6.57658e-54	NFOL	ANKRD44-AS-4
4.597e-29	0.282218	0.48	0.305	2.42354e-24	NFOL	KCNT2
4.32432e-41	0.280335	0.311	0.149	2.27978e-36	NFOL	MAML2-AS-5
4.17464e-45	0.280231	0.298	0.137	2.20087e-40	NFOL	SEMA4D
1.47189e-33	0.278157	0.444	0.256	7.75979e-29	NFOL	ABHD17B
1.21349e-49	0.277812	0.329	0.147	6.39751e-45	NFOL	C3ORF70
1.7677e-27	0.27738	0.317	0.186	9.31933e-23	NFOL	ABHD2
1.41268e-32	0.276593	0.434	0.257	7.44765e-28	NFOL	IL1RAP
3.20569e-28	0.275866	0.404	0.26	1.69004e-23	NFOL	NCKAP1-AS-1
1.18475e-50	0.274103	0.299	0.129	6.24598e-46	NFOL	MMS19
1.20942e-69	0.273345	0.275	0.093	6.37605e-65	NFOL	MAP4K5
1.86905e-38	0.272218	0.38	0.196	9.85361e-34	NFOL	MAP3K1
1.21305e-31	0.271937	0.789	0.606	6.39519e-27	NFOL	FMNL2
2.71041e-57	0.271286	0.285	0.111	1.42893e-52	NFOL	TCF12-AS-3
4.14415e-35	0.271217	0.459	0.253	2.1848e-30	NFOL	TUBB4A
3.15227e-33	0.269427	0.345	0.19	1.66188e-28	NFOL	FBXL4
6.93951e-15	0.267766	0.887	0.564	3.65851e-10	NFOL	ERBB4
1.45392e-42	0.267578	0.299	0.141	7.66506e-38	NFOL	TAFA5
8.61781e-32	0.267141	0.485	0.297	4.54331e-27	NFOL	SWT1
4.00909e-33	0.267064	0.32	0.164	2.11359e-28	NFOL	C6ORF167-AS-2
8.25507e-36	0.266011	0.32	0.165	4.35207e-31	NFOL	KLHL11
1.44403e-46	0.265983	0.268	0.114	7.61294e-42	NFOL	NRIP1-AS-1
4.33486e-28	0.265191	0.879	0.649	2.28534e-23	NFOL	NPAS3
5.12137e-20	0.265144	0.307	0.2	2.69999e-15	NFOL	PIP4P2
7.88111e-40	0.264916	0.325	0.159	4.15492e-35	NFOL	SNX18
3.5067e-38	0.263846	0.934	0.76	1.84873e-33	NFOL	NLGN1
3.73088e-33	0.261883	0.701	0.525	1.96692e-28	NFOL	NCOA2
2.2036e-29	0.261605	0.631	0.373	1.16174e-24	NFOL	DOCK1
8.94832e-30	0.260831	0.697	0.508	4.71755e-25	NFOL	ELMO1
2.7919e-38	0.25982	0.283	0.134	1.47189e-33	NFOL	CEBPZ
1.40748e-31	0.259154	0.431	0.261	7.42022e-27	NFOL	CDYLli2
2.6894e-25	0.25836	0.451	0.3	1.41785e-20	NFOL	NRXN1-AS-5
1.4655e-29	0.256025	0.414	0.248	7.7261e-25	NFOL	RNF13-AS-1
2.15443e-55	0.255981	0.279	0.107	1.13582e-50	NFOL	TJAP1
4.61084e-39	0.255131	0.309	0.146	2.43084e-34	NFOL	LINC-IGSF11-1
4.57366e-25	0.254003	0.422	0.266	2.41123e-20	NFOL	PTPRO
7.0141e-24	0.253909	0.578	0.38	3.69783e-19	NFOL	KHDRBS2
1.64471e-27	0.251992	0.468	0.289	8.6709e-23	NFOL	LINC-RPL6-288
1.69387e-49	0.251562	0.311	0.129	8.93008e-45	NFOL	MAP6D1
3.37762e-46	0.251525	0.366	0.161	1.78068e-41	NFOL	FA2H
2.83954e-45	0.251442	0.295	0.127	1.49701e-40	NFOL	DDAH1
1.83436e-24	0.25057	0.386	0.246	9.67075e-20	NFOL	PTPN11li1
1.03496e-28	0.250069	0.358	0.203	5.45632e-24	NFOL	MAP3K1-AS-1
2.82572e-31	0.250048	0.817	0.63	1.48972e-26	NFOL	TANC2
0	1.77485	0.986	0.178	0	MOL	ST18
0	1.69913	0.959	0.141	0	MOL	RNF220
0	1.57987	0.912	0.116	0	MOL	C10ORF90
0	1.48515	0.997	0.46	0	MOL	CTNNA3
0	1.42215	0.974	0.315	0	MOL	PDE4B-AS-5
0	1.40069	0.828	0.078	0	MOL	PLEKHH1
0	1.36779	0.819	0.109	0	MOL	CREB5
0	1.35957	0.768	0.068	0	MOL	IL33
0	1.33682	0.915	0.247	0	MOL	KIF13B
0	1.3135	0.971	0.38	0	MOL	ERBB4
0	1.31128	0.83	0.214	0	MOL	ANO4
0	1.30102	0.995	0.475	0	MOL	PDE4B
0	1.25876	0.699	0.044	0	MOL	ABCC1liN
0	1.24342	0.863	0.191	0	MOL	KCNH8
0	1.19148	0.69	0.067	0	MOL	CPM
0	1.19053	0.897	0.268	0	MOL	PIP4K2A
0	1.18687	0.895	0.304	0	MOL	SPOCK3
0	1.18016	0.727	0.091	0	MOL	ATP10B
0	1.17988	0.611	0.046	0	MOL	DACH2
0	1.17487	0.869	0.238	0	MOL	GAB1
0	1.1724	0.98	0.525	0	MOL	PLCL1
0	1.16177	0.891	0.279	0	MOL	TMTC2
0	1.16055	0.9	0.312	0	MOL	GRM3
0	1.14286	0.672	0.075	0	MOL	FOLH1
0	1.13752	0.685	0.07	0	MOL	UGT8
0	1.13283	0.812	0.226	0	MOL	RPSAli23
0	1.12132	0.641	0.067	0	MOL	ELOVL7
0	1.11632	0.893	0.312	0	MOL	CDH20
0	1.09617	0.8	0.235	0	MOL	ENPP2
0	1.09366	0.948	0.475	0	MOL	SLC44A1
0	1.0932	0.833	0.303	0	MOL	SLAIN1
0	1.09197	0.808	0.287	0	MOL	VMP1
0	1.08898	0.987	0.592	0	MOL	LINC-RPL6-63
0	1.08897	0.847	0.304	0	MOL	GNAI1li1
0	1.07668	0.869	0.373	0	MOL	ZDHHC20
0	1.07008	0.726	0.185	0	MOL	YPEL2
0	1.06894	0.951	0.403	0	MOL	PLP1
0	1.05452	0.807	0.266	0	MOL	LINC-PTPRC-4
0	1.04616	0.602	0.059	0	MOL	PLEKHH1-AS-1
0	1.04562	0.674	0.094	0	MOL	MOG
0	1.0449	0.965	0.504	0	MOL	DOCK10
0	1.04108	0.943	0.447	0	MOL	EDIL3
0	1.03702	0.76	0.236	0	MOL	CDK19
0	1.03451	0.848	0.347	0	MOL	PHLPP1
0	1.0317	0.716	0.16	0	MOL	KIAA1958
0	1.02521	0.738	0.194	0	MOL	MITF
0	1.01088	0.885	0.41	0	MOL	TULP4
0	1.01016	0.836	0.303	0	MOL	ZNF536
0	1.00326	0.934	0.492	0	MOL	TTLL7
0	0.998205	0.826	0.267	0	MOL	MBPli1
0	0.995688	0.971	0.55	0	MOL	DNM3
0	0.980039	0.969	0.561	0	MOL	NCKAP5
0	0.97068	0.712	0.213	0	MOL	LINC-RPL6-236
0	0.970353	0.869	0.394	0	MOL	STARD13
0	0.970028	0.63	0.145	0	MOL	DOCK10-AS-1
0	0.967825	0.783	0.27	0	MOL	ARF4-AS-1
0	0.967482	0.725	0.239	0	MOL	INPP5F
0	0.959757	0.658	0.165	0	MOL	PDE8A
0	0.939535	0.619	0.114	0	MOL	SMOC1
0	0.93665	0.89	0.44	0	MOL	NKAIN2-AS-2
0	0.930822	0.536	0.041	0	MOL	PRR5L
0	0.929127	0.887	0.478	0	MOL	FMNL2
0	0.921101	0.714	0.219	0	MOL	DOCK1
0	0.920988	0.957	0.548	0	MOL	PTPRD
0	0.919069	0.566	0.082	0	MOL	KIF13B-AS-2
0	0.917461	0.566	0.095	0	MOL	URM1-AS-1
0	0.916418	0.755	0.334	0	MOL	TMEM117
0	0.878391	0.999	0.752	0	MOL	PCDH9
0	0.878046	0.998	0.658	0	MOL	NKAIN2
0	0.876585	0.58	0.115	0	MOL	TMEM98
0	0.875982	0.675	0.234	0	MOL	FGFR2
0	0.875099	0.505	0.064	0	MOL	TPD52L3-AS-1
0	0.868346	0.632	0.2	0	MOL	MCMBP
0	0.866448	0.673	0.189	0	MOL	TF
0	0.85759	0.753	0.263	0	MOL	EPB41L2
0	0.851905	0.615	0.155	0	MOL	PPP2R2B-AS-5
0	0.849895	0.995	0.726	0	MOL	PPP2R2B
0	0.84779	0.643	0.227	0	MOL	MYO1D
0	0.847175	0.957	0.59	0	MOL	SLC24A2
0	0.845601	0.701	0.267	0	MOL	FNBP1
0	0.836634	0.479	0.051	0	MOL	CDH19
0	0.833667	0.475	0.037	0	MOL	DAAM2
0	0.833373	0.489	0.067	0	MOL	HHIP
0	0.828688	0.742	0.327	0	MOL	BIN1
0	0.827545	0.495	0.091	0	MOL	AGMO
0	0.827209	0.598	0.179	0	MOL	RFFL-AS-1
0	0.824009	0.618	0.207	0	MOL	RYBP
0	0.822087	0.463	0.047	0	MOL	POLli6
0	0.816434	0.975	0.632	0	MOL	FRMD5
0	0.816209	0.505	0.124	0	MOL	LINC-NRSN1-6
0	0.813891	0.881	0.53	0	MOL	SIK3
0	0.810125	0.626	0.214	0	MOL	MFAP3L
0	0.804286	0.594	0.196	0	MOL	KIF6
0	0.803844	0.546	0.139	0	MOL	PIK3C2B
0	0.801468	0.466	0.049	0	MOL	KLHL4li1
0	0.800893	0.477	0.089	0	MOL	FAM107B
0	0.799504	0.438	0.025	0	MOL	LINC-MOBP-1
0	0.793456	0.625	0.233	0	MOL	ANKRD28
0	0.789681	0.793	0.353	0	MOL	GPC6
0	0.780427	0.661	0.222	0	MOL	WIPF1
0	0.780253	0.769	0.388	0	MOL	PARD3
0	0.773903	0.505	0.103	0	MOL	EYA4
0	0.768794	0.56	0.169	0	MOL	LORF2li42
0	0.765737	0.482	0.068	0	MOL	PPP2R2B-AS-1
0	0.765193	0.476	0.077	0	MOL	LPAR1
0	0.764685	0.403	0.02	0	MOL	ABCC1-AS-7
0	0.763623	0.484	0.072	0	MOL	PLD1
0	0.761784	0.433	0.041	0	MOL	ANLNli1
0	0.754268	0.692	0.247	0	MOL	LHFPL3
0	0.754217	0.993	0.746	0	MOL	QKI
0	0.752259	0.872	0.563	0	MOL	RTN4
0	0.749652	0.461	0.107	0	MOL	HS3ST5
0	0.747481	0.684	0.292	0	MOL	USP54
0	0.743953	0.53	0.168	0	MOL	L1TD1li5
0	0.743213	0.536	0.14	0	MOL	CA3
0	0.742204	0.65	0.285	0	MOL	OSBPL1A
0	0.741657	0.422	0.042	0	MOL	LINC-SOX2-2
0	0.738931	0.407	0.029	0	MOL	DOCK5
0	0.733981	0.639	0.273	0	MOL	TRIM59
0	0.733829	0.882	0.579	0	MOL	PEX5L
0	0.731593	0.932	0.621	0	MOL	PPP1R9A
0	0.729019	0.941	0.596	0	MOL	TMEFF2
0	0.728714	0.385	0.042	0	MOL	LINC-TMX3-12
0	0.721914	0.449	0.074	0	MOL	LINC-SOX10-1
0	0.720138	0.431	0.058	0	MOL	KCNH8-AS-1
0	0.719602	0.525	0.154	0	MOL	ARAP2
0	0.716539	0.441	0.071	0	MOL	ARHGAP23
0	0.715643	0.563	0.21	0	MOL	KIAA1107
0	0.715503	0.608	0.259	0	MOL	NCKAP5-AS-3
0	0.712374	0.794	0.472	0	MOL	DIP2B
0	0.71102	0.385	0.02	0	MOL	TSORFli548
0	0.708384	0.691	0.335	0	MOL	CHN2
0	0.705047	0.402	0.056	0	MOL	HAPLN2
0	0.703784	0.562	0.217	0	MOL	FRYL
0	0.700558	0.52	0.183	0	MOL	SLC12A2
0	0.697363	0.414	0.047	0	MOL	FA2H
0	0.697146	0.686	0.353	0	MOL	APBB2
0	0.692275	0.55	0.19	0	MOL	HIPK2
0	0.691108	0.89	0.587	0	MOL	DIP2C
0	0.686057	0.574	0.261	0	MOL	SH3GL3
0	0.682387	0.436	0.081	0	MOL	MEGF10
0	0.680239	0.551	0.188	0	MOL	SORCS1
0	0.680013	0.578	0.276	0	MOL	SLC30A5-AS-1
0	0.677751	0.482	0.123	0	MOL	GOLGA7
0	0.674695	0.401	0.059	0	MOL	KCNA6
0	0.671107	0.402	0.065	0	MOL	DDB2
0	0.66872	0.905	0.561	0	MOL	PTPRK
0	0.668291	0.698	0.356	0	MOL	SEPTIN7
0	0.668209	0.696	0.403	0	MOL	NEK1
0	0.664587	0.735	0.435	0	MOL	ANKIB1
0	0.659743	0.874	0.534	0	MOL	TSORF
0	0.653432	0.361	0.044	0	MOL	OSBPL1A-AS-2
0	0.650267	0.466	0.116	0	MOL	SLC25A13
0	0.650235	0.513	0.185	0	MOL	ABCA9
0	0.648741	0.34	0.041	0	MOL	SHROOM4
0	0.64733	0.408	0.095	0	MOL	PIK3C2B-AS-2
0	0.645733	0.944	0.687	0	MOL	TCF12
0	0.64484	0.506	0.15	0	MOL	RFTN2
0	0.64448	0.668	0.373	0	MOL	STK39
0	0.639639	0.813	0.521	0	MOL	MBNL2
0	0.639106	0.298	0.018	0	MOL	LINC-FADS1-2
0	0.637412	0.421	0.085	0	MOL	PLLP
0	0.637078	0.399	0.092	0	MOL	CDC2L6-AS-2
0	0.629463	0.452	0.108	0	MOL	BCAS1
0	0.629046	0.497	0.183	0	MOL	RCAN1
0	0.62853	0.332	0.017	0	MOL	SETMARli15
0	0.628447	0.381	0.079	0	MOL	LINC-HDGFL1-26
0	0.627847	0.767	0.467	0	MOL	GPM6B
0	0.620643	0.469	0.16	0	MOL	ABHD17B
0	0.617969	0.683	0.331	0	MOL	PTN
0	0.617259	0.48	0.197	0	MOL	RPL7li83
0	0.61502	0.964	0.664	0	MOL	ANK3
0	0.614132	0.765	0.473	0	MOL	FUT8
0	0.613061	0.463	0.141	0	MOL	PDLIM5
0	0.612859	0.345	0.059	0	MOL	ANO4-AS-1
0	0.611706	0.37	0.06	0	MOL	P2RX7
0	0.610396	0.461	0.125	0	MOL	APOD
0	0.608619	0.514	0.214	0	MOL	ELOVL5
0	0.607889	0.333	0.026	0	MOL	ASPA
0	0.60582	0.476	0.153	0	MOL	TUBB4A
0	0.601373	0.836	0.584	0	MOL	KIF21A
0	0.600901	0.34	0.033	0	MOL	SH3TC2
0	0.597947	0.335	0.047	0	MOL	PDE4B-AS-6
0	0.596284	0.418	0.158	0	MOL	CAB39L
0	0.595582	0.545	0.264	0	MOL	SMURF1
0	0.594139	0.412	0.146	0	MOL	DNM3-AS-5
0	0.593715	0.504	0.228	0	MOL	LRRC8B
0	0.592211	0.369	0.067	0	MOL	RNF144B
0	0.591949	0.46	0.194	0	MOL	PPP1R16B
0	0.591258	0.779	0.492	0	MOL	MAP4K4
0	0.589847	0.51	0.197	0	MOL	STMN4
0	0.589466	0.496	0.213	0	MOL	ABCA2
0	0.589396	0.647	0.383	0	MOL	SLCO3A1
0	0.584942	0.365	0.081	0	MOL	CNTN2
0	0.580426	0.367	0.089	0	MOL	ANGPTL2
0	0.575896	0.753	0.518	0	MOL	WWOX
0	0.574611	0.35	0.056	0	MOL	GAB1-AS-1
0	0.574243	0.541	0.275	0	MOL	SECISBP2L
0	0.573276	0.462	0.178	0	MOL	NPC1
0	0.573258	0.744	0.487	0	MOL	ITCH
0	0.570653	0.877	0.641	0	MOL	NCAM1
0	0.570006	0.351	0.063	0	MOL	TSC22D3
0	0.569411	0.493	0.237	0	MOL	FMNL2-AS-3
0	0.56803	0.36	0.095	0	MOL	PDE8A-AS-1
0	0.564857	0.377	0.098	0	MOL	PHLDB1
0	0.562429	0.323	0.04	0	MOL	MEIS1
0	0.561499	0.795	0.509	0	MOL	LRRTM3
0	0.560772	0.595	0.319	0	MOL	UST
0	0.560455	0.443	0.169	0	MOL	FOXN2
0	0.560444	0.418	0.156	0	MOL	CRADD
0	0.558546	0.326	0.049	0	MOL	DBNDD2-AS-1
0	0.556397	0.851	0.603	0	MOL	DTNA
0	0.555392	0.475	0.218	0	MOL	LORF2li5
0	0.553952	0.867	0.555	0	MOL	PLXDC2
0	0.553929	0.569	0.32	0	MOL	SLC22A23li1
0	0.553658	0.379	0.11	0	MOL	ABCG1
0	0.551962	0.342	0.06	0	MOL	GAB1-AS-2
0	0.550248	0.564	0.325	0	MOL	NFASC
0	0.547202	0.694	0.455	0	MOL	TRIM2
0	0.545982	0.435	0.167	0	MOL	CLDND1
0	0.543922	0.581	0.346	0	MOL	EPB41L3
0	0.539308	0.725	0.473	0	MOL	AOPEP
0	0.537863	0.285	0.024	0	MOL	LINC-TCF4-10
0	0.537786	0.441	0.191	0	MOL	PLEKHG1
0	0.534034	0.28	0.021	0	MOL	CARNS1
0	0.533244	0.537	0.33	0	MOL	LORF2li252
0	0.533013	0.413	0.138	0	MOL	TP53BP2
0	0.531994	0.302	0.044	0	MOL	KCNA6-AS-1
0	0.531572	0.498	0.262	0	MOL	AGPAT4
0	0.529963	0.758	0.47	0	MOL	NPDC1-AS-1
0	0.529758	0.336	0.058	0	MOL	ERMN
0	0.529332	0.285	0.029	0	MOL	PACSIN3
0	0.528649	0.292	0.038	0	MOL	PDE8A-AS-2
0	0.524956	0.664	0.397	0	MOL	FRMD4B
0	0.523484	0.819	0.61	0	MOL	SREK1
0	0.522925	0.404	0.167	0	MOL	SEMA6D
0	0.521924	0.331	0.094	0	MOL	FLT3
0	0.521659	0.815	0.596	0	MOL	GNAO1
0	0.521411	0.609	0.34	0	MOL	CHD7
0	0.52032	0.361	0.116	0	MOL	TPPP
0	0.518999	0.716	0.44	0	MOL	ANKRD44
0	0.518545	0.39	0.123	0	MOL	STK3
0	0.518	0.682	0.453	0	MOL	CDK17
0	0.515843	0.585	0.36	0	MOL	CPEB2
0	0.515273	0.539	0.302	0	MOL	RETREG1
0	0.514737	0.599	0.364	0	MOL	DPYSL2
0	0.512226	0.335	0.096	0	MOL	KIAA1107-AS-1
0	0.509923	0.279	0.043	0	MOL	PRKCQ
0	0.507509	0.265	0.045	0	MOL	CYYR1
0	0.505997	0.255	0.028	0	MOL	NOX4
0	0.50536	0.8	0.591	0	MOL	KIF1B
0	0.504782	0.49	0.267	0	MOL	CPD
0	0.501575	0.313	0.059	0	MOL	CUEDC1
0	0.499991	0.384	0.144	0	MOL	SERINC5
0	0.499035	0.647	0.422	0	MOL	SHTN1
0	0.498807	0.399	0.161	0	MOL	BCL2L1
0	0.498699	0.345	0.099	0	MOL	LARP6
0	0.498359	0.3	0.051	0	MOL	SPSB1
0	0.49817	0.372	0.15	0	MOL	ADIPOR2
0	0.493584	0.355	0.137	0	MOL	DNM3-AS-4
0	0.491655	0.457	0.205	0	MOL	SH3D19
0	0.491378	0.683	0.476	0	MOL	DNAJC6
0	0.491056	0.775	0.579	0	MOL	SAMD12
0	0.487931	0.396	0.134	0	MOL	CLDN11
0	0.487922	0.3	0.061	0	MOL	ENPP4
0	0.486609	0.94	0.745	0	MOL	ZEB2
0	0.485975	0.302	0.052	0	MOL	CLIC4
0	0.485747	0.544	0.334	0	MOL	PPP2R2A
0	0.484689	0.57	0.362	0	MOL	SORT1
0	0.481828	0.324	0.09	0	MOL	MLF1
0	0.481489	0.268	0.038	0	MOL	NINJ2
0	0.481155	0.44	0.2	0	MOL	MEIS2
0	0.4771	0.624	0.403	0	MOL	MYO6
0	0.476456	0.283	0.059	0	MOL	RNF125
0	0.474173	0.334	0.09	0	MOL	SOX2
0	0.473839	0.302	0.079	0	MOL	SYNJ2
0	0.473372	0.841	0.563	0	MOL	NPAS3
0	0.470177	0.336	0.103	0	MOL	GPR37
0	0.467999	0.363	0.156	0	MOL	USP31
0	0.467462	0.353	0.135	0	MOL	JAM3
0	0.466077	0.851	0.659	0	MOL	EXOC6B
0	0.465361	0.287	0.069	0	MOL	PLS3
0	0.464988	0.265	0.036	0	MOL	PRRG1
0	0.460542	0.738	0.522	0	MOL	DSCAML1
0	0.460146	0.394	0.184	0	MOL	DTNA-AS-1
0	0.458443	0.355	0.13	0	MOL	APPL2
0	0.457327	0.283	0.072	0	MOL	PHLDB2
0	0.456063	0.255	0.032	0	MOL	ARHGEF10-AS-2
0	0.453425	0.575	0.365	0	MOL	WNK1
0	0.453421	0.565	0.411	0	MOL	AKAP2
0	0.453236	0.638	0.484	0	MOL	MAPRE2
0	0.452917	0.533	0.322	0	MOL	MAP4
0	0.452585	0.327	0.133	0	MOL	GPR137C
0	0.45199	0.373	0.169	0	MOL	ZNF48
0	0.451434	0.281	0.061	0	MOL	MAP6D1
0	0.451003	0.535	0.338	0	MOL	ABHD12
0	0.450776	0.313	0.109	0	MOL	RMDN2
0	0.447802	0.683	0.429	0	MOL	ELMO1
0	0.446376	0.605	0.4	0	MOL	ZDHHC14
0	0.445177	0.341	0.146	0	MOL	NKAIN2-AS-3
0	0.443191	0.841	0.682	0	MOL	MT-ND1li1
0	0.442207	0.466	0.301	0	MOL	ANK3-AS-1
0	0.441582	0.28	0.06	0	MOL	PPP2R2B-AS-4
0	0.441193	0.346	0.142	0	MOL	LATS2
0	0.4391	0.493	0.321	0	MOL	CEP131
0	0.43905	0.302	0.104	0	MOL	STRN-AS-2
0	0.438745	0.833	0.663	0	MOL	EXOC4
0	0.437068	0.315	0.109	0	MOL	INSYN2A
0	0.434486	0.487	0.324	0	MOL	VPS50
0	0.433271	0.285	0.093	0	MOL	WDR20-AS-1
0	0.431578	0.677	0.49	0	MOL	PICALM
0	0.430233	0.429	0.258	0	MOL	EIF4E3
0	0.42872	0.682	0.511	0	MOL	UBE2R2
0	0.428578	0.512	0.333	0	MOL	C20ORF194
0	0.426979	0.505	0.352	0	MOL	JAKMIP3
0	0.425216	0.647	0.477	0	MOL	FNIP1
0	0.422944	0.427	0.24	0	MOL	SWT1
0	0.419886	0.275	0.068	0	MOL	MTUS1
0	0.419759	0.874	0.714	0	MOL	CLASP2
0	0.419443	0.299	0.102	0	MOL	CYP27A1
0	0.419395	0.291	0.092	0	MOL	DUSP16
0	0.418941	0.253	0.049	0	MOL	SPATA13
0	0.418599	0.76	0.578	0	MOL	DLG1
0	0.418334	0.521	0.355	0	MOL	MON2
0	0.418196	0.733	0.57	0	MOL	CCDC88A
0	0.415727	0.491	0.316	0	MOL	ELF2
0	0.414343	0.538	0.346	0	MOL	KCNRG
0	0.413104	0.291	0.097	0	MOL	CCP110
0	0.412707	0.275	0.092	0	MOL	EDIL3-AS-2
0	0.41097	0.608	0.411	0	MOL	YWHAQ
0	0.410942	0.518	0.338	0	MOL	ARID5B
0	0.410887	0.349	0.156	0	MOL	HBP1
0	0.409698	0.35	0.138	0	MOL	PAQR8
0	0.409243	0.799	0.64	0	MOL	CDC42BPA
0	0.408958	0.319	0.104	0	MOL	CMTM5
0	0.408555	0.647	0.493	0	MOL	CEP170
0	0.408407	0.317	0.108	0	MOL	FMNL3
0	0.407926	0.395	0.212	0	MOL	SGK3
0	0.407479	0.673	0.497	0	MOL	SLC9A9
0	0.406232	0.312	0.113	0	MOL	EVI2A
0	0.402101	0.357	0.196	0	MOL	SP4
0	0.401778	0.304	0.113	0	MOL	TRMT13
0	0.399619	0.358	0.164	0	MOL	SLC43A1
0	0.399528	0.38	0.221	0	MOL	SORCS2
0	0.396323	0.278	0.107	0	MOL	SLC24A2-AS-2
0	0.396059	0.913	0.768	0	MOL	DST
0	0.394457	0.6	0.39	0	MOL	PEBP1
0	0.393236	0.344	0.19	0	MOL	GNAO1-AS-5
0	0.393215	0.304	0.131	0	MOL	HS3ST1
0	0.392104	0.593	0.416	0	MOL	DOCK9
0	0.38964	0.454	0.291	0	MOL	REEP3
0	0.386916	0.306	0.131	0	MOL	KLF7
0	0.385044	0.432	0.22	0	MOL	PRDX1li2
0	0.383442	0.812	0.625	0	MOL	FTH1li4
0	0.381563	0.462	0.237	0	MOL	BTN1A1li5
0	0.380266	0.62	0.442	0	MOL	RPL21li189
0	0.378651	0.344	0.162	0	MOL	MTURN
0	0.378593	0.286	0.116	0	MOL	TMEM123
0	0.377403	0.646	0.451	0	MOL	NLRC3li1
0	0.376045	0.524	0.356	0	MOL	PIK3R1
0	0.375821	0.543	0.393	0	MOL	SCUBE2
0	0.374552	0.405	0.22	0	MOL	ITGB8
0	0.374397	0.327	0.175	0	MOL	FRMD5-AS-4
0	0.374386	0.539	0.376	0	MOL	PPP1CB
0	0.372411	0.38	0.226	0	MOL	IKZF2
0	0.369778	0.402	0.256	0	MOL	LPGAT1
0	0.368622	0.352	0.157	0	MOL	CD9
0	0.36731	0.265	0.09	0	MOL	KAT2B
0	0.365174	0.375	0.229	0	MOL	PPP2R2A-AS-1
0	0.364961	0.262	0.094	0	MOL	PPFIBP2
0	0.364186	0.316	0.126	0	MOL	HTRA1
0	0.363916	0.694	0.568	0	MOL	ZNF638
0	0.363205	0.41	0.259	0	MOL	RDX
0	0.359653	0.31	0.156	0	MOL	CI085
0	0.357423	0.444	0.302	0	MOL	GPATCH8
0	0.355946	0.537	0.415	0	MOL	YTHDC1
0	0.354955	0.301	0.14	0	MOL	WWP2
0	0.35486	0.444	0.273	0	MOL	PTPRM
0	0.354742	0.336	0.16	0	MOL	AP3B1
0	0.354205	0.4	0.254	0	MOL	KIAA0355
0	0.353289	0.268	0.114	0	MOL	ACSL1
0	0.353219	0.371	0.232	0	MOL	TMEFF2-AS-3
0	0.348888	0.614	0.485	0	MOL	MYO5A
0	0.348689	0.949	0.789	0	MOL	MAGI2li1
0	0.346982	0.417	0.268	0	MOL	ZEB2-AS-1
0	0.346557	0.63	0.5	0	MOL	HNRNPUli1
0	0.344892	0.461	0.329	0	MOL	TMEM260
0	0.34481	0.429	0.295	0	MOL	TANC1
0	0.343917	0.299	0.155	0	MOL	MBNL2-AS-4
0	0.343657	0.265	0.119	0	MOL	GRB10
0	0.342638	0.902	0.849	0	MOL	TSORFli2504
0	0.342548	0.437	0.292	0	MOL	RPS3Ali71
0	0.339263	0.528	0.4	0	MOL	RNF13
0	0.33845	0.622	0.486	0	MOL	TBC1D5
0	0.33722	0.534	0.411	0	MOL	ZNF704
0	0.337179	0.63	0.513	0	MOL	LINC-SCYL1-1
0	0.335546	0.438	0.309	0	MOL	MINK1
0	0.335115	0.542	0.427	0	MOL	KDM2A
0	0.334784	0.311	0.195	0	MOL	KIAA1324L
0	0.334468	0.436	0.296	0	MOL	CBLB
0	0.333866	0.564	0.464	0	MOL	IGF1R
0	0.332396	0.325	0.146	0	MOL	CNP
0	0.331795	0.253	0.099	0	MOL	LACC1
0	0.331207	0.34	0.213	0	MOL	FAM13C
0	0.331193	0.261	0.13	0	MOL	DNM3-AS-3
0	0.330565	0.833	0.706	0	MOL	MBNL1
0	0.329005	0.316	0.136	0	MOL	CSRP1
0	0.327762	0.657	0.511	0	MOL	ALCAM
0	0.327574	0.277	0.131	0	MOL	AMD1li1
0	0.325804	0.285	0.152	0	MOL	EPB41L4B
0	0.325287	0.815	0.643	0	MOL	LIMCH1
0	0.324687	0.271	0.101	0	MOL	ZCCHC24
0	0.323142	0.35	0.221	0	MOL	RNF130
0	0.322421	0.76	0.615	0	MOL	PDE4Dli1
0	0.322082	0.513	0.389	0	MOL	NCOA7
0	0.31962	0.311	0.167	0	MOL	HIP1
0	0.318384	0.332	0.208	0	MOL	PTPN11li1
0	0.317153	0.622	0.509	0	MOL	PSD3
0	0.314671	0.346	0.223	0	MOL	SNRPB2
0	0.314313	0.362	0.242	0	MOL	WWP1
0	0.314039	0.302	0.141	0	MOL	USP6NL
0	0.313981	0.33	0.202	0	MOL	AK3
0	0.309358	0.459	0.345	0	MOL	PPM1B
0	0.309023	0.647	0.544	0	MOL	PKP4
0	0.308911	0.606	0.466	0	MOL	LINC-PHF14-1
0	0.308448	0.821	0.707	0	MOL	APP
0	0.307438	0.308	0.184	0	MOL	FAM124A
0	0.306078	0.506	0.391	0	MOL	ATF7IP
0	0.303419	0.361	0.253	0	MOL	MFSD6
0	0.300924	0.355	0.22	0	MOL	PARD3B
0	0.300015	0.364	0.256	0	MOL	FAM13B
0	0.300013	0.59	0.446	0	MOL	RPS14
0	0.299764	0.262	0.137	0	MOL	BORCS5
0	0.298458	0.524	0.384	0	MOL	GSTP1
0	0.298235	0.368	0.246	0	MOL	RSU1
0	0.297539	0.411	0.313	0	MOL	TMEM132B
0	0.296483	0.364	0.199	0	MOL	TESli1
0	0.295142	0.496	0.355	0	MOL	BMP2K
0	0.294821	0.293	0.165	0	MOL	NFE2L2
0	0.29453	0.556	0.413	0	MOL	CHTOP
0	0.294225	0.301	0.199	0	MOL	SH3PXD2Ali1
0	0.293836	0.327	0.214	0	MOL	RNF13-AS-1
0	0.293152	0.331	0.221	0	MOL	BCKDHB
0	0.292213	0.6	0.458	0	MOL	FTLli2
0	0.292188	0.574	0.44	0	MOL	HSP90AA1li9
0	0.289654	0.364	0.265	0	MOL	DDHD1
0	0.288789	0.271	0.131	0	MOL	PTP4A1li3
0	0.286394	0.332	0.23	0	MOL	ATG4C
0	0.284129	0.389	0.288	0	MOL	ANKRD12-AS-2
0	0.283581	0.279	0.147	0	MOL	SPATA6
0	0.28291	0.713	0.62	0	MOL	PTBP2
0	0.281574	0.371	0.266	0	MOL	TJP1
0	0.28138	0.469	0.317	0	MOL	STMN1
0	0.280562	0.543	0.46	0	MOL	GTDC1
0	0.280561	0.536	0.454	0	MOL	USP32
0	0.280548	0.34	0.199	0	MOL	QDPR
0	0.280046	0.56	0.452	0	MOL	DDX17
0	0.279791	0.295	0.171	0	MOL	PPP2R5A
0	0.277519	0.525	0.43	0	MOL	RPL6li41
0	0.276673	0.268	0.128	0	MOL	ELF1
0	0.27547	0.549	0.459	0	MOL	ARID4B
0	0.273246	0.468	0.327	0	MOL	ATP5PO
0	0.272239	0.352	0.271	0	MOL	SRCIN1
0	0.268761	0.308	0.198	0	MOL	RBPJ
0	0.266336	0.328	0.231	0	MOL	OMG
0	0.265493	0.265	0.145	0	MOL	CPOX
0	0.265248	0.385	0.279	0	MOL	ACSL3
0	0.262843	0.394	0.29	0	MOL	ULK2
0	0.262076	0.283	0.162	0	MOL	SCD5
0	0.261981	0.381	0.241	0	MOL	UBBliN
0	0.261518	0.422	0.285	0	MOL	ATP5PDli4
0	0.260565	0.48	0.414	0	MOL	PAK3
0	0.260346	0.306	0.215	0	MOL	OXCT1
0	0.259933	0.455	0.368	0	MOL	TMOD3
0	0.259738	0.489	0.356	0	MOL	PTMA
0	0.259347	0.371	0.293	0	MOL	RAB30
0	0.259012	0.65	0.54	0	MOL	CNKSR2
0	0.258328	0.523	0.434	0	MOL	ADD3
0	0.258049	0.533	0.397	0	MOL	RGS22
0	0.257633	0.577	0.456	0	MOL	CAMK2N1
0	0.256979	0.438	0.365	0	MOL	DIS3L2
0	0.256732	0.327	0.235	0	MOL	PRDM2
0	0.253193	0.761	0.659	0	MOL	CST3
0	0.252737	0.586	0.51	0	MOL	ACAP2
0	0.252633	0.269	0.181	0	MOL	PLEKHA1
0	0.252214	0.486	0.405	0	MOL	UBL3
0	0.252065	0.411	0.278	0	MOL	UBB
0	0.251382	0.577	0.444	0	MOL	TUBA1Ali3
0	0.25137	0.477	0.361	0	MOL	SOD1
0	0.250751	0.619	0.55	0	MOL	RABGAP1L
0	0.250192	0.266	0.166	0	MOL	CHTOP-AS-1
0	1.7896	0.879	0.055	0	Microglia	LRMDA
0	1.75083	0.871	0.088	0	Microglia	PLD5
[truncated: 4,372 more rows]

## Sheet: Supplementary Table4
Supplementary Table 4. GSEA of different cell types in treeshrew hippocampus
GO	Astrocyte	CR	DG_ExN	Endo	Ependymal	ImN	InN	IPC1	IPC2	Microglia	MOL	NFOL	nonDG_ExN	OPC	Peri	RGL
acidic amino acid transport	1.77991	0	0	0	0	0	0	2.13491	0	0	0	0	1.40534	0	0	3.07523
L-glutamate import	2.1857	0	0	0	0	0	0	2.51077	1.38645	0	0	0	0	0	0	3.07523
L-glutamate import across plasma membrane	2.1857	0	0	0	0	0	0	2.51077	1.38645	0	0	0	0	0	0	3.07523
amino acid import	2.71001	0	0	2.04266	0	0	0	3.057	0	0	0	0	0	0	2.39996	2.75864
amino acid import across plasma membrane	2.31735	0	0	1.58703	1.45445	0	0	2.65921	0	0	0	0	0	0	0	2.75864
dicarboxylic acid transport	1.73713	0	0	0	0	0	0	1.5979	0	0	0	0	0	0	0	2.75864
eye development	3.37065	0	0	0	3.90139	0	0	2.91188	1.66232	0	0	1.87828	0	2.60392	2.39838	2.75864
regulation of chondrocyte differentiation	2.11052	0	0	0	2.01747	0	0	1.81585	0	0	0	0	0	0	0	2.75864
sensory system development	3.36173	0	0	0	3.74912	0	0	2.88041	1.6141	0	0	1.79244	0	2.52315	2.31728	2.75864
visual system development	3.37065	0	0	0	3.84273	0	0	2.91188	1.62874	0	0	1.84796	0	2.57985	2.36395	2.75864
camera-type eye development	2.83272	0	0	0	2.15185	0	0	2.27964	1.43563	0	0	1.94978	0	1.88639	1.9355	2.73963
amino acid transport	1.80475	0	0	0	0	0	0	2.24981	0	0	0	0	0	0	0	2.70139
L-glutamate transmembrane transport	1.51736	0	0	0	1.33001	0	0	1.81432	0	0	0	0	0	0	0	2.6195
chondrocyte differentiation	2.42773	0	0	0	0	0	0	2.27964	2.07285	1.99885	0	0	0	2.38856	0	2.43389
L-alpha-amino acid transmembrane transport	0	0	0	0	0	0	0	1.45601	0	0	0	0	0	0	0	2.43325
L-amino acid transport	0	0	0	1.70582	0	0	0	1.41079	0	0	0	0	0	0	0	2.39909
regulation of cartilage development	1.63212	0	0	0	1.39907	0	0	1.3945	0	0	0	0	0	0	0	2.39506
sodium ion export across plasma membrane	1.39908	0	0	0	0	1.59713	0	1.66612	0	0	0	0	0	0	0	2.16698
cartilage development	2.03915	0	0	0	0	0	0	1.65497	1.43856	0	0	0	0	2.57701	1.63452	2.07754
regulation of neuron projection development	3.47624	9.59414	17.5512	0	3.12467	13.8631	9.87058	2.88041	4.50427	0	1.47162	9.55722	11.0083	10.0424	1.35611	2.0533
transport across blood-brain barrier	1.80475	0	0	1.44201	0	0	0	1.66612	0	0	0	0	0	0	0	2.0533
vascular transport	1.80475	0	0	1.44201	0	0	0	1.66612	0	0	0	0	0	0	0	2.0533
neural precursor cell proliferation	2.3278	0	0	0	0	0	0	2.78587	1.56381	0	0	0	0	0	0	2.01296
visual behavior	0	0	0	0	0	0	0	0	0	0	0	0	0	0	0	2.00599
positive regulation of chondrocyte differentiation	1.98574	0	0	0	0	0	0	2.27964	0	0	0	0	0	0	0	1.98805
eye morphogenesis	2.65573	0	0	0	3.12467	0	0	2.63088	0	0	0	1.89626	0	1.67697	2.03579	1.894
forebrain development	2.07951	2.36316	5.0455	1.83743	2.44126	6.20074	3.91824	3.34387	5.38149	1.38184	0	2.20723	7.2009	3.61345	2.82388	1.894
amino acid transmembrane transport	0	0	0	0	1.31455	0	0	1.43268	0	0	0	0	0	0	0	1.87258
axon development	3.58827	11.1767	13.7891	0	0	24.2255	10.2227	8.86046	8.52619	0	4.47681	8.55926	9.81218	10.2072	1.80865	1.80676
sphingolipid biosynthetic process	0	0	0	0	0	0	0	1.79634	0	0	0	0	0	0	0	1.7097
telencephalon development	2.21135	2.94682	3.67464	1.64443	1.93767	3.43934	1.67292	2.75609	4.50612	1.48982	0	0	4.86009	2.80755	0	1.65885
response to auditory stimulus	1.5998	0	1.85137	0	0	0	0	1.8535	0	0	0	0	0	0	1.59271	1.62888
axonogenesis	3.36046	11.3393	14.3978	0	0	25.1769	11.1156	8.76075	8.38312	0	3.29101	8.44881	9.755	10.0424	1.35611	1.59375
camera-type eye morphogenesis	2.1857	0	0	0	1.43116	0	0	2.63088	1.43563	0	0	2.41874	0	1.62876	1.8692	1.59375
connective tissue development	1.3868	0	0	0	0	0	0	0	0	0	0	0	0	2.18405	0	1.59375
modulation of chemical synaptic transmission	1.66256	3.13209	25.2946	0	0	2.01935	15.6937	2.19273	0	0	0	2.88802	19.6232	6.72728	0	1.59375
regulation of trans-synaptic signaling	1.66256	3.13209	25.2946	0	0	2.01788	15.6937	2.18862	0	0	0	2.88641	19.6232	6.72728	0	1.59375
import across plasma membrane	1.33468	0	1.36676	0	0	0	0	0	0	0	0	0	2.69971	0	0	1.59021
positive regulation of cartilage development	1.46116	0	0	0	0	0	0	1.74332	0	0	0	0	0	0	0	1.53489
organic anion transport	0	0	0	0	0	0	0	0	0	0	0	0	0	0	0	1.4799
carboxylic acid transport	0	0	0	0	0	0	0	1.30153	0	0	0	0	0	0	0	1.46545
adult behavior	0	0	3.36637	0	0	3.37867	2.94088	0	3.5912	0	0	0	4.56302	3.05699	0	1.45476
regulation of osteoblast differentiation	0	0	0	1.33314	0	0	0	2.88041	0	0	0	0	0	0	1.69506	1.45476
T cell differentiation in thymus	0	0	0	0	0	0	0	1.81513	0	2.15515	0	0	0	0	0	1.45476
membrane lipid metabolic process	0	0	0	0	0	0	0	0	0	0	0	0	0	0	0	1.44462
regulation of synapse organization	0	4.32546	14.2232	0	0	7.5558	6.54772	2.29424	2.11619	0	0	4.08362	5.12545	8.58624	0	1.4325
regulation of synapse structure or activity	0	4.89973	13.8474	0	0	7.37203	6.35296	2.25089	2.04458	0	0	3.97424	4.98753	8.40563	0	1.37827
learning	1.42033	0	8.02016	0	0	0	3.79756	1.78637	0	0	0	0	6.31877	2.84698	0	1.36768
glial cell differentiation	2.64295	0	0	0	2.35009	2.35344	1.38288	2.21345	3.74714	0	2.68041	0	0	2.73373	0	1.36537
membrane lipid biosynthetic process	0	0	0	0	0	0	0	1.30798	0	0	0	0	0	0	0	1.34576
retina development in camera-type eye	1.77234	0	1.32405	0	0	0	1.30449	1.73715	0	0	0	1.4913	0	2.22794	0	1.34135
positive regulation of neuron projection development	2.71001	0	1.648	0	0	1.90942	3.64603	1.73301	2.55482	0	0	0	1.4089	3.42662	0	1.33687
carboxylic acid transmembrane transport	1.33468	0	0	0	0	0	0	0	0	0	0	0	0	0	0	1.31961
organic acid transmembrane transport	1.32627	0	0	0	0	0	0	0	0	0	0	0	0	0	0	1.31511
actin cytoskeleton reorganization	0	0	3.67464	0	0	0	0	0	0	0	0	0	0	0	0	0
actin filament bundle assembly	0	0	3.2249	3.27542	0	1.78228	0	0	0	0	1.76677	0	1.3159	0	2.49433	0
actin filament bundle organization	0	0	3.11612	3.19702	0	1.72183	0	0	0	1.31123	2.02795	0	0	0	2.45786	0
actin filament network formation	0	0	0	0	0	0	1.38288	0	0	0	0	0	0	0	0	0
actin filament organization	0	0	4.3502	2.05702	0	2.19819	1.57137	0	0	6.52597	4.89236	2.27153	1.37661	0	0	0
actin filament polymerization	0	0	2.05426	0	0	0	2.6162	0	0	4.9088	0	0	0	0	0	0
actin filament-based movement	0	0	3.99531	1.84867	0	0	0	0	0	0	1.76395	0	3.32979	0	1.73651	0
actin filament-based transport	0	0	0	2.41312	0	0	0	0	0	0	0	0	0	0	0	0
actin nucleation	0	0	0	0	0	0	0	0	0	2.85401	0	0	0	0	0	0
actin polymerization or depolymerization	0	0	2.64778	0	0	0	2.91559	0	0	4.76552	0	1.33619	0	0	0	0
actin-mediated cell contraction	0	0	3.9986	0	0	0	0	0	0	0	0	0	3.50707	0	0	0
action potential	0	0	10.5006	0	0	1.5574	2.74811	0	0	0	0	0	7.2009	1.31923	0	0
activation of GTPase activity	0	0	1.5848	0	0	0	0	0	0	0	0	0	0	0	0	0
activation of immune response	0	0	0	0	0	0	0	0	0	3.66095	0	0	0	0	0	0
activation of innate immune response	0	0	0	0	0	0	0	0	0	1.49778	0	0	0	0	0	0
activation of protein kinase activity	0	0	0	0	0	0	0	0	0	1.52751	0	0	0	0	0	0
activation of transmembrane receptor protein tyrosine kinase activity	0	1.63474	0	0	0	0	0	0	0	0	0	0	0	0	0	0
actomyosin structure organization	0	0	0	1.64047	0	0	0	0	0	0	3.14372	0	0	0	2.07397	0
adenylate cyclase-activating dopamine receptor signaling pathway	0	0	0	0	0	0	0	0	0	2.01273	0	0	0	0	0	0
adenylate cyclase-inhibiting G protein-coupled receptor signaling pathway	0	0	0	0	0	0	0	0	0	0	0	0	2.2061	0	0	0
adenylate cyclase-modulating G protein-coupled receptor signaling pathway	0	0	0	0	0	0	0	0	0	0	0	0	3.26443	0	0	0
adherens junction organization	0	0	0	0	0	1.71034	0	0	0	0	0	1.73968	0	0	0	0
adult locomotory behavior	0	0	1.64245	0	0	1.67432	0	0	0	0	1.99264	0	1.66029	0	1.33667	0
adult walking behavior	0	0	0	0	0	0	0	0	0	0	1.76677	0	0	0	0	0
aerobic electron transport chain	0	0	0	0	0	1.53569	0	0	0	0	0	0	0	0	0	0
aerobic respiration	0	0	0	0	0	2.33461	0	0	0	0	0	0	0	0	0	0
aldosterone biosynthetic process	0	0	0	0	0	0	0	0	0	0	0	0	0	0	1.34013	0
alpha-beta T cell activation	0	0	0	0	0	0	0	0	0	2.14522	0	0	0	0	0	0
alpha-beta T cell differentiation	0	0	0	0	0	0	0	0	0	1.53403	0	0	0	0	0	0
alpha-beta T cell proliferation	0	0	0	0	0	0	0	0	0	1.4004	0	0	0	0	0	0
ameboidal-type cell migration	0	0	0	5.76629	0	2.29438	0	0	0	1.72914	1.36358	1.42456	0	1.43627	2.13514	0
amyloid precursor protein catabolic process	0	0	0	0	0	0	0	0	0	1.33719	0	0	0	0	0	0
amyloid precursor protein metabolic process	0	0	0	0	0	0	0	0	0	1.34835	0	0	0	0	0	0
amyloid-beta formation	0	0	0	0	0	0	0	0	0	0	1.47788	0	0	0	0	0
anatomical structure arrangement	0	0	0	0	0	4.89879	0	0	0	0	0	0	0	0	0	0
anatomical structure homeostasis	0	0	0	3.27542	0	0	0	0	0	0	0	0	0	0	0	0
animal organ formation	0	0	0	0	0	0	0	0	0	0	0	0	0	0	1.46389	0
animal organ maturation	0	0	0	0	0	0	0	0	0	0	0	0	0	0	1.41272	0
anion homeostasis	0	0	0	0	0	0	0	0	0	1.42059	0	0	0	0	0	0
anion transmembrane transport	0	0	1.77692	0	0	0	0	0	0	0	0	0	0	0	0	0
antigen receptor-mediated signaling pathway	0	0	0	0	0	0	0	0	0	3.54593	0	0	0	0	0	0
aorta development	0	0	0	0	0	0	0	0	0	0	0	0	0	0	2.16978	0
aorta morphogenesis	0	0	0	0	0	0	0	0	0	0	0	0	0	0	1.35611	0
aortic valve development	0	0	0	0	0	0	0	0	0	0	0	0	1.48048	0	0	0
aortic valve morphogenesis	0	0	0	0	0	0	0	0	0	0	0	0	1.64309	0	0	0
apoptotic process involved in development	0	0	0	0	0	0	0	0	0	0	0	0	1.35956	0	0	0
appendage development	1.45966	0	1.52661	0	2.0315	1.98924	0	3.25476	0	0	0	0	0	0	1.34013	0
appendage morphogenesis	0	0	1.82031	0	0	1.56628	0	1.81585	0	1.52751	0	0	0	0	0	0
Arp2/3 complex-mediated actin nucleation	0	0	0	0	0	0	0	0	0	1.93747	0	0	0	0	0	0
artery development	0	0	0	0	0	0	0	0	0	0	0	0	0	0	2.07397	0
associative learning	0	0	2.58202	0	0	0	0	0	0	0	0	0	1.5899	0	0	0
astrocyte development	0	0	0	0	1.53442	0	0	0	0	0	0	0	0	0	0	0
ATP metabolic process	0	0	0	0	0	3.01623	0	0	2.86806	0	0	0	0	0	0	0
ATP synthesis coupled electron transport	0	0	0	0	0	1.90942	0	0	0	0	0	0	0	0	0	0
atrial cardiac muscle cell action potential	0	0	2.45865	0	0	0	0	0	0	0	0	0	3.44041	0	0	0
atrial cardiac muscle cell membrane repolarization	0	0	0	0	0	0	0	0	0	0	0	0	1.98144	0	0	0
atrial cardiac muscle cell to AV node cell communication	0	0	2.45865	0	0	0	0	0	0	0	0	0	3.44041	0	0	0
atrial cardiac muscle cell to AV node cell signaling	0	0	2.45865	0	0	0	0	0	0	0	0	0	3.44041	0	0	0
auditory behavior	0	0	1.36564	0	0	0	1.38288	0	0	0	0	0	1.88108	1.94341	0	0
autonomic nervous system development	0	0	0	0	0	1.76409	0	0	0	0	0	0	0	0	0	0
AV node cell action potential	0	0	1.44074	0	0	0	0	0	0	0	0	0	1.98144	0	0	0
AV node cell to bundle of His cell communication	0	0	1.36564	0	0	0	0	0	0	0	0	0	1.88108	0	0	0
AV node cell to bundle of His cell signaling	0	0	1.44074	0	0	0	0	0	0	0	0	0	1.98144	0	0	0
axo-dendritic transport	0	0	0	0	0	0	1.37303	0	0	0	0	0	0	0	0	0
axon ensheathment	1.47251	0	0	0	0	0	0	0	0	0	10.2705	2.11242	0	0	0	0
axon ensheathment in central nervous system	0	0	0	0	0	0	0	0	0	0	2.02795	0	0	0	0	0
axon extension	0	0	3.8675	0	0	6.16245	1.37731	1.64695	0	0	0	3.03724	3.00628	2.75375	0	0
axon extension involved in axon guidance	0	0	3.47044	0	0	6.29526	0	0	0	0	0	2.14219	3.09077	1.59654	0	0
axon guidance	3.34962	10.1165	10.5006	0	0	17.5007	9.70415	5.20659	2.86806	0	0	8.55926	10.7986	9.40378	1.34179	0
axonal fasciculation	0	0	3.08285	0	0	3.13396	1.52273	0	0	0	0	3.01967	0	2.22794	0	0
axonal transport	0	0	0	0	0	1.36777	0	0	0	0	0	0	0	0	0	0
axonemal dynein complex assembly	0	0	0	0	5.90579	0	0	0	0	0	0	0	0	0	0	0
axoneme assembly	0	0	0	0	22.5265	0	0	0	0	0	0	0	0	0	0	0
B cell activation	0	0	0	0	0	0	0	0	0	3.86155	0	0	0	0	0	0
B cell differentiation	0	0	0	0	0	0	0	0	0	1.93515	0	0	0	0	0	0
B cell homeostasis	0	0	0	0	0	0	0	0	0	1.66831	0	0	0	0	0	0
B cell proliferation	0	0	0	0	0	0	0	0	0	2.77348	0	0	0	0	0	0
B cell receptor signaling pathway	0	0	0	0	0	0	0	0	0	2.6116	0	0	0	0	0	0
behavioral defense response	0	0	1.47103	0	0	0	0	0	0	0	0	0	0	0	0	0
behavioral fear response	0	0	1.51845	0	0	0	0	0	0	0	0	0	0	0	0	0
biological process involved in intraspecies interaction between organisms	0	0	1.85309	0	0	0	2.08386	0	0	0	0	0	3.92028	2.51748	0	0
blastoderm segmentation	0	0	0	0	0	1.8645	0	0	0	0	0	0	0	0	0	0
blood coagulation	0	0	0	0	0	0	0	0	0	3.86155	0	0	0	0	0	0
blood vessel diameter maintenance	0	0	0	0	0	0	0	0	0	1.53594	0	0	0	0	0	0
blood vessel endothelial cell migration	0	0	0	3.64778	0	0	0	0	0	0	0	0	0	0	0	0
bone cell development	0	0	0	0	0	0	0	0	0	2.21393	0	0	0	0	0	0
bone development	0	0	0	1.42161	0	0	0	0	0	3.41671	0	0	0	0	2.79039	0
bone remodeling	0	0	0	0	0	0	0	0	0	1.44183	0	0	0	0	0	0
bone resorption	0	0	0	0	0	0	0	0	0	1.41743	0	0	0	0	0	0
brain morphogenesis	0	0	1.40177	0	0	0	0	0	0	0	0	0	1.51398	0	0	0
branching involved in blood vessel morphogenesis	0	0	0	1.83743	0	0	0	0	0	0	0	0	0	0	0	0
branching morphogenesis of a nerve	0	0	3.71679	0	0	2.0159	0	0	0	0	0	0	0	0	0	0
branching morphogenesis of an epithelial tube	0	0	0	0	0	0	0	1.69248	0	0	0	0	0	0	0	0
bundle of His cell to Purkinje myocyte communication	0	0	0	0	0	0	0	0	0	0	0	0	1.66029	0	0	0
C4-dicarboxylate transport	0	0	0	0	1.3782	0	0	0	0	0	0	0	0	0	0	0
calcium ion homeostasis	0	0	3.68017	0	0	0	0	0	0	1.32356	0	0	3.69552	0	0	0
calcium ion import	0	0	2.19546	0	0	0	0	0	0	0	0	0	3.92028	0	0	0
calcium ion import across plasma membrane	0	0	2.26948	0	0	1.59723	0	0	0	0	0	0	4.42606	0	0	0
calcium ion import into cytosol	0	0	2.2017	0	0	1.57068	0	0	0	0	0	0	4.33977	0	0	0
calcium ion transmembrane import into cytosol	0	0	4.92675	0	0	0	0	0	0	1.39118	0	0	5.35189	0	0	0
calcium ion transmembrane transport	0	0	6.17131	0	0	1.63813	0	0	0	0	0	0	6.23362	0	0	0
calcium ion transmembrane transport via high voltage-gated calcium channel	0	0	0	0	0	0	0	0	0	0	0	0	1.55088	0	0	0
calcium ion transport	0	0	6.16736	0	0	0	0	0	0	1.57798	0	0	6.23362	0	0	0
calcium ion transport into cytosol	0	0	4.31535	0	0	0	0	0	0	0	0	0	4.87514	0	0	0
calcium ion-regulated exocytosis of neurotransmitter	0	0	0	0	0	0	0	0	0	0	0	0	2.52216	0	0	0
calcium-dependent cell-cell adhesion via plasma membrane cell adhesion molecules	0	0	0	0	0	1.93124	0	0	0	0	0	0	0	1.39595	0	0
calcium-ion regulated exocytosis	0	0	0	0	0	0	0	0	0	0	0	0	2.64574	0	0	0
calcium-mediated signaling	0	0	3.02478	0	0	0	0	0	0	1.58189	0	0	3.51266	0	0	0
calcium-mediated signaling using intracellular calcium source	0	0	0	0	0	0	0	0	0	1.33719	0	0	0	0	0	0
camera-type eye photoreceptor cell differentiation	0	0	0	0	0	0	1.36711	0	0	0	0	0	0	0	0	0
canonical Wnt signaling pathway	0	0	0	0	0	0	0	1.73301	0	0	0	0	0	0	2.04728	0
carbohydrate biosynthetic process	0	0	0	0	0	0	0	0	0	0	0	0	1.50385	0	0	0
cardiac chamber development	0	0	2.09211	1.47507	0	3.89717	0	0	0	0	0	0	2.03819	0	1.90094	0
cardiac chamber morphogenesis	0	0	2.18535	1.94467	0	4.33137	0	0	0	0	0	0	2.2632	0	1.81635	0
cardiac conduction	0	0	1.9894	0	0	0	0	0	0	0	0	0	3.66798	0	0	0
cardiac muscle cell action potential	0	0	6.158	0	0	0	0	0	0	0	0	0	6.17341	0	0	0
cardiac muscle cell action potential involved in contraction	0	0	5.42845	0	0	0	0	0	0	0	0	0	5.75058	0	0	0
cardiac muscle cell contraction	0	0	4.74703	0	0	0	0	0	0	0	0	0	4.58139	0	0	0
cardiac muscle cell membrane repolarization	0	0	1.8438	0	0	0	0	0	0	0	0	0	2.06387	0	0	0
cardiac muscle cell proliferation	0	0	0	0	0	0	0	0	0	2.08268	0	0	0	0	1.60196	0
cardiac muscle contraction	0	0	3.30162	0	0	0	0	0	0	0	0	0	3.83141	0	0	0
cardiac muscle tissue development	0	0	0	0	0	0	0	0	0	0	0	0	0	2.04572	3.04676	0
cardiac muscle tissue growth	0	0	0	0	0	0	0	0	0	1.93853	0	0	0	0	1.76403	0
cardiac septum development	0	0	1.36676	0	0	2.83351	0	0	0	0	0	0	0	0	1.49675	0
cardiac septum morphogenesis	0	0	1.80467	0	0	4.01833	0	0	0	0	0	0	0	0	2.03308	0
cardiac ventricle development	0	0	2.18535	1.94467	0	3.63222	0	0	0	0	0	0	2.2632	0	0	0
cardiac ventricle morphogenesis	0	0	0	1.65293	0	2.44643	0	0	0	0	0	0	0	0	0	0
cartilage condensation	0	0	0	0	0	0	0	1.3941	0	0	0	1.3244	0	1.43627	0	0
CD8-positive, alpha-beta T cell differentiation	0	0	0	0	0	0	0	0	0	1.70496	0	0	0	0	0	0
cell activation involved in immune response	0	0	0	0	0	0	0	0	0	2.09068	0	0	0	0	0	0
cell adhesion mediated by integrin	0	0	0	1.44649	0	0	0	0	0	2.54747	0	0	0	0	0	0
cell aggregation	0	0	0	0	0	0	0	1.30153	0	0	0	0	0	1.30711	0	0
cell chemotaxis	0	0	0	1.51789	0	0	0	0	0	2.95823	0	0	0	0	0	0
cell communication by electrical coupling	0	0	0	0	0	0	0	0	0	0	0	0	1.64309	0	0	0
cell communication by electrical coupling involved in cardiac conduction	0	0	0	0	0	0	0	0	0	0	0	0	1.95024	0	0	0
cell communication involved in cardiac conduction	0	0	2.27652	0	0	0	0	0	0	0	0	0	4.58139	0	0	0
cell differentiation in hindbrain	0	0	2.19117	0	0	0	2.31765	0	0	0	0	0	0	1.34177	0	0
cell differentiation involved in kidney development	0	0	0	1.31028	0	0	0	0	1.43816	0	0	0	0	0	0	0
cell fate commitment	0	0	0	0	0	0	0	1.37794	0	0	0	1.43145	0	1.31085	1.96942	0
cell growth	0	2.19814	4.13656	0	0	3.46707	0	0	0	0	0	0	4.38756	3.72241	0	0
cell junction assembly	2.71001	6.14634	15.3483	0	0	5.96291	7.84724	3.80576	1.43856	0	4.47681	10.9707	5.32729	11.6748	1.39208	0
cell junction disassembly	0	0	0	0	0	0	0	0	0	1.36842	0	0	0	0	0	0
cell junction maintenance	0	0	0	0	0	0	1.38262	0	0	0	0	1.33619	1.38654	0	0	0
cell killing	0	0	0	0	0	0	0	0	0	1.41442	0	0	0	0	0	0
cell migration in hindbrain	0	1.44583	1.77424	0	0	4.89879	1.84529	0	1.32448	0	0	0	0	0	0	0
cell proliferation in forebrain	0	0	0	0	0	0	0	1.30153	0	0	0	0	0	0	0	0
cell recognition	0	1.66605	1.42053	0	0	1.3778	0	0	0	0	0	1.84796	1.65393	1.70414	0	0
cell-cell adhesion via plasma-membrane adhesion molecules	0	5.54958	6.7564	0	0	2.45612	3.5581	0	0	0	0	6.48423	1.84545	7.30256	0	0
cell-cell junction assembly	0	0	0	0	0	1.48276	0	0	0	0	1.90001	1.97381	0	0	0	0
cell-cell junction organization	0	0	0	0	0	1.61404	0	0	0	1.54568	1.50231	2.11242	0	0	0	0
cell-cell signaling by wnt	1.51097	0	0	0	0	0	0	3.80576	1.52162	0	0	0	0	0	3.04676	0
cell-cell signaling involved in cardiac conduction	0	0	3.68614	0	0	0	0	0	0	0	0	0	5.27978	0	0	0
cell-matrix adhesion	1.5998	0	0	2.12965	0	0	0	0	0	1.59101	0	0	0	0	3.04676	0
cell-substrate adhesion	3.34962	2.02542	0	4.37142	1.39907	1.56628	0	2.01003	0	4.27018	0	1.66072	0	0	3.32078	0
cell-substrate junction assembly	2.80453	0	1.67826	1.35676	1.46678	0	0	2.65793	0	1.39118	1.63167	0	0	0	2.92394	0
cell-substrate junction organization	2.70323	0	1.52661	0	1.35538	0	0	2.55824	0	1.31123	2.24362	0	0	0	2.81049	0
cellular anion homeostasis	0	0	0	0	0	0	0	0	0	1.58439	0	0	0	0	0	0
cellular calcium ion homeostasis	0	0	3.88134	0	0	0	0	0	0	1.38464	0	0	3.85868	0	0	0
cellular component assembly involved in morphogenesis	0	0	0	0	0	0	0	0	0	0	2.04118	0	0	0	0	0
cellular component maintenance	0	0	1.46714	0	0	0	1.69993	0	0	0	0	1.96303	1.92726	0	0	0
cellular divalent inorganic cation homeostasis	0	0	3.63037	0	0	0	0	0	0	1.40341	0	0	3.39589	0	0	0
cellular monovalent inorganic cation homeostasis	0	0	1.35727	0	0	0	0	0	0	0	0	0	0	0	0	0
cellular process involved in reproduction in multicellular organism	0	0	0	0	3.00831	0	0	0	0	0	0	0	0	0	0	0
cellular respiration	0	0	0	0	0	1.72183	0	0	0	0	0	0	0	0	0	0
cellular response to abiotic stimulus	0	0	0	0	0	0	0	0	0	1.77082	0	0	0	0	0	0
cellular response to alkaloid	0	0	1.40177	0	0	0	0	0	0	0	0	0	0	0	0	0
cellular response to amino acid stimulus	0	0	0	0	0	0	0	0	0	0	0	0	0	0	1.34013	0
cellular response to antibiotic	0	0	0	0	0	0	0	0	0	1.70496	0	0	0	0	0	0
cellular response to biotic stimulus	0	0	0	0	0	0	0	0	0	2.48897	0	0	0	0	0	0
cellular response to BMP stimulus	0	0	0	0	0	0	0	0	0	0	0	0	0	0	1.35611	0
cellular response to caffeine	0	0	0	0	0	0	0	0	0	0	0	0	2.08188	0	0	0
cellular response to calcium ion	0	0	1.90582	0	0	0	0	0	0	0	0	0	2.05392	0	0	0
cellular response to cAMP	0	0	0	0	0	0	0	0	0	2.21393	0	0	0	0	0	0
cellular response to decreased oxygen levels	1.73791	0	0	0	0	1.45048	0	0	0	0	0	0	0	0	0	0
cellular response to environmental stimulus	0	0	0	0	0	0	0	0	0	1.77082	0	0	0	0	0	0
cellular response to heat	0	0	0	0	0	0	0	0	0	1.36842	0	0	0	0	0	0
cellular response to hypoxia	1.44942	0	0	0	0	1.5574	0	1.35952	0	0	0	0	0	0	0	0
cellular response to inorganic substance	0	0	2.59617	0	0	0	0	0	0	0	0	0	1.37661	0	0	0
cellular response to interferon-gamma	0	0	0	0	0	0	0	0	0	1.43435	0	0	0	0	0	0
cellular response to interleukin-6	0	0	0	0	0	0	0	0	0	1.3492	0	0	0	0	0	0
cellular response to lectin	0	0	0	0	0	0	0	0	0	1.30151	0	0	0	0	0	0
cellular response to lipopolysaccharide	0	0	0	0	0	0	0	0	0	2.60104	0	0	0	0	0	0
cellular response to metal ion	0	0	2.41238	0	0	0	0	0	0	0	0	0	1.32569	0	0	0
cellular response to molecule of bacterial origin	0	0	0	0	0	0	0	0	0	2.85639	0	0	0	0	0	0
cellular response to nerve growth factor stimulus	0	0	0	0	0	0	0	0	0	0	0	0	1.87448	0	0	0
cellular response to osmotic stress	0	0	0	0	0	0	0	0	0	1.42059	0	0	0	0	0	0
cellular response to oxygen levels	1.98574	0	0	0	0	0	0	1.54458	0	0	0	0	0	0	0	0
cellular response to peptide hormone stimulus	0	0	0	0	0	0	0	0	0	1.40618	0	0	0	0	0	0
cellular response to prostaglandin E stimulus	0	0	0	0	0	0	0	0	0	1.64582	0	0	0	0	0	0
cellular response to prostaglandin stimulus	0	0	0	0	0	0	0	0	0	1.40513	0	0	0	0	0	0
cellular response to purine-containing compound	0	0	0	0	0	0	0	0	0	0	0	0	1.80497	0	0	0
cellular response to retinoic acid	0	0	0	0	0	0	0	0	0	0	0	0	1.32536	0	0	0
cellular response to salt stress	0	0	0	0	0	0	0	0	0	1.93168	0	0	0	0	0	0
cellular response to transforming growth factor beta stimulus	0	0	0	1.99348	0	0	0	2.26183	1.6226	3.4402	0	0	0	1.86267	0	0
cellular response to vascular endothelial growth factor stimulus	0	0	0	1.64443	0	0	0	0	0	0	0	0	0	0	0	0
central nervous system myelination	0	0	0	0	0	0	0	0	0	0	2.02795	0	0	0	0	0
central nervous system neuron axonogenesis	0	0	3.63037	0	0	3.18931	0	0	0	0	0	0	2.28502	0	0	0
central nervous system neuron development	0	0	3.77241	0	0	7.15399	1.81252	3.5827	1.52225	0	0	0	5.15085	0	0	0
central nervous system neuron differentiation	0	0	5.53236	0	1.64537	5.99478	4.20014	3.33084	2.1786	0	0	0	4.91747	3.0028	0	0
central nervous system projection neuron axonogenesis	0	0	4.50086	0	0	3.85997	0	0	0	0	0	0	2.84339	0	0	0
centrosome localization	0	0	0	0	0	0	0	0	0	0	0	0	0	0	1.43248	0
cerebellar cortex development	0	0	1.44074	0	0	0	0	0	0	0	0	0	0	0	0	0
cerebellar cortex formation	0	0	1.9676	0	0	0	2.10124	0	0	0	0	0	0	0	0	0
cerebellar cortex morphogenesis	0	0	1.47103	0	0	0	1.61582	0	0	0	0	0	0	1.70474	0	0
cerebellar granular layer development	0	0	0	0	0	0	0	0	0	0	0	0	0	1.87424	0	0
cerebellar Purkinje cell differentiation	0	0	0	0	0	0	1.38288	0	0	0	0	0	0	0	0	0
cerebellum development	0	0	1.52661	0	0	0	1.84529	0	0	0	0	0	0	2.04228	0	0
cerebellum morphogenesis	0	0	1.8438	0	0	0	2.01865	0	0	0	0	0	0	1.48665	0	0
cerebral cortex cell migration	0	0	0	1.61272	0	0	0	0	2.55482	0	0	0	0	0	0	0
cerebral cortex development	0	0	2.08279	0	0	2.67349	0	0	1.52225	0	0	0	1.51722	0	0	0
cerebral cortex neuron differentiation	0	0	0	0	0	0	1.31231	0	0	0	0	0	0	0	0	0
cerebral cortex radially oriented cell migration	0	0	0	0	0	0	0	0	1.43816	0	0	0	0	0	0	0
cerebrospinal fluid circulation	0	0	0	0	8.62691	0	0	0	0	0	0	0	0	0	0	0
cGMP-mediated signaling	0	0	0	0	0	0	0	0	0	0	0	0	1.51398	0	0	0
chemical synaptic transmission, postsynaptic	0	0	7.72505	0	0	0	4.85834	0	0	0	0	1.76934	4.32007	0	0	0
chemokine production	0	0	0	0	0	0	0	0	0	1.31123	0	0	0	0	0	0
chloride ion homeostasis	0	0	0	0	0	0	0	0	0	2.48654	0	0	0	0	0	0
chloride transmembrane transport	0	0	2.55186	0	0	0	1.67072	0	0	0	0	0	1.34508	0	0	0
chloride transport	0	0	2.1067	0	0	0	1.57137	0	0	0	0	0	1.53364	0	0	0
chondrocyte development	0	0	0	0	0	0	0	0	0	0	0	0	0	1.77195	0	0
chondroitin sulfate biosynthetic process	0	0	1.68536	0	0	0	0	0	0	0	0	0	1.50385	0	0	0
chondroitin sulfate metabolic process	0	0	0	0	0	0	0	0	0	0	0	0	1.71804	0	0	0
chondroitin sulfate proteoglycan biosynthetic process	0	0	1.37588	0	0	0	0	0	0	0	0	0	0	0	0	0
chondroitin sulfate proteoglycan metabolic process	0	0	0	0	0	0	0	0	0	0	0	0	1.54328	0	0	0
cilium assembly	0	0	0	0	30.5319	0	0	0	0	0	0	0	0	0	0	0
cilium movement	0	0	0	0	25.8919	0	0	0	0	0	0	0	0	0	0	0
cilium movement involved in cell motility	0	0	0	0	11.636	0	0	0	0	0	0	0	0	0	0	0
cilium or flagellum-dependent cell motility	0	0	0	0	15.0977	0	0	0	0	0	0	0	0	0	0	0
cilium organization	0	0	0	0	33.896	0	0	0	0	0	0	0	0	0	0	0
cilium-dependent cell motility	0	0	0	0	15.0977	0	0	0	0	0	0	0	0	0	0	0
clathrin-dependent endocytosis	0	0	0	0	0	0	0	0	0	2.54344	1.80201	0	0	0	0	0
coagulation	0	0	0	0	0	0	0	0	0	3.79342	0	0	0	0	0	0
cochlea development	0	0	0	0	0	0	0	0	0	0	0	0	0	0	1.78234	0
cochlea morphogenesis	0	0	0	0	0	0	0	0	0	0	0	0	0	0	1.69474	0
cognition	0	0	11.8725	0	0	2.1123	6.50379	0	0	0	0	1.43306	7.0162	3.0028	0	0
collagen biosynthetic process	0	0	0	1.52668	0	0	0	0	0	0	0	0	0	0	0	0
collagen fibril organization	0	0	0	0	0	0	0	0	0	0	0	0	0	0	1.52436	0
collagen-activated signaling pathway	0	0	0	0	0	0	0	0	0	0	0	0	0	0	1.99955	0
collateral sprouting	0	1.92837	0	0	0	0	0	0	0	0	0	0	0	0	0	0
contractile actin filament bundle assembly	0	0	1.35727	1.66648	0	0	0	0	0	0	1.79489	0	0	0	2.07223	0
coronary vasculature morphogenesis	0	0	0	0	0	0	0	0	0	1.44183	0	0	0	0	0	0
cortical actin cytoskeleton organization	0	0	0	0	0	0	0	0	0	0	1.39056	2.05148	0	0	0	0
cortical cytoskeleton organization	0	0	0	0	0	0	0	0	0	1.99875	0	2.07288	0	0	0	0
cranial nerve development	0	0	0	0	0	1.59713	0	1.74342	1.50841	0	0	0	0	0	0	0
cranial nerve morphogenesis	0	0	0	0	0	2.62446	0	0	0	0	0	0	0	0	0	0
cranial nerve structural organization	0	0	0	0	0	3.13482	0	0	0	0	0	0	0	0	0	0
cranial skeletal system development	0	0	0	0	0	0	0	0	0	1.7792	0	0	0	1.40663	0	0
cyclic-nucleotide-mediated signaling	0	0	0	0	0	0	0	0	0	0	0	0	1.53364	0	0	0
cytokine-mediated signaling pathway	0	0	0	0	0	0	0	0	0	1.69745	0	0	0	0	0	0
cytoskeleton-dependent intracellular transport	0	0	0	0	2.19366	1.71342	2.06732	0	0	0	1.94997	0	0	0	0	0
cytosolic calcium ion transport	0	0	4.76694	0	0	0	0	0	0	1.70517	0	0	4.99101	0	0	0
cytosolic transport	0	0	0	0	0	0	0	0	0	1.96954	0	0	0	0	0	0
definitive hemopoiesis	0	0	0	0	0	0	0	0	0	1.44183	0	0	0	0	0	0
dendrite development	0	6.69746	15.1406	0	0	7.57017	7.00757	0	1.85214	1.32714	0	3.70135	8.51944	4.91177	0	0
dendrite extension	0	1.49356	4.3707	0	0	1.48276	1.54088	0	0	0	0	0	4.09902	0	0	0
dendrite morphogenesis	0	2.42793	10.7747	0	0	7.72198	3.9853	1.82907	1.6141	0	1.65618	2.11982	5.13797	2.40539	0	0
dendrite self-avoidance	0	0	0	0	0	0	0	0	0	0	0	1.46035	0	2.584	0	0
dendritic spine development	0	2.83338	4.54548	0	0	1.3844	3.87516	0	1.38645	0	0	1.39394	0	2.18014	0	0
dendritic spine morphogenesis	0	0	3.59562	0	0	2.16032	1.9263	0	1.43816	0	0	1.49811	0	1.70414	0	0
dendritic spine organization	0	0	3.77241	0	0	2.90408	2.36417	0	0	0	1.90001	2.17016	1.5899	0	0	0
dephosphorylation	0	0	1.36676	0	0	0	0	0	0	1.58847	1.3159	0	0	1.51452	0	0
determination of bilateral symmetry	0	0	0	0	4.31682	0	0	0	0	0	0	0	0	0	0	0
determination of left/right symmetry	0	0	0	0	4.6537	0	0	0	0	0	0	0	0	0	0	0
development of primary female sexual characteristics	0	0	0	0	0	0	0	1.32361	0	0	0	0	0	0	0	0
development of primary sexual characteristics	0	0	0	0	0	0	0	1.31075	0	0	0	0	0	0	0	0
developmental cell growth	0	4.64842	7.53039	0	0	7.04769	3.25013	0	0	0	0	2.72182	7.2009	4.41823	0	0
developmental growth involved in morphogenesis	0	5.11467	7.24545	0	0	6.90558	2.64917	2.03529	0	0	0	3.07965	6.31877	3.61345	0	0
developmental maturation	0	0	0	0	0	0	0	0	0	0	0	0	1.35884	0	0	0
diacylglycerol metabolic process	0	0	1.90582	0	0	0	0	0	0	0	0	0	0	0	0	0
diencephalon development	0	0	0	0	0	1.69725	0	0	0	0	0	0	0	0	0	0
digestive system development	0	0	0	0	2.14551	0	0	0	0	0	0	0	0	0	0	0
digestive tract development	0	0	0	0	0	0	0	0	0	1.30151	0	0	0	0	0	0
dopamine secretion	0	0	1.36676	0	0	0	0	0	0	0	0	0	1.48048	0	0	0
dopamine transport	0	0	1.40639	0	0	0	0	0	0	0	0	0	0	0	0	0
ear development	0	0	0	0	0	0	0	0	0	0	0	0	0	0	3.15635	0
ear morphogenesis	0	0	0	0	0	0	0	0	0	0	0	0	0	0	1.34013	0
embryo implantation	0	0	0	1.32684	0	0	0	0	0	0	0	0	0	0	0	0
embryonic body morphogenesis	0	0	0	0	0	0	0	0	0	0	1.47089	0	0	0	0	0
embryonic cranial skeleton morphogenesis	0	0	0	0	0	0	0	0	0	0	0	0	0	1.31289	0	0
embryonic digestive tract development	0	0	0	0	0	0	0	0	0	0	0	0	0	0	1.41272	0
embryonic heart tube development	0	0	0	1.46415	0	0	0	0	0	0	0	0	0	0	0	0
embryonic heart tube morphogenesis	0	0	0	1.6818	0	0	0	0	0	0	0	0	0	0	0	0
embryonic hemopoiesis	0	0	0	0	0	0	0	0	0	1.9453	0	0	0	0	0	0
embryonic organ development	0	0	0	0	0	0	0	0	0	0	0	0	0	0	1.97289	0
embryonic organ morphogenesis	0	0	0	0	0	0	0	0	0	0	0	1.54279	0	0	0	0
embryonic skeletal system development	0	0	0	0	0	0	0	1.5605	0	0	0	1.84745	0	3.29368	0	0
embryonic skeletal system morphogenesis	0	0	0	0	0	0	0	0	0	0	0	1.34705	0	2.11811	0	0
endosomal transport	0	0	0	0	0	0	0	0	0	1.98989	0	0	0	0	0	0
endothelial cell differentiation	0	0	0	2.05702	0	0	0	0	0	0	0	0	0	0	0	0
endothelial cell migration	0	0	0	5.76629	0	0	0	0	0	0	0	0	0	0	2.27458	0
endothelial cell proliferation	0	0	0	2.66364	0	0	0	0	0	0	0	0	0	0	0	0
endothelial tube morphogenesis	0	0	0	0	0	0	0	0	0	0	0	0	0	0	1.94729	0
endothelium development	0	0	0	3.07913	0	0	0	0	0	0	0	0	0	0	1.73651	0
ensheathment of neurons	1.47251	0	0	0	0	0	0	0	0	0	10.2705	2.11242	0	0	0	0
ephrin receptor signaling pathway	0	0	3.95623	0	0	4.07344	2.86112	0	0	0	0	0	3.16715	0	0	0
epidermal growth factor receptor signaling pathway	0	0	0	0	0	0	0	0	0	0	0	0	0	1.86267	0	0
epithelial cell apoptotic process	0	0	0	0	0	0	0	0	0	1.86242	0	0	0	0	0	0
epithelial cell fate commitment	0	0	1.36564	0	0	0	0	0	0	0	0	0	0	0	0	0
epithelial cell migration	0	0	0	6.14131	0	1.59882	0	0	0	0	0	0	0	0	2.12411	0
epithelial cell proliferation	0	0	0	2.09442	0	1.90942	0	0	0	0	0	0	0	1.36066	3.25456	0
epithelial cilium movement involved in determination of left/right asymmetry	0	0	0	0	1.43384	0	0	0	0	0	0	0	0	0	0	0
epithelial cilium movement involved in extracellular fluid movement	0	0	0	0	16.904	0	0	0	0	0	0	0	0	0	0	0
epithelial to mesenchymal transition	0	0	0	1.99348	0	0	0	0	0	0	0	0	0	0	2.45786	0
epithelial tube morphogenesis	0	0	0	1.79107	0	0	0	0	0	2.04041	0	0	0	0	2.33473	0
epithelium migration	0	0	0	6.14131	0	1.58281	0	0	0	0	0	0	0	0	2.10807	0
ERBB signaling pathway	0	0	0	0	0	0	0	0	0	0	0	0	0	1.64684	0	0
ERK1 and ERK2 cascade	0	0	0	0	0	0	0	0	0	1.6701	0	0	0	0	0	0
erythrocyte differentiation	0	0	0	0	0	0	0	0	0	2.77539	0	0	0	0	0	0
erythrocyte homeostasis	0	0	0	0	0	0	0	0	0	2.59303	0	0	0	0	0	0
establishment of cell polarity	0	0	1.79781	0	0	0	0	0	0	0	0	2.07288	0	0	0	0
establishment of centrosome localization	0	0	0	0	0	0	0	0	0	0	1.47089	0	0	0	1.36503	0
establishment of epithelial cell polarity	0	0	0	0	0	0	0	0	0	0	0	0	0	0	1.46145	0
establishment of mitochondrion localization	0	0	0	0	0	0	0	0	0	0	0	0	1.75778	0	0	0
establishment of mitochondrion localization, microtubule-mediated	0	0	0	0	0	0	1.31231	0	0	0	0	0	1.89308	0	0	0
establishment of planar polarity	0	0	0	0	2.01968	0	0	0	0	0	0	0	0	0	1.36317	0
establishment of protein localization to extracellular region	0	0	1.5848	0	0	0	1.69993	0	0	0	0	0	1.52842	0	0	0
establishment of protein localization to postsynaptic membrane	0	0	0	0	0	0	1.92342	0	0	0	0	0	0	0	0	0
establishment of tissue polarity	0	0	0	0	2.01968	0	0	0	0	0	0	0	0	0	1.36317	0
establishment or maintenance of cell polarity	0	0	1.87772	1.45973	0	0	0	0	0	1.75949	1.36193	2.34527	0	0	0	0
excitatory postsynaptic potential	0	0	8.14151	0	0	0	5.11899	0	0	0	0	1.88382	4.53339	0	0	0
excitatory synapse assembly	0	0	2.78884	0	0	0	1.36711	0	0	0	0	1.90063	0	4.21033	0	0
exocytic process	0	0	0	0	0	0	0	0	0	0	0	0	1.72604	0	0	0
exocytosis	0	0	2.41238	0	0	0	2.62545	0	0	0	0	0	2.9836	0	0	0
exploration behavior	0	0	2.61929	0	0	0	0	0	0	0	0	0	2.76619	0	0	0
external encapsulating structure organization	0	0	0	0	0	0	0	0	0	0	0	0	0	1.70474	2.47926	0
extracellular matrix organization	0	0	0	0	0	0	0	0	0	0	0	0	0	1.72103	2.49433	0
extracellular structure organization	0	0	0	0	0	0	0	0	0	0	0	0	0	1.71462	2.49433	0
extracellular transport	0	0	0	0	16.3252	0	0	0	0	0	0	0	0	0	0	0
extrinsic apoptotic signaling pathway	0	0	0	0	0	0	0	0	0	0	0	0	0	0	1.87896	0
facial nerve development	0	0	1.44074	0	0	3.13482	0	0	0	0	0	0	0	0	0	0
facial nerve morphogenesis	0	0	1.44074	0	0	3.13482	0	0	0	0	0	0	0	0	0	0
fat cell differentiation	0	0	0	0	0	0	0	0	0	1.93124	0	0	0	0	0	0
fatty-acyl-CoA biosynthetic process	0	0	0	0	0	0	0	0	0	0	1.34076	0	0	0	0	0
Fc receptor mediated stimulatory signaling pathway	0	0	0	0	0	0	0	0	0	1.59061	0	0	0	0	0	0
Fc receptor signaling pathway	0	0	0	0	0	0	0	0	0	1.65963	0	0	0	0	0	0
Fc-gamma receptor signaling pathway	0	0	0	0	0	0	0	0	0	1.7018	0	0	0	0	0	0
Fc-gamma receptor signaling pathway involved in phagocytosis	0	0	0	0	0	0	0	0	0	1.86117	0	0	0	0	0	0
fear response	0	0	1.36676	0	0	0	0	0	0	0	0	0	0	0	0	0
female pregnancy	0	0	0	2.1891	0	0	0	0	0	0	0	0	0	0	0	0
female sex differentiation	0	0	0	0	0	0	0	1.60151	0	0	0	0	0	0	0	0
filopodium assembly	0	0	1.9614	0	0	1.31845	0	0	0	1.36842	0	1.33191	0	2.84627	0	0
flagellated sperm motility	0	0	0	0	9.56174	0	0	0	0	0	0	0	0	0	0	0
fluid transport	1.42901	0	0	0	0	0	0	0	0	0	0	0	0	0	0	0
foam cell differentiation	0	0	0	0	0	0	0	0	0	1.42059	0	0	0	0	0	0
focal adhesion assembly	2.45729	0	1.93097	1.47507	0	0	0	2.87762	0	1.53116	1.36193	0	0	0	2.45353	0
forebrain cell migration	0	0	1.58951	1.87128	0	0	0	0	1.95027	0	0	0	2.7879	0	0	0
forebrain generation of neurons	0	0	1.44074	1.46415	0	4.17151	0	1.82791	1.57384	0	0	0	1.71804	0	1.76403	0
forebrain neuron development	0	0	0	0	0	3.13396	0	1.3239	0	0	0	0	1.31357	0	0	0
forebrain neuron differentiation	0	0	1.79505	0	0	4.7955	0	1.41912	0	0	0	0	2.02776	0	0	0
formation of primary germ layer	0	0	0	0	0	0	0	0	0	0	0	0	0	0	1.86326	0
G protein-coupled glutamate receptor signaling pathway	0	0	0	0	0	0	0	0	0	0	0	0	2.70223	0	0	0
G protein-coupled purinergic nucleotide receptor signaling pathway	0	0	0	0	0	0	0	0	0	1.70496	0	0	0	0	0	0
gamma-aminobutyric acid secretion	0	0	0	0	0	0	1.47248	0	0	0	0	0	0	0	0	0
gamma-aminobutyric acid signaling pathway	0	0	3.47044	0	0	0	2.80747	0	0	0	0	0	3.7819	0	0	0
gamma-aminobutyric acid transport	0	0	0	0	0	0	0	0	0	0	0	0	0	0	1.99955	0
ganglion development	0	0	0	0	0	2.46951	0	0	0	0	0	0	0	0	0	0
ganglioside biosynthetic process	0	1.49784	0	0	0	0	0	0	0	0	0	0	0	0	0	0
gastrulation	0	0	0	0	0	0	0	0	0	0	0	0	0	0	1.67619	0
generation of precursor metabolites and energy	0	0	0	0	0	1.55093	0	0	1.32649	0	0	0	0	0	0	0
germ cell development	0	0	0	0	3.12467	0	0	0	0	0	0	0	0	0	0	0
gland development	0	0	0	0	0	0	0	0	0	1.30105	0	0	0	0	0	0
gland morphogenesis	0	0	0	0	0	0	0	2.63088	0	0	0	0	0	0	0	0
glial cell activation	0	0	0	0	0	0	0	0	0	2.21393	0	0	0	0	0	0
glial cell development	1.80475	0	0	0	1.55209	0	0	0	1.50615	0	2.02795	0	0	0	0	0
glial cell proliferation	0	0	0	0	0	0	0	0	0	1.30941	0	0	0	0	0	0
gliogenesis	2.15228	0	0	1.31484	2.19498	2.2913	0	1.86369	3.71332	1.42825	2.32017	0	0	2.73373	0	0
glomerular epithelial cell differentiation	0	0	0	0	0	0	0	1.30153	0	0	0	0	0	0	0	0
glomerular visceral epithelial cell differentiation	0	0	0	0	0	0	0	1.3239	0	0	0	0	0	0	0	0
glomerulus development	0	0	0	1.77065	0	0	0	0	0	0	0	0	0	2.13416	0	0
glutamate receptor signaling pathway	0	0	9.5891	0	0	0	5.34445	0	0	0	0	3.07473	9.10698	4.43663	0	0
glycerolipid catabolic process	0	0	0	0	0	0	0	0	0	1.33719	0	0	0	0	0	0
glycoprotein biosynthetic process	0	3.02775	1.44913	0	0	0	0	2.82607	0	0	0	0	2.64787	0	0	0
glycoprotein metabolic process	0	2.7083	0	0	0	0	0	2.55824	0	0	0	1.46035	2.20598	0	0	0
glycosphingolipid biosynthetic process	0	1.59793	0	0	0	0	0	1.68391	0	0	0	0	1.60568	0	0	0
glycosylation	0	1.50304	0	0	0	0	0	0	0	0	0	0	0	0	0	0
granulocyte chemotaxis	0	0	0	0	0	0	0	0	0	2.67691	0	0	0	0	0	0
granulocyte differentiation	0	0	0	0	0	0	0	0	0	1.50351	0	0	0	0	0	0
granulocyte migration	0	0	0	0	0	0	0	0	0	2.21393	0	0	0	0	0	0
heart contraction	0	0	2.87236	0	0	0	0	0	0	0	0	0	4.30102	0	0	0
heart field specification	0	0	0	0	0	0	0	0	0	0	0	0	1.50385	0	0	0
heart growth	0	0	0	0	0	0	0	0	0	1.77145	0	0	0	0	1.63452	0
heart morphogenesis	0	0	1.37588	1.97266	0	3.85997	0	0	0	0	0	0	1.40111	0	2.49433	0
heart process	0	0	3.0757	0	0	0	0	0	0	0	0	0	4.08545	0	0	0
heart valve development	0	0	1.46714	0	0	0	0	0	0	0	0	0	1.36518	0	0	0
heart valve morphogenesis	0	0	1.81682	0	0	0	0	0	0	0	0	0	0	0	0	0
hematopoietic progenitor cell differentiation	0	0	0	0	0	0	0	0	0	1.38031	0	0	0	0	0	0
hematopoietic stem cell proliferation	0	0	0	1.3373	0	0	0	0	0	0	0	0	0	0	0	0
hemostasis	0	0	0	0	0	0	0	0	0	3.7911	0	0	0	0	0	0
heparan sulfate proteoglycan biosynthetic process	0	0	0	0	0	0	0	0	0	0	0	1.86981	0	0	0	0
heparan sulfate proteoglycan metabolic process	0	0	0	0	0	0	0	0	0	0	0	2.35746	1.64309	0	0	0
heparin biosynthetic process	0	0	1.44074	0	0	0	0	0	0	0	0	0	0	0	0	0
hepaticobiliary system development	0	0	0	0	0	0	0	0	0	0	0	0	0	0	2.19772	0
hepatocyte apoptotic process	0	0	0	0	0	0	0	0	0	1.48982	0	0	0	0	0	0
heterophilic cell-cell adhesion via plasma membrane cell adhesion molecules	0	1.75531	3.29904	0	0	0	0	0	0	0	0	1.70399	0	0	0	0
hindbrain development	0	0	2.4856	0	0	3.66408	3.64603	1.73301	1.50841	0	0	0	0	2.211	1.55205	0
hindbrain morphogenesis	0	0	1.69489	0	0	0	2.58817	0	0	0	0	0	0	1.39595	0	0
hippo signaling	0	0	0	0	0	0	0	0	0	0	0	0	0	0	2.01438	0
homeostasis of number of cells	0	0	0	0	0	0	0	1.97098	0	3.43637	0	0	0	0	0	0
homophilic cell adhesion via plasma membrane adhesion molecules	0	3.08386	2.9651	0	0	2.66901	1.753	0	0	0	0	3.77456	0	4.41823	0	0
homotypic cell-cell adhesion	0	0	0	0	0	0	0	0	0	2.37707	0	0	0	0	0	0
hydrogen peroxide metabolic process	0	0	0	0	0	1.57304	0	0	0	0	0	0	0	0	0	0
hypothalamus cell differentiation	0	0	0	0	0	3.30295	0	0	0	0	0	0	0	0	0	0
hypothalamus development	0	0	0	0	0	2.01788	0	0	0	0	0	0	0	0	0	0
I-kappaB phosphorylation	0	0	0	0	0	0	0	0	0	1.36842	0	0	0	0	0	0
immune response-activating cell surface receptor signaling pathway	0	0	0	0	0	0	0	0	0	3.58075	0	0	0	0	0	0
immune response-activating signal transduction	0	0	0	0	0	0	0	0	0	3.58075	0	0	0	0	0	0
immune response-regulating cell surface receptor signaling pathway	0	0	0	0	0	0	0	0	0	3.60366	0	0	0	0	0	0
immune response-regulating cell surface receptor signaling pathway involved in phagocytosis	0	0	0	0	0	0	0	0	0	1.86117	0	0	0	0	0	0
immune response-regulating signaling pathway	0	0	0	0	0	0	0	0	0	4.34673	0	0	0	0	0	0
import into cell	1.58083	0	1.91046	1.30612	0	0	0	1.63405	0	0	0	0	2.86549	0	0	0
in utero embryonic development	0	0	0	1.44201	0	0	0	0	0	1.85356	0	0	0	0	0	0
inflammasome complex assembly	0	0	0	0	0	0	0	0	0	1.30151	0	0	0	0	0	0
inhibitory synapse assembly	0	0	2.78188	0	0	1.55684	0	0	0	0	0	0	1.60568	0	0	0
inner dynein arm assembly	0	0	0	0	2.06453	0	0	0	0	0	0	0	0	0	0	0
inner ear development	0	0	0	0	0	0	0	0	0	0	0	0	0	0	3.04676	0
inner ear morphogenesis	0	0	0	0	0	0	0	0	0	0	0	0	0	0	1.53689	0
innervation	0	0	0	0	0	1.8645	0	0	0	0	0	0	0	0	0	0
inorganic anion transmembrane transport	0	0	2.78159	0	0	0	1.57012	0	0	0	0	0	1.4029	0	0	0
inorganic anion transport	0	0	1.44432	0	0	0	0	0	0	0	0	0	0	0	0	0
inorganic cation import across plasma membrane	0	0	1.92894	0	0	0	0	0	0	0	0	0	3.09077	0	0	0
inorganic ion import across plasma membrane	0	0	1.92894	0	0	0	0	0	0	0	0	0	3.09077	0	0	0
inositol lipid-mediated signaling	0	0	0	0	0	0	1.56115	0	0	0	1.46985	0	0	2.77119	0	0
insulin receptor signaling pathway	0	0	0	0	0	0	0	0	0	0	0	1.97916	0	0	0	0
insulin secretion	0	0	1.48998	0	0	0	0	0	0	0	0	0	1.85272	0	0	0
insulin secretion involved in cellular response to glucose stimulus	0	0	0	0	0	0	1.35534	0	0	0	0	0	0	0	0	0
integrin-mediated signaling pathway	1.96679	0	0	2.9031	0	0	0	0	0	0	0	0	0	0	0	0
interleukin-1 production	0	0	0	0	0	0	0	0	0	1.31123	0	0	0	0	0	0
interleukin-2 production	0	0	0	0	0	0	0	0	0	1.41743	0	0	0	0	0	0
interleukin-6 production	0	0	0	0	0	0	0	0	0	1.93515	0	0	0	0	0	0
intracellular receptor signaling pathway	0	0	0	0	0	0	0	0	0	0	0	0	0	0	1.5413	0
intraciliary transport	0	0	0	0	4.6537	0	0	0	0	0	0	0	0	0	0	0
ionotropic glutamate receptor signaling pathway	0	0	5.0455	0	0	0	3.26589	0	0	0	0	3.01967	3.15571	4.49633	0	0
JNK cascade	0	0	0	0	0	0	0	0	0	0	1.51127	0	0	0	0	0
keratinocyte proliferation	0	0	0	0	0	0	0	1.30153	0	0	0	0	0	0	0	0
kidney development	0	0	2.9651	0	0	0	0	2.55824	0	0	0	0	0	0	1.69474	0
kidney epithelium development	0	0	1.85728	0	0	0	0	2.83338	0	0	0	0	0	0	1.66365	0
kidney morphogenesis	0	0	0	0	0	0	0	2.06175	0	0	0	0	0	0	0	0
L-aspartate transmembrane transport	0	0	0	0	1.53442	0	0	0	0	0	0	0	0	0	0	0
lamellipodium assembly	0	0	0	0	0	0	0	0	0	4.25262	0	0	0	0	0	0
lamellipodium morphogenesis	0	0	0	0	0	0	0	0	0	1.53594	0	1.46035	0	0	0	0
lamellipodium organization	0	0	1.33486	0	0	0	0	0	0	4.9088	0	1.9923	0	0	0	0
learning or memory	0	0	12.5357	0	0	2.17825	6.54772	1.39368	0	0	0	0	7.43383	2.584	0	0
lens development in camera-type eye	0	0	0	0	0	0	0	0	0	1.46143	0	0	0	0	0	0
leukocyte activation involved in immune response	0	0	0	0	0	0	0	0	0	2.14487	0	0	0	0	0	0
leukocyte activation involved in inflammatory response	0	0	0	0	0	0	0	0	0	2.35986	0	0	0	0	0	0
leukocyte adhesion to vascular endothelial cell	0	0	0	0	0	0	0	0	0	1.55548	0	0	0	0	0	0
leukocyte cell-cell adhesion	0	0	0	0	0	0	0	0	0	3.71603	0	0	0	0	0	0
leukocyte chemotaxis	0	0	0	0	0	0	0	0	0	3.66095	0	0	0	0	0	0
leukocyte degranulation	0	0	0	0	0	0	0	0	0	1.6621	0	0	0	0	0	0
leukocyte homeostasis	0	0	0	0	0	0	0	0	0	1.43155	0	0	0	0	0	0
leukocyte mediated cytotoxicity	0	0	0	0	0	0	0	0	0	2.12165	0	0	0	0	0	0
leukocyte mediated immunity	0	0	0	0	0	0	0	0	0	1.62681	0	0	0	0	0	0
leukocyte migration	0	0	0	2.12965	0	0	0	0	0	4.02852	0	0	0	0	0	0
leukocyte proliferation	0	0	0	0	0	0	0	0	0	3.18255	0	0	0	0	0	0
ligand-gated ion channel signaling pathway	0	0	5.0455	0	0	0	3.26589	0	0	0	0	3.01967	3.15571	4.49633	0	0
limb bud formation	0	0	0	0	0	1.90942	0	0	0	0	0	0	0	0	0	0
limb development	1.45966	0	1.52661	0	2.0315	1.98924	0	3.25476	0	0	0	0	0	0	1.34013	0
limb morphogenesis	0	0	1.82031	0	0	1.56628	0	1.81585	0	1.52751	0	0	0	0	0	0
limbic system development	0	1.77458	0	0	0	3.46707	0	1.81585	0	0	0	0	0	0	0	0
lipid phosphorylation	0	0	1.93616	0	0	0	0	0	0	0	0	0	0	0	0	0
lipid translocation	0	0	0	0	0	0	0	0	0	0	1.47788	0	0	0	0	0
liver development	0	0	0	0	0	0	0	0	0	0	0	0	0	0	2.24235	0
locomotory behavior	0	0	6.43066	0	0	1.7706	2.58817	0	0	0	2.02682	0	6.22684	1.66446	0	0
locomotory exploration behavior	0	0	1.85728	0	0	0	0	0	0	0	0	0	1.60568	0	0	0
long-chain fatty-acyl-CoA biosynthetic process	0	0	0	0	0	0	0	0	0	0	1.62312	0	0	0	0	0
long-chain fatty-acyl-CoA metabolic process	0	0	0	0	0	0	0	0	0	0	1.34076	0	0	0	0	0
long-term memory	0	0	3.63037	0	0	0	1.57137	0	0	0	0	0	0	0	0	0
long-term synaptic depression	0	0	1.67196	0	0	0	1.81152	0	0	0	0	0	1.71804	0	0	0
long-term synaptic potentiation	0	0	3.06187	0	0	0	0	0	0	0	0	0	2.31274	0	0	0
lung cell differentiation	0	0	0	0	0	0	0	0	0	0	0	0	0	1.30711	0	0
lung epithelial cell differentiation	0	0	0	0	0	0	0	0	0	0	0	0	0	1.34177	0	0
lymphocyte chemotaxis	0	0	0	0	0	0	0	0	0	1.40188	0	0	0	0	0	0
lymphocyte differentiation	0	0	0	0	0	0	0	0	2.04218	4.44143	0	0	0	0	0	0
lymphocyte homeostasis	0	0	0	0	0	0	0	0	0	1.38456	0	0	0	0	0	0
lymphocyte migration	0	0	0	0	0	0	0	0	0	1.85356	0	0	0	0	0	0
lymphocyte proliferation	0	0	0	0	0	0	0	0	0	2.79344	0	0	0	0	0	0
macromolecule glycosylation	0	1.70404	0	0	0	0	0	1.35952	0	0	0	0	0	0	0	0
macrophage activation	0	0	0	0	0	0	0	0	0	3.76697	0	0	0	0	0	0
macrophage cytokine production	0	0	0	0	0	0	0	0	0	1.53594	0	0	0	0	0	0
macrophage derived foam cell differentiation	0	0	0	0	0	0	0	0	0	1.44183	0	0	0	0	0	0
maintenance of location	0	0	1.53718	0	0	0	0	0	0	2.01273	0	0	1.38083	0	0	0
maintenance of location in cell	0	0	0	0	0	0	0	0	0	2.14522	0	0	2.1817	0	0	0
maintenance of synapse structure	0	0	2.2758	0	0	0	1.57137	0	0	0	0	0	2.19191	0	0	0
mammary gland duct morphogenesis	0	0	0	0	0	0	0	0	0	0	0	1.6919	0	0	0	0
mammary gland epithelium development	0	0	0	0	0	0	0	0	0	0	0	1.89044	0	0	0	0
mast cell activation	0	0	0	0	0	0	0	0	0	1.38456	0	0	0	0	0	0
mechanosensory behavior	0	0	2.04294	0	0	0	2.10974	0	0	0	0	0	4.05135	2.84627	0	0
megakaryocyte development	0	0	0	0	0	0	0	0	0	2.40128	0	0	0	0	0	0
megakaryocyte differentiation	0	0	0	0	0	0	0	0	0	1.53594	0	0	0	0	0	0
membrane assembly	0	0	0	0	0	0	0	0	0	0	0	0	0	2.37792	0	0
membrane biogenesis	0	0	0	0	0	0	0	0	0	0	0	0	0	2.23526	0	0
membrane depolarization	0	0	4.24176	0	0	3.50751	0	0	0	0	0	0	3.44041	0	0	0
membrane depolarization during action potential	0	1.49356	4.3707	0	0	1.48276	0	0	0	0	0	0	5.10431	0	0	0
membrane depolarization during cardiac muscle cell action potential	0	0	2.19117	0	0	0	0	0	0	0	0	0	3.15571	0	0	0
membrane hyperpolarization	0	0	1.44074	0	0	0	0	0	0	0	0	0	0	0	0	0
membrane invagination	0	0	0	1.71297	0	0	0	0	0	2.3859	0	0	0	0	0	0
membrane repolarization	0	0	3.24274	0	0	0	0	0	0	0	0	0	1.66029	0	0	0
membrane repolarization during action potential	0	0	1.67196	0	0	0	0	0	0	0	0	0	1.71804	0	0	0
memory	0	0	7.88964	0	0	0	5.30526	0	0	0	0	0	4.32007	0	0	0
mesenchymal cell development	0	0	0	0	0	2.65992	0	0	0	0	0	0	0	0	0	0
mesenchymal cell differentiation	0	0	0	2.55485	0	1.5874	0	0	0	0	0	1.6691	0	0	3.04676	0
mesenchymal stem cell differentiation	0	0	0	0	0	0	0	0	0	0	0	0	0	1.94341	0	0
mesenchyme development	0	0	0	2.41312	0	2.62446	0	0	0	0	0	0	0	0	2.98974	0
mesoderm formation	0	0	0	0	0	0	0	0	0	0	0	0	0	0	1.35611	0
mesoderm morphogenesis	0	0	0	0	0	0	0	0	0	0	0	0	0	0	1.34013	0
mesodermal cell differentiation	0	0	0	0	0	0	0	0	0	0	0	0	0	0	1.41272	0
mesonephric epithelium development	0	0	0	0	0	0	0	2.03529	0	0	0	0	0	0	0	0
mesonephric tubule development	0	0	0	0	0	0	0	2.03529	0	0	0	0	0	0	0	0
mesonephros development	0	0	1.50053	0	0	0	0	1.96662	0	0	0	0	0	0	0	0
metal ion export	0	0	1.46342	0	0	0	0	0	0	0	0	0	0	0	0	0
metanephric renal vesicle morphogenesis	0	1.57219	0	0	0	0	0	0	0	0	0	0	0	0	0	0
metanephros morphogenesis	0	1.63474	0	0	0	0	0	0	0	0	0	0	0	0	0	0
metencephalon development	0	0	1.35727	0	0	0	1.64283	0	0	0	0	0	0	1.87424	0	0
microglial cell activation	0	0	0	0	0	0	0	0	0	2.46285	0	0	0	0	0	0
microtubule bundle formation	0	0	0	0	18.8433	0	0	0	0	0	0	0	0	0	0	0
microtubule organizing center localization	0	0	0	0	0	0	0	0	0	0	0	0	0	0	1.41272	0
microtubule polymerization or depolymerization	0	0	0	0	0	0	0	0	0	0	1.50231	0	0	0	0	0
microtubule-based movement	0	0	0	0	30.4512	0	0	0	0	0	0	0	0	0	0	0
microtubule-based transport	0	0	1.52661	0	16.2321	0	1.65617	0	0	0	0	0	0	0	0	0
midbrain development	0	0	0	0	0	2.61951	0	1.60965	3.4158	0	0	0	0	0	0	0
mitochondrial ATP synthesis coupled electron transport	0	0	0	0	0	1.90942	0	0	0	0	0	0	0	0	0	0
mitochondrion transport along microtubule	0	0	0	0	0	0	1.31231	0	0	0	0	0	1.89308	0	0	0
modification of postsynaptic structure	0	0	2.151	0	0	0	0	0	0	0	0	0	0	0	0	0
modification of synaptic structure	0	0	2.36949	0	0	0	0	0	0	0	0	0	2.25971	0	0	0
modulation of excitatory postsynaptic potential	0	2.18428	5.97924	0	0	0	4.57584	0	0	0	0	2.08476	3.88634	0	0	0
monocyte differentiation	0	0	0	0	0	0	0	0	0	2.16991	0	0	0	0	0	0
mononuclear cell differentiation	0	0	0	0	0	0	0	0	1.6226	4.61154	0	0	0	0	0	0
mononuclear cell migration	0	0	0	0	0	0	0	0	0	2.42637	0	0	0	0	0	0
mononuclear cell proliferation	0	0	0	0	0	0	0	0	0	2.74321	0	0	0	0	0	0
monovalent inorganic anion homeostasis	0	0	0	0	0	0	0	0	0	2.48654	0	0	0	0	0	0
morphogenesis of a branching epithelium	0	0	0	0	0	0	0	1.34001	0	1.41442	0	0	0	0	0	0
morphogenesis of a branching structure	0	0	1.86308	0	0	0	0	0	0	0	0	0	0	0	0	0
morphogenesis of a polarized epithelium	0	0	0	0	2.0417	0	1.47248	1.54695	1.34105	0	0	1.89626	0	0	0	0
morphogenesis of an endothelium	0	0	0	0	0	0	0	0	0	0	0	0	0	0	1.94729	0
morphogenesis of an epithelial sheet	0	0	0	0	0	0	0	0	0	0	0	0	0	0	1.60196	0
morphogenesis of embryonic epithelium	0	0	0	0	0	0	0	0	0	0	0	0	0	0	2.07397	0
motile cilium assembly	0	0	0	0	10.1578	0	0	0	0	0	0	0	0	0	0	0
motor neuron apoptotic process	0	0	1.52661	0	0	0	0	0	0	0	0	0	0	0	0	0
motor neuron axon guidance	0	0	2.40858	0	0	2.55888	0	0	0	0	0	0	3.53083	0	0	0
multi-multicellular organism process	0	0	0	1.93001	0	0	0	0	0	0	0	0	0	0	0	0
multi-organism reproductive process	0	0	0	1.99348	0	0	0	0	0	0	0	0	0	0	0	0
multicellular organismal signaling	0	0	6.36569	0	0	1.70576	2.73915	0	0	0	0	0	6.37002	0	0	0
muscle cell cellular homeostasis	0	0	0	0	0	0	0	0	0	0	0	0	1.35816	0	0	0
muscle cell development	0	0	0	0	0	0	0	0	0	0	0	0	0	1.76897	0	0
muscle cell differentiation	1.66256	0	1.99425	1.44201	0	0	0	0	0	0	0	0	0	1.42719	0	0
muscle cell migration	0	0	0	0	0	0	0	0	0	2.12501	0	0	0	0	0	0
muscle cell proliferation	0	0	0	0	0	0	0	0	0	2.38315	0	0	0	0	2.72919	0
muscle contraction	0	0	4.36589	0	0	0	0	0	0	0	0	0	3.53083	0	0	0
muscle organ development	0	0	0	0	0	0	0	0	0	0	0	0	0	0	1.90372	0
muscle system process	0	0	4.36589	0	0	0	0	0	0	0	0	0	3.10064	0	0	0
muscle tissue development	0	0	0	0	0	0	0	0	0	1.44183	0	0	0	2.36711	3.32078	0
myelin assembly	0	0	0	0	0	0	0	0	0	0	2.05852	0	0	0	0	0
myelin maintenance	0	0	0	0	0	0	0	0	0	0	1.68327	0	0	0	0	0
myelination	1.50227	0	0	0	0	0	0	0	0	0	9.57226	2.13798	0	0	0	0
myeloid cell activation involved in immune response	0	0	0	0	0	0	0	0	0	2.37707	0	0	0	0	0	0
myeloid cell development	0	0	0	0	0	0	0	0	0	1.70118	0	0	0	0	0	0
myeloid cell differentiation	0	0	0	1.42161	0	0	0	0	0	4.99807	0	0	0	0	0	0
myeloid cell homeostasis	0	0	0	0	0	0	0	0	0	2.59303	0	0	0	0	0	0
myeloid leukocyte activation	0	0	0	0	0	0	0	0	0	4.99807	0	0	0	0	0	0
myeloid leukocyte differentiation	0	0	0	0	0	0	0	0	0	3.18139	0	0	0	0	0	0
myeloid leukocyte migration	0	0	0	0	0	0	0	0	0	2.85639	0	0	0	0	0	0
myotube cell development	0	0	0	0	0	0	0	0	0	1.42059	0	0	0	0	0	0
N-glycan processing	0	0	0	0	0	0	0	0	0	1.44183	0	0	0	0	0	0
natural killer cell differentiation	0	0	0	0	1.56381	0	0	0	0	0	0	0	0	0	0	0
negative chemotaxis	0	3.67028	4.30586	0	0	6.49999	3.12367	0	0	0	0	2.49807	6.23362	0	0	0
negative regulation of actin filament bundle assembly	0	0	0	0	0	0	0	0	0	0	2.04118	0	0	0	1.35611	0
negative regulation of adaptive immune response	0	0	0	0	0	0	0	0	0	1.49778	0	0	0	0	0	0
negative regulation of anoikis	0	0	0	0	0	0	0	1.54695	0	0	0	0	0	0	0	0
negative regulation of axon extension	0	0	1.6568	0	0	3.6031	0	0	0	0	0	3.48415	1.90639	2.09583	0	0
negative regulation of axon extension involved in axon guidance	0	0	0	0	0	2.73353	0	0	0	0	0	1.82805	0	0	0	0
negative regulation of axon regeneration	0	0	0	0	0	0	0	0	0	0	0	0	1.72604	0	0	0
negative regulation of axonogenesis	0	0	3.28676	0	0	5.29692	0	0	0	0	0	2.64489	2.67544	2.18624	0	0
negative regulation of B cell activation	0	0	0	0	0	0	0	0	0	1.53403	0	0	0	0	0	0
negative regulation of canonical Wnt signaling pathway	0	0	0	0	0	0	0	0	0	0	0	0	0	0	2.72919	0
negative regulation of cell activation	0	0	0	0	0	0	0	0	0	3.07231	0	0	0	0	0	0
negative regulation of cell adhesion	0	0	0	2.36926	0	1.72183	0	0	0	1.9332	0	0	0	0	0	0
negative regulation of cell development	0	0	3.08441	0	0	3.57649	0	0	0	0	0	1.53247	3.40448	1.32517	0	0
negative regulation of cell growth	0	0	1.39799	0	0	3.46707	0	0	0	0	0	0	1.37886	0	0	0
negative regulation of cell junction assembly	0	0	0	0	0	0	0	0	0	0	0	0	0	0	3.04676	0
negative regulation of cell killing	0	0	0	0	0	0	0	0	0	1.7737	0	0	0	0	0	0
negative regulation of cell migration	0	0	1.93196	4.53212	0	0	0	0	0	2.59384	0	0	0	0	3.04676	0
negative regulation of cell motility	0	0	1.75369	4.3769	0	0	0	0	0	2.43554	0	0	0	0	2.95575	0
negative regulation of cell projection organization	0	2.18301	4.30586	0	1.86261	8.25841	0	1.31075	0	0	0	5.34571	5.04656	2.15916	0	0
negative regulation of cell-matrix adhesion	0	0	0	0	0	0	0	0	0	0	1.39056	0	0	0	2.01438	0
negative regulation of cell-substrate adhesion	0	0	0	3.27542	0	0	0	0	0	0	0	1.33191	0	0	2.10807	0
negative regulation of cell-substrate junction organization	0	0	0	0	0	0	0	0	0	0	0	0	0	0	2.95575	0
negative regulation of cellular component movement	0	0	1.93097	4.32858	0	0	0	0	0	2.35986	0	0	0	0	3.15635	0
negative regulation of chemotaxis	0	0	1.86035	0	0	2.54133	0	0	0	0	0	0	1.82711	0	0	0
negative regulation of cytokine production	0	0	0	0	0	0	0	0	0	2.77742	0	0	0	0	0	0
negative regulation of cytoskeleton organization	0	0	1.39364	0	0	0	0	0	0	0	2.02682	0	1.62023	0	0	0
negative regulation of developmental growth	0	0	1.65859	0	0	4.07937	0	0	0	0	0	2.11242	1.53364	0	0	0
negative regulation of DNA binding	0	0	0	1.44201	0	0	0	0	0	0	0	0	0	0	0	0
negative regulation of endothelial cell differentiation	0	0	0	2.01971	0	0	0	0	0	0	0	0	0	0	0	0
negative regulation of endothelial cell migration	0	0	0	1.82213	0	0	0	0	0	0	0	0	0	0	2.82388	0
negative regulation of endothelial cell proliferation	0	0	0	1.61115	0	0	0	0	0	0	0	0	0	0	0	0
negative regulation of epithelial cell differentiation	0	0	0	1.46415	0	0	0	0	0	0	0	0	0	0	0	0
negative regulation of epithelial cell migration	0	0	0	2.12965	0	0	0	0	0	0	0	0	0	0	2.56033	0
negative regulation of epithelial cell proliferation	0	0	0	1.51804	0	0	0	0	0	0	0	0	0	0	1.94133	0
negative regulation of excitatory postsynaptic potential	0	0	1.52661	0	0	0	0	0	0	0	0	0	0	0	0	0
negative regulation of extrinsic apoptotic signaling pathway	0	0	0	0	0	0	0	2.01003	0	0	0	0	0	0	1.62141	0
negative regulation of extrinsic apoptotic signaling pathway in absence of ligand	0	0	0	0	0	0	0	1.68391	0	0	0	0	0	0	0	0
negative regulation of focal adhesion assembly	0	0	0	0	0	0	0	0	0	0	0	0	0	0	2.95575	0
negative regulation of growth	0	0	0	0	0	2.94177	0	0	0	0	0	0	0	0	0	0
negative regulation of hemopoiesis	0	0	0	0	0	0	0	0	0	2.07989	0	0	0	0	0	0
negative regulation of immune effector process	0	0	0	0	0	0	0	0	0	1.52104	0	0	0	0	0	0
negative regulation of immune response	0	0	0	0	0	0	0	0	0	1.47304	0	0	0	0	0	0
negative regulation of immune system process	0	0	0	0	0	0	0	0	0	3.58777	0	0	0	0	0	0
negative regulation of interleukin-6 production	0	0	0	0	0	0	0	0	0	3.71139	0	0	0	0	0	0
negative regulation of leukocyte activation	0	0	0	0	0	0	0	0	0	2.97834	0	0	0	0	0	0
negative regulation of leukocyte differentiation	0	0	0	0	0	0	0	0	0	2.16442	0	0	0	0	0	0
negative regulation of leukocyte mediated cytotoxicity	0	0	0	0	0	0	0	0	0	1.91584	0	0	0	0	0	0
negative regulation of leukocyte mediated immunity	0	0	0	0	0	0	0	0	0	1.85356	0	0	0	0	0	0
negative regulation of locomotion	0	0	3.48004	4.00787	0	0	0	0	0	2.08494	0	2.07288	1.47907	2.06358	3.04676	0
negative regulation of lymphocyte activation	0	0	0	0	0	0	0	0	0	2.57196	0	0	0	0	0	0
negative regulation of microtubule polymerization	0	0	0	0	0	2.74983	0	0	0	0	0	0	1.72604	0	0	0
negative regulation of microtubule polymerization or depolymerization	0	0	1.8438	0	0	1.34217	0	0	0	0	0	1.33619	1.38654	0	0	0
negative regulation of myeloid cell differentiation	0	0	0	0	0	0	0	0	0	1.40513	0	0	0	0	0	0
negative regulation of myeloid leukocyte differentiation	0	0	0	0	0	0	0	0	0	1.72914	0	0	0	0	0	0
negative regulation of nervous system development	0	0	3.11226	0	0	3.80305	0	0	0	0	0	1.5511	3.6387	1.79817	0	0
negative regulation of neurogenesis	0	0	2.75806	0	0	3.93211	0	0	0	0	0	1.63947	3.15501	1.87037	0	0
negative regulation of neuron apoptotic process	0	0	3.11226	0	0	0	0	0	0	0	0	0	0	0	0	0
negative regulation of neuron death	0	0	2.4392	0	0	0	0	0	0	0	0	0	0	0	0	0
negative regulation of neuron differentiation	0	0	0	0	0	0	0	1.37046	0	0	0	0	0	0	0	0
negative regulation of neuron projection development	0	2.48974	3.36637	0	1.70286	7.08568	0	0	0	0	0	5.46166	4.56302	2.47104	0	0
negative regulation of neuron projection regeneration	0	0	0	0	0	0	0	0	0	0	0	0	1.66029	0	0	0
negative regulation of organ growth	0	0	0	0	0	0	0	0	0	1.47395	0	0	0	0	2.07397	0
negative regulation of phosphorylation	0	0	0	0	0	0	0	0	0	1.34289	0	0	0	0	0	0
negative regulation of platelet-derived growth factor receptor signaling pathway	0	0	1.36564	0	0	0	0	0	0	0	0	0	0	0	0	0
negative regulation of protein catabolic process	0	0	0	0	0	1.83464	0	0	0	0	0	0	0	0	0	0
negative regulation of protein localization to cell periphery	0	0	0	0	0	0	0	0	0	0	0	0	0	0	1.59271	0
negative regulation of protein localization to membrane	0	0	0	0	0	0	0	0	0	0	0	0	0	0	1.41272	0
negative regulation of protein localization to plasma membrane	0	0	0	0	0	0	0	0	0	0	0	0	0	0	1.66254	0
negative regulation of protein phosphorylation	0	0	1.44074	0	0	0	0	0	0	1.3492	0	0	0	0	0	0
negative regulation of protein polymerization	0	0	0	0	0	1.57148	0	0	0	0	0	0	1.57217	0	0	0
negative regulation of protein-containing complex assembly	0	0	0	0	0	1.53946	0	0	0	1.48982	0	0	0	0	0	0
negative regulation of reactive oxygen species metabolic process	1.5998	0	0	0	0	0	0	1.30153	0	0	0	0	0	0	0	0
negative regulation of response to external stimulus	0	0	0	0	0	1.3844	0	0	0	0	0	0	0	0	0	0
negative regulation of Rho protein signal transduction	0	0	0	1.50744	0	0	0	0	0	0	0	0	0	0	0	0
negative regulation of sequestering of calcium ion	0	0	2.28453	0	0	0	0	0	0	1.80138	0	0	1.81438	0	0	0
negative regulation of signal transduction in absence of ligand	0	0	0	0	0	0	0	1.68391	0	0	0	0	0	0	0	0
negative regulation of small GTPase mediated signal transduction	0	0	0	1.32684	0	0	0	0	0	0	0	0	0	0	0	0
negative regulation of smooth muscle cell migration	0	0	0	0	0	0	0	0	0	1.42059	0	0	0	0	0	0
negative regulation of smooth muscle cell proliferation	0	0	0	1.64698	0	0	0	0	0	0	0	0	0	0	1.35611	0
negative regulation of smooth muscle contraction	0	0	1.85728	0	0	0	0	0	0	0	0	0	0	0	0	0
negative regulation of stress fiber assembly	0	0	0	0	0	0	0	0	0	0	2.07059	0	0	0	1.41272	0
negative regulation of supramolecular fiber organization	0	0	1.34216	0	0	1.63343	0	0	0	0	1.60617	0	1.57989	0	0	0
negative regulation of synapse organization	0	0	1.44074	0	0	0	0	0	0	0	0	0	0	0	0	0
negative regulation of synaptic transmission	0	0	4.24481	0	0	0	3.37476	0	0	0	0	0	3.16571	2.02361	0	0
negative regulation of tissue remodeling	0	0	0	0	0	0	0	0	0	1.33719	0	0	0	0	0	0
negative regulation of transmembrane receptor protein serine/threonine kinase signaling pathway	0	0	0	0	0	0	0	0	0	0	0	0	0	1.42719	0	0
negative regulation of transport	0	0	0	0	0	0	0	0	0	1.57723	0	0	0	0	0	0
negative regulation of vascular associated smooth muscle cell migration	0	0	0	1.42161	0	0	0	0	0	1.91584	0	0	0	0	0	0
negative regulation of vascular associated smooth muscle cell proliferation	0	0	0	0	0	0	0	0	0	1.3492	0	0	0	0	0	0
negative regulation of vascular permeability	0	0	0	1.66648	0	0	0	1.4939	0	0	0	2.29282	1.50385	0	0	0
negative regulation of Wnt signaling pathway	0	0	0	0	0	0	0	0	0	0	0	0	0	0	3.15635	0
negative T cell selection	0	0	0	0	0	0	0	0	0	1.85356	0	0	0	0	0	0
negative thymic T cell selection	0	0	0	0	0	0	0	0	0	1.93168	0	0	0	0	0	0
nephric duct development	0	0	1.85728	0	0	0	0	0	0	0	0	0	0	0	0	0
nephric duct morphogenesis	0	0	1.36564	0	0	0	0	0	0	0	0	0	0	0	0	0
nephron development	0	0	0	0	0	0	0	1.78637	0	0	0	0	0	0	0	0
nephron epithelium development	0	0	0	0	0	0	0	2.27964	0	0	0	0	0	0	0	0
nephron epithelium morphogenesis	0	0	0	0	0	0	0	1.34001	0	0	0	0	0	0	0	0
nephron morphogenesis	0	0	0	0	0	0	0	1.30153	0	0	0	0	0	0	0	0
nephron tubule development	0	0	0	0	0	0	0	1.5979	0	0	0	0	0	0	0	0
nephron tubule morphogenesis	0	0	0	0	0	0	0	1.37046	0	0	0	0	0	0	0	0
nerve development	0	0	0	0	0	2.16772	0	1.75765	1.52033	0	0	0	0	0	0	0
netrin-activated signaling pathway	0	0	2.56807	0	0	0	1.57137	0	0	0	0	0	2.08188	2.13335	0	0
neural crest cell development	0	0	0	0	0	2.80694	0	0	0	0	0	0	0	0	0	0
neural crest cell differentiation	0	0	0	0	0	2.46951	0	0	0	0	0	1.33619	0	0	0	0
neural crest cell migration	0	0	0	0	0	2.12596	0	0	0	0	0	1.47084	0	0	0	0
neural nucleus development	0	0	0	0	0	5.29692	0	2.75609	6.53971	0	0	0	0	0	0	0
neural retina development	0	0	1.35727	0	0	0	2.10974	1.3945	0	0	0	1.84796	0	2.73373	0	0
neural tube development	0	0	0	0	1.39907	0	0	0	0	0	0	0	0	0	1.51508	0
neuroblast proliferation	0	0	0	0	0	0	0	1.5979	0	0	0	0	0	0	0	0
neuroinflammatory response	0	0	0	0	0	0	0	0	0	1.71008	0	0	0	0	0	0
neuromuscular process	0	0	3.38254	0	0	0	1.63389	0	0	0	0	0	1.80497	1.70474	0	0
neuromuscular process controlling balance	0	0	1.46342	0	0	0	0	0	0	0	0	0	0	0	0	0
neuron apoptotic process	0	0	3.00167	0	0	1.61404	1.42919	0	0	0	0	0	1.52959	0	0	0
neuron cell-cell adhesion	0	2.48974	4.75253	0	0	0	2.79819	0	0	0	0	4.64947	2.52216	8.24727	0	0
neuron cellular homeostasis	0	0	1.51845	0	0	0	0	0	0	0	0	0	0	0	0	0
neuron death	0	0	2.46577	0	0	3.32277	0	0	0	0	0	0	0	0	0	0
neuron fate commitment	0	0	0	0	0	0	0	0	0	0	0	0	1.40534	0	0	0
neuron maturation	0	0	2.23854	0	0	0	1.80911	0	0	0	0	0	0	0	0	0
neuron migration	0	4.68854	7.72505	0	0	6.90558	5.60696	2.91188	0	0	0	2.19478	6.37002	4.4953	0	0
neuron projection arborization	0	0	2.40858	0	0	0	0	0	0	0	0	0	0	0	0	0
neuron projection extension	0	3.02277	6.66898	0	0	6.62751	2.10124	0	0	0	0	3.70135	6.17341	2.39983	0	0
neuron projection extension involved in neuron projection guidance	0	0	3.47044	0	0	6.29526	0	0	0	0	0	2.14219	3.09077	1.59654	0	0
neuron projection fasciculation	0	0	3.08285	0	0	3.13396	1.52273	0	0	0	0	3.01967	0	2.22794	0	0
neuron projection guidance	3.34962	10.1165	10.4682	0	0	17.5007	9.70236	5.20659	2.86806	0	0	8.55926	10.7986	9.40378	1.34013	0
neuron projection organization	0	0	3.3883	0	0	2.63762	2.09029	0	0	0	2.05852	1.9923	1.41936	0	0	0
neuron projection regeneration	1.33468	0	0	0	0	0	0	0	0	0	0	0	0	0	0	0
neuron recognition	0	5.68874	4.96798	0	0	5.26836	4.68778	0	0	0	0	4.08362	6.11315	5.62206	0	0
neuronal action potential	0	0	2.83239	0	0	0	2.27231	0	0	0	0	0	2.28502	0	0	0
neuronal ion channel clustering	0	0	1.44074	0	0	0	1.47248	0	0	0	0	0	0	0	0	0
neurotransmitter receptor localization to postsynaptic specialization membrane	0	0	1.85728	0	0	0	0	0	0	0	0	0	0	0	0	0
neurotransmitter receptor transport	0	0	1.33663	0	0	0	3.06583	0	0	0	0	0	0	0	0	0
neurotransmitter receptor transport to plasma membrane	0	0	0	0	0	0	1.92342	0	0	0	0	0	0	0	0	0
neurotransmitter receptor transport to postsynaptic membrane	0	0	0	0	0	0	2.01759	0	0	0	0	0	0	0	0	0
neurotransmitter receptor transport, endosome to plasma membrane	0	0	0	0	0	0	1.57137	0	0	0	0	0	0	0	0	0
neurotransmitter receptor transport, endosome to postsynaptic membrane	0	0	0	0	0	0	1.57137	0	0	0	0	0	0	0	0	0
neurotransmitter reuptake	1.33468	0	0	0	0	0	0	1.61362	0	0	0	0	0	0	2.13057	0
neurotransmitter secretion	0	0	4.13656	0	0	0	5.06844	0	0	0	0	0	5.66502	0	0	0
neurotransmitter transport	0	0	4.24334	0	0	0	3.70547	1.53211	1.66232	0	0	0	6.37002	0	0	0
neurotransmitter uptake	2.39675	0	0	0	0	0	0	2.03529	0	0	0	0	0	0	1.93602	0
neurotransmitter-gated ion channel clustering	0	0	0	0	0	0	2.10974	0	0	0	0	0	0	0	0	0
neurotrophin signaling pathway	0	0	0	0	0	0	0	0	0	0	0	1.42456	0	0	0	0
neutrophil chemotaxis	0	0	0	0	0	0	0	0	0	2.6116	0	0	0	0	0	0
neutrophil migration	0	0	0	0	0	0	0	0	0	2.17143	0	0	0	0	0	0
nitric oxide biosynthetic process	0	0	0	0	0	0	0	0	0	1.68083	0	0	0	0	0	0
nitric oxide metabolic process	0	0	0	0	0	0	0	0	0	1.56072	0	0	0	0	0	0
NLRP3 inflammasome complex assembly	0	0	0	0	0	0	0	0	0	1.33719	0	0	0	0	0	0
non-canonical Wnt signaling pathway	0	0	0	0	0	0	0	0	0	0	0	0	0	0	1.36317	0
Notch signaling pathway	0	0	0	0	0	0	1.9208	0	0	0	0	0	0	0	0	0
nuclear transport	0	0	0	0	0	0	0	0	0	0	0	0	0	0	1.66531	0
nucleocytoplasmic transport	0	0	0	0	0	0	0	0	0	0	0	0	0	0	1.66531	0
nucleoside diphosphate catabolic process	1.51736	0	0	0	0	0	0	0	0	0	0	0	0	0	0	0
nucleoside monophosphate phosphorylation	0	0	0	0	1.53442	0	0	0	0	0	0	0	0	0	0	0
olfactory bulb development	0	0	0	0	0	0	1.75212	0	0	1.66831	0	0	1.67194	0	0	0
olfactory bulb interneuron differentiation	0	0	1.44074	0	0	0	2.46952	0	0	0	0	0	1.98144	0	0	0
olfactory lobe development	0	0	0	0	0	0	1.65617	0	0	2.32203	0	0	1.60568	0	0	0
oligodendrocyte development	0	0	0	0	0	0	0	0	0	0	1.90001	0	0	0	0	0
oligodendrocyte differentiation	2.19468	0	0	0	1.43116	0	0	1.54695	1.79135	0	2.32505	1.89626	0	1.54564	0	0
one-carbon compound transport	1.46116	0	0	0	0	0	0	0	0	0	0	0	0	0	0	0
optic nerve development	0	0	0	0	0	0	0	1.72954	1.45933	0	0	0	0	0	0	0
organ growth	0	0	0	0	0	1.56639	0	0	0	2.80248	0	0	0	0	2.29434	0
organelle transport along microtubule	0	0	0	0	0	0	0	0	0	0	0	0	2.03106	0	0	0
organic acid transport	1.57114	0	0	0	0	0	0	1.34001	0	0	0	0	0	0	0	0
ossification	0	0	0	0	0	0	0	2.63088	0	1.60255	0	0	0	0	2.12411	0
osteoblast differentiation	0	0	0	0	0	0	0	2.37476	0	0	0	0	0	0	0	0
osteoclast differentiation	0	0	0	0	0	0	0	0	0	1.33719	0	0	0	0	0	0
otic vesicle morphogenesis	0	0	0	0	0	0	0	0	0	0	0	0	0	0	1.36503	0
outflow tract morphogenesis	0	0	0	2.84246	0	2.90408	0	0	0	0	0	0	0	0	0	0
outflow tract septum morphogenesis	0	0	0	1.42161	0	3.93609	0	0	0	0	0	0	0	0	0	0
ovulation cycle	0	0	0	0	0	0	0	1.3945	0	0	0	0	0	0	0	0
oxidative phosphorylation	0	0	0	0	0	2.67349	0	0	0	0	0	0	0	0	0	0
pallium development	0	1.90826	2.05426	0	0	2.65876	1.37439	0	2.1786	0	0	0	1.57989	0	0	0
parasympathetic nervous system development	0	0	0	0	0	2.29438	0	0	0	0	0	0	0	0	0	0
pathway-restricted SMAD protein phosphorylation	0	0	0	0	0	0	0	0	0	0	0	0	0	0	1.45087	0
pattern specification process	0	0	0	0	3.64297	0	0	1.95335	0	0	0	0	0	0	2.63451	0
peptide hormone processing	0	0	0	0	0	1.55267	0	0	0	0	0	0	0	0	0	0
peptide hormone secretion	0	0	0	0	0	0	0	0	0	0	0	0	1.74063	0	0	0
peptide secretion	0	0	0	0	0	0	0	0	0	0	0	0	1.68178	0	0	0
peptide transport	0	0	0	0	0	0	0	0	0	0	0	0	1.44953	0	0	0
peptidyl-cysteine S-nitrosylation	0	0	0	0	0	0	0	0	0	0	0	0	1.60568	0	0	0
peptidyl-serine modification	0	0	0	0	0	0	0	0	0	2.32257	0	0	0	0	0	0
peptidyl-serine phosphorylation	0	0	0	0	0	0	0	0	0	2.56975	0	0	0	0	0	0
peptidyl-threonine modification	0	0	0	0	0	0	0	0	0	1.77145	0	0	0	0	0	0
peptidyl-threonine phosphorylation	0	0	0	0	0	0	0	0	0	1.92185	0	0	0	0	0	0
peptidyl-tyrosine dephosphorylation	0	0	1.85728	0	0	0	0	0	0	0	0	1.73968	0	1.93987	0	0
peptidyl-tyrosine modification	0	0	1.85503	0	0	0	0	0	0	1.38184	0	0	0	1.87424	0	0
peptidyl-tyrosine phosphorylation	0	0	1.88479	0	0	0	0	0	0	1.4004	0	0	0	1.88639	0	0
peripheral nervous system development	0	0	0	0	0	0	0	0	0	0	1.47089	0	0	0	0	0
phagocytosis	0	0	0	0	0	0	0	0	0	3.8134	0	0	0	0	0	0
phagocytosis, engulfment	0	0	0	0	0	0	0	0	0	1.32387	0	0	0	0	0	0
pharyngeal arch artery morphogenesis	0	0	0	2.16334	0	0	0	0	0	0	0	0	0	0	0	0
phosphatidylinositol 3-kinase signaling	0	0	0	0	0	0	1.38262	0	0	0	0	0	0	1.30899	0	0
phosphatidylinositol-mediated signaling	0	0	0	0	0	0	1.61582	0	0	0	0	0	0	2.84627	0	0
phospholipid dephosphorylation	0	0	1.61277	0	0	0	0	0	0	0	0	0	0	1.33906	0	0
photoreceptor cell development	0	0	0	0	0	0	1.64973	0	0	0	0	0	0	0	0	0
photoreceptor cell differentiation	0	0	0	0	0	0	2.4013	0	0	0	0	0	0	0	0	0
placenta development	0	0	0	0	0	0	0	0	0	0	0	0	0	0	1.59059	0
plasma membrane invagination	0	0	0	0	0	0	0	0	0	2.01068	0	0	0	0	0	0
plasma membrane organization	0	0	0	0	0	0	0	0	0	0	2.05852	0	0	0	0	0
plasma membrane tubulation	0	0	0	0	0	0	0	0	0	1.40513	0	0	0	0	0	0
platelet activation	0	0	0	0	0	0	0	0	0	4.25262	0	0	0	0	0	0
platelet aggregation	0	0	0	0	0	0	0	0	0	3.04603	0	0	0	0	0	0
platelet formation	0	0	0	0	0	0	0	0	0	1.36842	0	0	0	0	0	0
platelet morphogenesis	0	0	0	0	0	0	0	0	0	1.33719	0	0	0	0	0	0
positive regulation of actin filament bundle assembly	0	0	0	1.87128	0	0	0	0	0	0	0	0	0	0	0	0
positive regulation of actin filament polymerization	0	0	1.88479	0	0	0	1.52919	0	0	2.93489	0	0	0	0	0	0
positive regulation of actin nucleation	0	0	0	0	0	0	0	0	0	1.58439	0	1.51616	0	0	0	0
positive regulation of alpha-beta T cell activation	0	0	0	0	0	0	0	0	0	3.71139	0	0	0	0	0	0
positive regulation of alpha-beta T cell differentiation	0	0	0	0	0	0	0	0	0	3.06231	0	0	0	0	0	0
positive regulation of alpha-beta T cell proliferation	0	0	0	0	0	0	0	0	0	1.30151	0	0	0	0	0	0
positive regulation of amyloid precursor protein catabolic process	0	0	0	0	0	0	0	0	0	0	1.34076	0	0	0	0	0
positive regulation of amyloid-beta formation	0	0	0	0	0	0	0	0	0	0	1.553	0	0	0	0	0
positive regulation of angiogenesis	0	0	0	2.84246	0	0	0	0	0	0	0	0	0	0	0	0
positive regulation of Arp2/3 complex-mediated actin nucleation	0	0	0	0	0	0	0	0	0	0	0	1.98225	0	0	0	0
positive regulation of axon extension	0	0	0	0	0	0	0	0	0	0	0	1.35839	0	1.52044	0	0
positive regulation of axonogenesis	0	0	3.29904	0	0	3.01081	2.46952	0	0	0	0	0	2.23685	0	0	0
positive regulation of B cell activation	0	0	0	0	0	0	0	0	0	1.40857	0	0	0	0	0	0
positive regulation of B cell proliferation	0	0	0	0	0	0	0	0	0	3.44926	0	0	0	0	0	0
positive regulation of binding	0	0	0	0	0	0	0	0	0	1.55495	0	0	0	0	0	0
positive regulation of biomineral tissue development	0	0	1.37588	0	0	0	0	0	0	0	0	0	0	0	0	0
positive regulation of biomineralization	0	0	1.35727	0	0	0	0	0	0	0	0	0	0	0	0	0
positive regulation of blood pressure	0	0	0	0	0	0	0	0	0	0	0	0	0	0	1.35611	0
positive regulation of bone mineralization	0	0	1.74665	0	0	0	0	0	0	0	0	0	0	0	0	0
positive regulation of calcium ion transmembrane transporter activity	0	0	1.36676	0	0	0	0	0	0	0	0	0	0	0	0	0
positive regulation of calcium ion transport	0	0	1.4763	0	0	0	0	0	0	0	0	0	1.4062	0	0	0
positive regulation of calcium ion-dependent exocytosis	0	0	0	0	0	0	0	0	0	0	0	0	2.52216	0	0	0
positive regulation of cation channel activity	0	0	2.35148	0	0	0	0	0	0	0	0	0	0	0	0	0
positive regulation of cation transmembrane transport	0	0	2.09187	0	0	0	0	0	0	0	0	0	1.86018	0	0	0
positive regulation of cell activation	0	0	0	0	0	0	0	0	0	4.9088	0	0	0	0	0	0
positive regulation of cell adhesion	0	0	0	4.00787	0	0	0	0	1.56381	8.39802	0	0	0	0	0	0
positive regulation of cell development	2.83272	0	1.68592	2.01971	0	2.21068	0	1.82791	0	1.68157	0	0	1.66029	2.20275	0	0
positive regulation of cell growth	0	0	1.42417	0	0	0	0	0	0	0	0	0	1.64804	0	0	0
positive regulation of cell junction assembly	0	0	2.79833	0	0	0	2.17822	0	0	0	0	3.48415	0	5.60292	0	0
positive regulation of cell killing	0	0	0	0	0	0	0	0	0	1.38456	0	0	0	0	0	0
positive regulation of cell morphogenesis involved in differentiation	0	0	0	1.54272	0	0	0	0	0	1.59575	0	0	0	0	0	0
positive regulation of cell projection organization	1.69407	1.81783	5.94231	0	0	6.29526	5.58613	1.82791	2.48245	2.28923	0	3.02185	3.19282	4.66499	0	0
positive regulation of cell-cell adhesion	0	0	0	1.31484	0	0	0	0	0	3.30505	0	0	0	0	0	0
positive regulation of cell-matrix adhesion	0	0	0	0	0	0	0	0	0	1.58189	0	0	0	2.47753	0	0
positive regulation of cell-substrate adhesion	0	0	0	0	0	0	0	0	1.43563	3.86155	0	0	0	2.73373	0	0
positive regulation of cell-substrate junction organization	0	0	0	0	0	0	0	0	0	0	0	1.65664	0	0	0	0
positive regulation of cellular carbohydrate metabolic process	0	0	0	0	0	0	0	0	0	0	0	0	1.57217	0	0	0
positive regulation of cellular component biogenesis	0	0	3.63037	0	0	1.55093	1.44192	0	0	4.25262	1.50231	4.21425	0	3.61345	0	0
positive regulation of chemokine production	0	0	0	0	0	0	0	0	0	1.30151	0	0	0	0	0	0
positive regulation of chemotaxis	0	0	1.45565	0	0	0	0	0	0	2.97048	0	0	0	0	0	0
positive regulation of collagen biosynthetic process	0	0	0	2.1891	0	0	0	0	0	0	0	0	0	0	0	0
positive regulation of collagen metabolic process	0	0	0	2.1384	0	0	0	0	0	0	0	0	0	0	0	0
positive regulation of CREB transcription factor activity	0	0	2.36949	0	0	0	0	0	0	0	0	0	0	0	0	0
positive regulation of cytokine production	0	0	0	0	0	0	0	0	0	1.512	0	0	0	0	0	0
positive regulation of cytoskeleton organization	0	0	3.63037	0	0	0	0	0	0	2.0317	0	2.20723	0	0	0	0
positive regulation of cytosolic calcium ion concentration	0	0	3.66158	0	0	0	0	0	0	0	0	0	3.43962	0	0	0
positive regulation of defense response	0	0	0	0	0	0	0	0	0	1.44183	0	0	0	0	0	0
positive regulation of dendrite extension	0	0	1.37588	0	0	0	0	0	0	0	0	0	2.06347	0	0	0
positive regulation of dendritic spine development	0	0	1.40177	0	0	0	1.54088	0	0	0	0	0	0	0	0	0
positive regulation of dephosphorylation	0	0	0	0	0	0	0	0	0	1.45104	0	0	0	0	0	0
positive regulation of developmental growth	0	0	2.05426	0	0	0	1.37439	0	0	0	0	2.13798	0	1.46757	0	0
positive regulation of DNA-binding transcription factor activity	0	0	0	0	0	0	0	0	0	2.38315	0	0	0	0	0	0
positive regulation of endocytosis	0	0	1.54048	0	0	0	0	0	0	0	0	0	0	0	0	0
positive regulation of endothelial cell migration	0	0	0	1.87134	0	1.72014	0	0	0	0	0	0	0	0	0	0
positive regulation of epithelial cell migration	0	0	0	2.33853	0	0	0	0	0	0	0	0	0	0	0	0
positive regulation of epithelial cell proliferation	0	0	0	0	0	0	0	0	0	0	0	0	0	0	1.96942	0
positive regulation of epithelial to mesenchymal transition	0	0	0	3.83438	0	0	0	0	0	1.63145	0	0	0	0	0	0
positive regulation of excitatory postsynaptic potential	0	0	3.66338	0	0	0	2.98157	0	0	0	0	1.90063	2.91909	0	0	0
positive regulation of exocytosis	0	0	2.46577	0	0	0	0	0	0	0	0	0	2.07918	0	0	0
positive regulation of extracellular matrix assembly	0	0	0	0	0	0	0	0	0	0	1.47089	0	0	0	0	0
positive regulation of extrinsic apoptotic signaling pathway via death domain receptors	0	0	0	0	0	0	0	0	0	1.70496	0	0	0	0	0	0
positive regulation of fat cell differentiation	0	0	0	0	0	0	0	0	0	1.34835	0	0	0	0	0	0
positive regulation of filopodium assembly	0	0	2.46577	0	0	1.72113	0	0	0	0	0	1.73968	0	1.88158	0	0
positive regulation of granulocyte chemotaxis	0	0	0	0	0	0	0	0	0	2.6116	0	0	0	0	0	0
positive regulation of growth	0	0	1.36253	0	0	0	0	0	0	0	0	0	0	0	0	0
positive regulation of GTPase activity	0	0	1.43522	0	0	0	0	0	0	3.55317	0	1.76934	0	0	0	0
positive regulation of hemopoiesis	0	0	0	0	0	0	0	0	0	3.16707	0	0	0	0	0	0
positive regulation of I-kappaB kinase/NF-kappaB signaling	0	0	0	0	0	0	0	0	0	1.38762	0	0	0	0	0	0
positive regulation of immune effector process	0	0	0	0	0	0	0	0	0	1.80878	0	0	0	0	0	0
positive regulation of ion transmembrane transport	0	0	2.18535	0	0	0	0	0	0	0	0	0	1.64804	0	0	0
positive regulation of ion transmembrane transporter activity	0	0	2.77308	0	0	0	0	0	0	0	0	0	1.60568	0	0	0
positive regulation of ion transport	0	0	3.52802	0	0	0	1.37439	0	0	0	0	0	3.78377	0	0	0
positive regulation of keratinocyte migration	0	0	0	0	0	0	0	0	0	0	1.32743	0	0	0	0	0
positive regulation of kinase activity	1.64428	0	2.04772	0	0	0	1.35534	1.30153	0	4.07728	0	0	0	1.46757	0	0
positive regulation of lamellipodium assembly	0	0	0	0	0	0	0	0	0	3.44433	0	0	0	0	0	0
positive regulation of lamellipodium organization	0	0	0	0	0	0	0	0	0	3.74174	0	0	0	0	0	0
positive regulation of leukocyte activation	0	0	0	0	0	0	0	0	0	4.99807	0	0	0	0	0	0
positive regulation of leukocyte cell-cell adhesion	0	0	0	0	0	0	0	0	0	3.53359	0	0	0	0	0	0
positive regulation of leukocyte chemotaxis	0	0	0	0	0	0	0	0	0	3.54593	0	0	0	0	0	0
positive regulation of leukocyte differentiation	0	0	0	0	0	0	0	0	0	3.16707	0	0	0	0	0	0
positive regulation of leukocyte mediated cytotoxicity	0	0	0	0	0	0	0	0	0	1.52019	0	0	0	0	0	0
positive regulation of leukocyte migration	0	0	0	0	0	0	0	0	0	3.50637	0	0	0	0	0	0
positive regulation of leukocyte proliferation	0	0	0	0	0	0	0	0	0	4.65894	0	0	0	0	0	0
positive regulation of lipase activity	0	0	0	0	0	0	0	0	0	1.33719	0	0	0	0	1.41272	0
positive regulation of lymphocyte activation	0	0	0	0	0	0	0	0	0	4.21185	0	0	0	0	0	0
positive regulation of lymphocyte differentiation	0	0	0	0	0	0	0	0	0	3.74658	0	0	0	0	0	0
positive regulation of lymphocyte proliferation	0	0	0	0	0	0	0	0	0	3.50637	0	0	0	0	0	0
positive regulation of macrophage activation	0	0	0	0	0	0	0	0	0	1.7018	0	0	0	0	0	0
positive regulation of MAP kinase activity	0	0	1.53373	0	0	0	0	0	0	0	0	0	0	0	0	0
positive regulation of MAPK cascade	0	0	1.40934	0	0	0	0	0	0	1.9332	0	0	0	2.02361	0	0
positive regulation of mitochondrial calcium ion concentration	0	0	0	0	0	0	0	0	0	1.93168	0	0	0	0	0	0
positive regulation of mononuclear cell migration	0	0	0	0	0	0	0	0	0	1.36842	0	0	0	0	0	0
positive regulation of mononuclear cell proliferation	0	0	0	0	0	0	0	0	0	3.46379	0	0	0	0	0	0
positive regulation of myeloid cell differentiation	0	0	0	0	0	0	0	0	0	1.30105	0	0	0	0	0	0
positive regulation of nervous system development	1.63018	0	5.42845	0	0	4.70781	3.27262	1.72954	0	0	0	2.14505	3.83891	5.40437	0	0
positive regulation of nervous system process	0	0	0	0	0	0	0	0	0	0	0	0	1.54328	0	0	0
positive regulation of neurogenesis	1.72432	0	2.99762	0	0	3.34425	2.04678	1.37794	0	0	0	0	2.63591	2.18405	0	0
positive regulation of neuron death	0	0	0	0	0	2.01788	0	0	0	0	0	0	0	0	0	0
positive regulation of neuron differentiation	0	0	0	0	0	0	0	0	0	0	0	1.39394	0	1.60533	0	0
positive regulation of neurotransmitter secretion	0	0	1.77424	0	0	0	0	0	0	0	0	0	0	0	0	0
positive regulation of neurotransmitter transport	0	0	2.19117	0	0	0	0	0	0	0	0	0	0	0	0	0
positive regulation of neutrophil chemotaxis	0	0	0	0	0	0	0	0	0	2.80248	0	0	0	0	0	0
positive regulation of neutrophil migration	0	0	0	0	0	0	0	0	0	2.35986	0	0	0	0	0	0
positive regulation of NF-kappaB transcription factor activity	0	0	0	0	0	0	0	0	0	1.77068	0	0	0	0	0	0
positive regulation of NIK/NF-kappaB signaling	0	0	0	0	0	0	0	0	0	1.85356	0	0	0	0	0	0
positive regulation of NLRP3 inflammasome complex assembly	0	0	0	0	0	0	0	0	0	1.85356	0	0	0	0	0	0
positive regulation of nuclear-transcribed mRNA catabolic process, deadenylation-dependent decay	0	0	0	0	0	0	0	0	0	1.64582	0	0	0	0	0	0
positive regulation of organelle organization	0	0	0	0	0	0	0	0	0	1.95277	0	0	0	0	0	0
positive regulation of ossification	0	0	2.60542	0	0	0	0	0	0	0	0	0	0	0	0	0
positive regulation of osteoblast differentiation	0	0	0	1.64443	0	0	0	1.34001	0	0	0	0	0	0	1.3514	0
positive regulation of peptidyl-tyrosine phosphorylation	0	0	1.66167	0	0	0	0	0	0	1.70517	0	0	0	0	0	0
positive regulation of phagocytosis	0	0	0	0	0	0	0	0	0	3.64175	0	0	0	0	0	0
positive regulation of phosphatase activity	0	0	0	0	0	0	0	0	0	1.50351	0	0	0	0	0	0
positive regulation of phosphoprotein phosphatase activity	0	0	0	0	0	0	0	0	0	1.33719	0	0	0	0	0	0
positive regulation of plasma membrane bounded cell projection assembly	0	0	1.36676	0	0	0	0	0	0	2.6116	0	0	0	1.3364	0	0
positive regulation of potassium ion transport	0	0	1.40639	0	0	0	0	0	0	0	0	0	0	0	0	0
positive regulation of protein depolymerization	0	0	0	0	0	1.3778	0	0	0	0	0	0	0	0	0	0
positive regulation of protein export from nucleus	0	0	0	0	0	0	0	0	0	1.53594	0	0	0	0	0	0
positive regulation of protein kinase activity	0	0	1.88479	0	0	0	0	0	0	3.18139	0	0	0	0	0	0
positive regulation of protein kinase B signaling	0	0	0	0	0	0	0	0	0	2.8755	0	0	0	0	0	0
positive regulation of protein localization	0	0	0	0	0	0	0	0	0	0	0	1.34809	0	0	0	0
positive regulation of protein localization to cell periphery	0	0	0	0	0	0	0	0	0	0	0	1.32059	0	0	0	0
positive regulation of protein polymerization	0	0	2.1354	0	0	0	0	0	0	2.95428	0	0	0	0	0	0
positive regulation of protein serine/threonine kinase activity	0	0	0	0	0	0	0	0	0	1.52621	0	0	0	0	0	0
positive regulation of protein-containing complex assembly	0	0	0	0	0	0	0	0	0	3.86155	0	0	0	0	0	0
positive regulation of response to biotic stimulus	0	0	0	0	0	0	0	0	0	1.46137	0	0	0	0	0	0
positive regulation of response to external stimulus	0	0	0	0	0	0	0	0	0	4.08793	0	0	0	0	0	0
positive regulation of response to wounding	1.5998	0	0	0	0	0	0	1.37046	0	0	0	0	0	0	0	0
positive regulation of secretion by cell	0	0	1.40934	0	0	0	0	0	0	0	0	0	0	0	0	0
positive regulation of sodium ion transport	1.39719	0	0	0	0	0	0	0	0	0	0	0	1.60568	0	0	0
positive regulation of stem cell differentiation	0	0	0	0	0	0	0	1.3941	0	0	0	0	0	0	0	0
positive regulation of stress fiber assembly	0	0	0	1.45162	0	0	0	0	0	0	0	0	0	0	0	0
positive regulation of substrate adhesion-dependent cell spreading	0	0	0	1.64698	0	0	0	0	0	1.93747	0	0	0	0	0	0
positive regulation of supramolecular fiber organization	0	0	3.66338	0	0	1.55993	0	0	0	2.32979	0	2.49807	0	0	0	0
positive regulation of synapse assembly	0	0	2.67542	0	0	0	2.36417	0	0	0	0	2.67281	0	5.73543	0	0
positive regulation of synaptic transmission	0	0	7.88109	0	0	0	2.31765	0	0	0	0	0	3.85868	0	0	0
positive regulation of synaptic transmission, glutamatergic	0	0	3.29904	0	0	0	1.85293	0	0	0	0	0	1.75778	0	0	0
positive regulation of T cell activation	0	0	0	0	0	0	0	0	0	3.84572	0	0	0	0	0	0
positive regulation of T cell differentiation	0	0	0	0	0	0	0	0	0	2.92589	0	0	0	0	0	0
positive regulation of T cell mediated cytotoxicity	0	0	0	0	0	0	0	0	0	1.7018	0	0	0	0	0	0
positive regulation of T cell proliferation	0	0	0	0	0	0	0	0	0	1.65963	0	0	0	0	0	0
positive regulation of transmembrane transport	0	0	1.63012	0	0	0	0	0	0	0	0	0	1.4593	0	0	0
positive regulation of transporter activity	0	0	2.4279	0	0	0	0	0	0	0	0	0	1.4404	0	0	0
positive regulation of tumor necrosis factor superfamily cytokine production	0	0	0	0	0	0	0	0	0	1.58847	0	0	0	0	0	0
positive regulation of vasculature development	0	0	0	2.84246	0	0	0	0	0	0	0	0	0	0	0	0
positive regulation of Wnt signaling pathway	0	0	0	0	0	0	0	0	0	1.50038	0	0	0	0	0	0
positive regulation of wound healing	1.3503	0	0	0	0	0	0	0	0	0	0	0	0	0	0	0
positive thymic T cell selection	0	0	0	0	0	0	0	0	0	1.70496	0	0	0	0	0	0
post-embryonic development	0	0	1.36676	0	0	0	0	0	0	0	0	0	0	0	0	0
post-Golgi vesicle-mediated transport	0	0	0	0	0	0	0	0	0	0	1.85246	0	0	0	0	0
postsynapse assembly	0	1.74331	4.16511	0	0	0	1.85293	0	0	0	0	1.73968	2.64574	4.96186	0	0
postsynapse organization	0	2.59033	9.24352	0	0	6.90558	7.00757	2.91188	1.38645	0	1.6898	6.16093	4.44464	5.22719	0	0
postsynaptic actin cytoskeleton organization	0	0	0	0	0	0	0	2.01003	0	2.01273	0	0	0	0	0	0
postsynaptic cytoskeleton organization	0	0	0	0	0	0	0	1.82791	0	1.85356	0	0	0	0	0	0
postsynaptic density assembly	0	0	2.66247	0	0	0	1.84529	0	0	0	0	1.46035	1.55088	3.78623	0	0
postsynaptic density organization	0	2.59033	4.90943	0	0	0	3.38223	0	0	0	0	4.26901	0	4.78009	0	0
postsynaptic membrane assembly	0	0	2.41238	0	0	0	0	0	0	0	0	0	0	3.25264	0	0
postsynaptic membrane organization	0	1.49356	2.03635	0	0	0	2.2213	0	0	0	0	0	1.51398	1.62876	0	0
postsynaptic modulation of chemical synaptic transmission	0	0	2.04294	0	0	0	0	0	0	0	0	0	1.72604	1.79885	0	0
postsynaptic specialization assembly	0	0	3.28833	0	0	0	1.63145	0	0	0	0	2.15299	2.25971	4.69712	0	0
postsynaptic specialization organization	0	3.46228	4.6914	0	0	1.57068	3.23754	0	0	0	0	4.12715	1.60568	4.62677	0	0
potassium ion export across plasma membrane	0	0	1.53373	0	0	0	0	0	0	0	0	0	0	0	0	0
potassium ion transmembrane transport	0	0	9.1708	0	0	1.86701	3.9204	0	0	0	1.36193	0	6.13408	0	0	0
potassium ion transport	0	0	9.3836	0	0	1.59713	3.86322	0	0	0	0	0	6.70868	0	0	0
preganglionic parasympathetic fiber development	0	0	0	0	0	2.46951	0	0	0	0	0	0	0	0	0	0
prepulse inhibition	0	0	0	0	0	0	1.38288	0	0	0	0	0	0	0	0	0
presynapse assembly	0	0	4.90919	0	0	0	0	0	0	0	0	1.73968	0	4.50621	0	0
presynapse organization	0	0	4.74736	0	0	0	0	0	0	0	0	1.67532	0	4.43663	0	0
presynaptic endocytosis	0	0	3.42801	0	0	2.05938	1.83383	0	0	0	1.36193	0	2.04921	0	0	0
presynaptic membrane assembly	0	0	1.52661	0	0	0	0	0	0	0	0	0	0	2.13335	0	0
presynaptic membrane organization	0	0	1.44074	0	0	0	0	0	0	0	0	0	0	2.04228	0	0
presynaptic modulation of chemical synaptic transmission	0	0	0	0	0	0	0	0	0	0	0	0	1.98144	0	0	0
prostaglandin biosynthetic process	0	0	0	0	0	0	0	0	0	1.63067	0	0	0	0	0	0
prostanoid biosynthetic process	0	0	0	0	0	0	0	0	0	1.63067	0	0	0	0	0	0
protein autophosphorylation	0	0	0	0	0	0	0	0	0	1.70496	0	0	0	0	0	0
protein complex oligomerization	0	0	0	0	0	0	0	0	0	0	0	0	2.76385	0	0	0
protein deacetylation	0	0	0	0	0	0	0	0	0	1.43435	0	0	0	0	0	0
protein deacylation	0	0	0	0	0	0	0	0	0	1.31123	0	0	0	0	0	0
protein dephosphorylation	0	0	0	0	0	0	0	0	0	1.72887	1.54243	0	0	0	0	0
protein depolymerization	0	0	0	0	0	0	0	0	0	0	2.02532	0	0	0	0	0
protein glycosylation	0	1.70404	0	0	0	0	0	1.35952	0	0	0	0	0	0	0	0
protein heterooligomerization	0	0	0	0	0	0	0	0	0	0	0	0	1.8479	0	0	0
protein homooligomerization	0	0	0	0	0	0	0	0	0	0	0	0	1.36737	0	0	0
protein kinase B signaling	0	0	0	0	0	0	0	0	0	3.07231	0	0	0	0	0	0
protein kinase C-activating G protein-coupled receptor signaling pathway	0	0	2.61929	0	0	0	0	0	0	0	0	0	1.8479	0	0	0
protein localization to cell junction	0	0	3.68017	1.30416	0	1.81915	3.02038	1.50886	0	0	0	2.4036	1.78706	0	0	0
protein localization to cell periphery	0	0	0	0	0	0	0	0	0	0	2.07059	0	1.97912	0	0	0
protein localization to cell surface	0	0	0	0	0	0	0	0	0	0	2.05852	0	0	0	0	0
protein localization to cilium	0	0	0	0	1.93767	0	0	0	0	0	0	0	0	0	0	0
protein localization to extracellular region	0	0	2.06231	0	0	0	1.9208	0	0	0	0	0	1.46489	0	0	0
protein localization to nucleus	0	0	0	1.65299	0	0	0	0	0	0	0	0	0	0	0	0
protein localization to plasma membrane	0	0	0	0	0	0	0	0	0	0	1.6287	0	1.47385	0	0	0
protein localization to postsynapse	0	0	2.03635	0	0	0	2.2213	0	0	0	0	0	0	0	0	0
protein localization to postsynaptic membrane	0	0	2.08488	0	0	0	2.27231	0	0	0	0	0	0	0	0	0
protein localization to postsynaptic specialization membrane	0	0	1.85728	0	0	0	0	0	0	0	0	0	0	0	0	0
protein localization to synapse	0	1.36041	5.24251	0	0	0	4.31782	0	0	0	0	1.32059	1.87448	0	0	0
protein nitrosylation	0	0	0	0	0	0	0	0	0	0	0	0	1.60568	0	0	0
protein polymerization	0	0	2.67217	0	0	0	1.63068	0	0	3.86155	0	0	0	0	0	0
protein refolding	0	0	0	0	0	0	0	0	1.70242	0	0	0	0	0	0	0
protein secretion	0	0	1.59605	0	0	0	1.70702	0	0	0	0	0	1.53364	0	0	0
protein tetramerization	0	0	0	0	0	0	0	0	0	0	0	0	2.61028	0	0	0
protein-containing complex localization	0	0	3.29904	0	1.91821	0	2.96367	0	0	0	0	0	0	0	0	0
proteoglycan biosynthetic process	0	0	0	0	0	0	0	2.29424	0	0	0	1.55135	2.2061	0	0	0
proteoglycan metabolic process	0	0	0	0	0	0	0	1.78232	0	0	0	2.17016	2.1573	1.81925	0	0
proton motive force-driven ATP synthesis	0	0	0	0	0	1.8645	0	0	0	0	0	0	0	0	0	0
proton motive force-driven mitochondrial ATP synthesis	0	0	0	0	0	1.3778	0	0	0	0	0	0	0	0	0	0
pulmonary valve development	0	0	0	0	0	0	0	0	0	0	0	0	1.35816	0	0	0
pulmonary valve morphogenesis	0	0	0	0	0	0	0	0	0	0	0	0	1.55088	0	0	0
purine nucleoside triphosphate metabolic process	0	0	0	0	0	0	0	0	1.43816	1.46143	0	0	0	0	0	0
purine ribonucleoside triphosphate metabolic process	0	0	0	0	0	0	0	0	1.50841	0	0	0	0	0	0	0
Rac protein signal transduction	0	0	1.69489	0	0	0	0	0	0	2.6116	0	0	0	0	0	0
radial glial cell differentiation	0	0	0	2.01971	0	0	0	0	0	0	0	0	0	0	0	0
Ras protein signal transduction	0	0	1.63607	0	0	0	0	0	0	4.10579	0	2.13798	0	0	2.63273	0
reactive nitrogen species metabolic process	0	0	0	0	0	0	0	0	0	1.54109	0	0	0	0	0	0
reactive oxygen species metabolic process	0	0	0	0	0	0	0	0	0	1.6363	0	0	0	0	0	0
receptor clustering	0	1.63474	3.0359	0	0	0	2.00822	0	0	0	0	0	1.57217	0	0	0
receptor localization to synapse	0	0	4.43555	0	0	1.55914	5.96701	0	0	0	0	0	2.2061	0	0	0
receptor-mediated endocytosis	0	0	1.46647	0	0	0	1.68541	0	0	3.51836	0	0	0	1.50007	0	0
regionalization	0	0	0	0	0	1.63343	0	1.74776	0	0	0	0	0	0	1.37276	0
regulated exocytosis	0	0	0	0	0	0	0	0	0	1.30151	0	0	2.93327	0	0	0
regulation of actin cytoskeleton organization	0	0	3.90696	1.64443	0	2.01788	3.0851	0	0	3.33025	1.86337	2.45517	1.51871	1.70941	2.15779	0
regulation of actin cytoskeleton reorganization	0	0	0	0	0	0	0	0	0	0	0	0	1.98144	0	0	0
regulation of actin filament bundle assembly	0	0	1.36676	2.21601	0	1.63178	0	0	0	0	2.07059	0	0	0	2.07397	0
regulation of actin filament length	0	0	0	0	0	0	1.52827	0	0	2.60436	0	1.36302	0	0	0	0
regulation of actin filament organization	0	0	3.20437	1.46299	0	1.34217	2.06732	0	0	2.71353	2.02795	3.03724	0	0	0	0
regulation of actin filament polymerization	0	0	0	0	0	0	1.46635	0	0	2.99023	0	0	0	0	0	0
regulation of actin filament-based movement	0	0	1.8438	0	0	0	0	0	0	0	0	0	1.38654	0	0	0
regulation of actin filament-based process	0	0	5.07722	2.06723	0	1.9958	2.47853	0	0	3.20203	2.02795	2.4297	2.53548	1.73546	2.72919	0
regulation of actin polymerization or depolymerization	0	0	0	0	0	0	1.54117	0	0	2.6116	0	1.3746	0	0	0	0
regulation of action potential	0	0	2.98447	0	0	0	0	0	0	0	0	0	2.95686	0	0	0
regulation of actomyosin structure organization	0	0	0	1.76428	0	1.72113	0	0	0	1.68956	1.90001	0	0	0	2.75491	0
regulation of adaptive immune response	0	0	0	0	0	0	0	0	0	2.14487	0	0	0	0	0	0
regulation of adaptive immune response based on somatic recombination of immune receptors built from immunoglobulin superfamily domains	0	0	0	0	0	0	0	0	0	1.53594	0	0	0	0	0	0
regulation of alpha-beta T cell activation	0	0	0	0	0	0	0	0	0	2.62916	0	0	0	0	0	0
regulation of alpha-beta T cell differentiation	0	0	0	0	0	0	0	0	0	2.46285	0	0	0	0	0	0
regulation of alternative mRNA splicing, via spliceosome	0	0	0	0	0	1.46902	0	0	0	0	0	0	1.47819	0	0	0
regulation of AMPA receptor activity	0	0	2.78884	0	0	0	2.98157	0	0	0	0	0	0	0	0	0
regulation of amyloid precursor protein catabolic process	0	0	0	0	0	0	0	0	0	0	1.50231	0	0	0	0	0
regulation of amyloid-beta formation	0	0	0	0	0	0	0	0	0	0	1.71194	0	0	0	0	0
regulation of anatomical structure size	0	0	3.71679	0	0	2.62446	0	0	0	4.28481	1.33918	2.30396	2.67544	0	0	0
regulation of angiogenesis	0	0	0	4.03612	0	0	0	0	0	0	0	0	0	0	0	0
regulation of antigen receptor-mediated signaling pathway	0	0	0	0	0	0	0	0	0	1.87279	0	0	0	0	0	0
regulation of aspartic-type endopeptidase activity involved in amyloid precursor protein catabolic process	0	0	0	0	0	0	0	0	0	2.01273	0	0	0	0	0	0
regulation of aspartic-type peptidase activity	0	0	0	0	0	0	0	0	0	1.85356	0	0	0	0	0	0
regulation of axon extension	0	0	2.66562	0	0	3.9432	0	0	0	0	0	3.80844	1.8479	2.76744	0	0
regulation of axon extension involved in axon guidance	0	0	2.2017	0	0	4.33137	0	0	0	0	0	2.3051	1.60568	0	0	0
regulation of axon guidance	0	0	3.52802	0	0	1.90942	0	0	0	0	0	0	0	0	0	0
regulation of axonogenesis	0	1.624	7.56279	0	0	8.82943	2.46952	0	0	0	0	2.93403	6.07836	3.32609	0	0
regulation of B cell activation	0	0	0	0	0	0	0	0	0	2.85639	0	0	0	0	0	0
regulation of B cell differentiation	0	0	0	0	0	0	0	0	0	1.66831	0	0	0	0	0	0
regulation of B cell proliferation	0	0	0	0	0	0	0	0	0	3.86155	0	0	0	0	0	0
regulation of behavior	0	0	0	0	0	0	1.58857	0	0	0	0	0	0	0	0	0
regulation of binding	0	0	0	0	0	0	0	0	0	2.74321	0	0	0	0	0	0
regulation of blood circulation	0	0	2.61074	0	0	0	0	0	0	1.38456	0	0	3.00374	0	0	0
regulation of blood pressure	0	0	0	0	0	0	0	0	0	1.794	0	0	0	0	0	0
regulation of blood vessel endothelial cell migration	0	0	0	1.64975	0	0	0	0	0	0	0	0	0	0	0	0
regulation of body fluid levels	0	0	0	0	0	0	0	0	0	3.35334	0	0	0	0	0	0
regulation of calcium ion transmembrane transport	0	0	1.92228	0	0	1.81915	0	0	0	0	0	0	1.74063	0	0	0
regulation of calcium ion transport	0	0	2.40902	0	0	0	0	0	0	0	0	0	2.65745	0	0	0
regulation of calcium ion transport into cytosol	0	0	1.85728	0	0	0	0	0	0	0	0	0	1.65547	0	0	0
regulation of calcium ion-dependent exocytosis	0	0	0	0	0	0	0	0	0	0	0	0	1.38654	0	0	0
regulation of canonical Wnt signaling pathway	0	0	0	0	0	0	0	0	0	0	0	0	0	0	2.45353	0
regulation of cardiac conduction	0	0	0	0	0	0	0	0	0	0	0	0	1.80497	0	0	0
regulation of cardiac muscle cell action potential	0	0	2.54916	0	0	0	0	0	0	0	0	0	2.69792	0	0	0
regulation of cardiac muscle cell contraction	0	0	2.14455	0	0	0	0	0	0	0	0	0	1.57774	0	0	0
regulation of cardiac muscle cell proliferation	0	0	0	0	0	0	0	0	0	1.72914	0	0	0	0	1.78234	0
regulation of cardiac muscle contraction	0	0	0	0	0	0	0	0	0	0	0	0	1.64309	0	0	0
regulation of cardiac muscle contraction by calcium ion signaling	0	0	0	0	0	0	0	0	0	0	0	0	1.89308	0	0	0
regulation of cardiac muscle contraction by regulation of the release of sequestered calcium ion	0	0	1.43136	0	0	0	0	0	0	1.33719	0	0	2.12156	0	0	0
regulation of cardiac muscle tissue growth	0	0	0	0	0	0	0	0	0	1.34835	0	0	0	0	1.43248	0
regulation of cation channel activity	0	0	5.69125	0	0	0	2.37638	0	0	0	0	0	2.31015	0	0	0
regulation of cation transmembrane transport	0	0	6.12456	0	0	1.65168	3.0851	0	0	1.53594	0	0	5.49059	0	0	0
regulation of CD4-positive, alpha-beta T cell activation	0	0	0	0	0	0	0	0	0	1.36842	0	0	0	0	0	0
regulation of CD8-positive, alpha-beta T cell activation	0	0	0	0	0	0	0	0	0	1.44183	0	0	0	0	0	0
regulation of cell adhesion mediated by integrin	0	0	0	0	0	0	0	0	0	1.7624	0	0	0	0	0	0
regulation of cell development	2.07951	0	4.95782	1.77341	0	4.14946	1.63474	1.73375	0	2.48654	0	2.19478	4.16445	4.02019	0	0
regulation of cell growth	0	0	3.19747	0	0	2.16032	0	0	0	0	0	0	2.67964	1.57177	0	0
regulation of cell junction assembly	1.58083	1.9741	6.08825	0	0	2.11473	4.39481	2.42321	0	1.95603	1.54243	3.70135	1.5899	5.63826	1.58438	0
regulation of cell killing	0	0	0	0	0	0	0	0	0	2.21393	0	0	0	0	0	0
regulation of cell morphogenesis	2.01252	0	0	4.02251	0	1.72183	0	0	0	3.0889	1.71603	2.58751	1.59599	0	0	0
regulation of cell morphogenesis involved in differentiation	0	0	0	1.83743	0	0	0	0	0	1.33719	0	0	0	0	0	0
regulation of cell projection assembly	0	0	0	0	0	0	0	0	0	2.46193	0	1.3474	0	2.04529	0	0
regulation of cell shape	0	0	0	2.73845	0	0	0	0	0	2.26905	0	2.41874	0	0	0	0
regulation of cell size	0	0	3.13636	0	0	3.6155	0	0	0	0	0	2.45517	1.85272	1.81918	0	0
regulation of cell-cell adhesion	0	0	0	1.38341	0	0	0	1.3902	0	2.55147	0	0	0	0	0	0
regulation of cell-matrix adhesion	1.69407	0	0	1.47273	0	1.3716	0	2.07332	0	1.78321	0	1.38744	0	1.61606	1.86326	0
regulation of cell-substrate adhesion	2.64295	0	0	3.56354	0	0	0	1.81585	0	3.90576	1.36358	1.96303	0	2.23526	1.91803	0
regulation of cell-substrate junction assembly	1.77991	0	0	0	0	0	0	2.13491	0	1.93884	1.33372	0	0	0	2.15779	0
regulation of cell-substrate junction organization	1.66389	0	0	0	0	0	0	2.01003	0	1.82939	2.05852	0	0	0	2.07397	0
regulation of cellular component size	0	0	3.55139	0	0	3.34425	1.69993	0	0	3.34194	1.86887	3.37227	1.83834	0	0	0
regulation of cellular response to hypoxia	0	0	0	0	0	1.49528	0	0	0	0	0	0	0	0	0	0
regulation of cellular response to transforming growth factor beta stimulus	0	0	0	0	0	0	0	0	0	1.64314	0	0	0	0	0	0
regulation of chemokine production	0	0	0	0	0	0	0	0	0	1.32491	0	0	0	0	0	0
regulation of chemokine-mediated signaling pathway	0	0	1.52661	0	0	0	0	0	0	0	0	0	2.08188	0	0	0
regulation of chemotaxis	0	0	2.93206	1.81236	0	2.24401	0	0	0	2.48688	0	0	1.33563	0	0	0
regulation of cilium beat frequency	0	0	0	0	4.77827	0	0	0	0	0	0	0	0	0	0	0
regulation of cilium movement	0	0	0	0	7.09494	0	0	0	0	0	0	0	0	0	0	0
regulation of cilium movement involved in cell motility	0	0	0	0	2.19366	0	0	0	0	0	0	0	0	0	0	0
regulation of cilium-dependent cell motility	0	0	0	0	2.19366	0	0	0	0	0	0	0	0	0	0	0
regulation of collagen biosynthetic process	0	0	0	1.75347	0	0	0	0	0	0	0	0	0	0	0	0
regulation of collagen metabolic process	0	0	0	2.33151	0	0	0	0	0	0	0	0	0	0	0	0
regulation of collateral sprouting	0	2.32014	0	0	0	0	0	0	0	0	0	0	0	0	0	0
regulation of cytosolic calcium ion concentration	0	0	5.05085	0	0	0	0	0	0	0	0	0	4.90002	0	0	0
regulation of dendrite development	0	1.95959	5.57938	0	0	1.77544	1.38288	0	0	0	0	0	4.42606	1.46757	0	0
regulation of dendrite extension	0	0	1.90582	0	0	0	0	0	0	0	0	0	2.84339	0	0	0
regulation of dendrite morphogenesis	0	0	3.28676	0	0	1.36777	0	0	0	0	0	0	1.38567	0	0	0
regulation of dendritic spine development	0	1.65147	2.41238	0	0	0	4.23843	0	0	0	0	0	0	1.77195	0	0
regulation of dendritic spine morphogenesis	0	0	4.54164	0	0	1.90747	1.84529	0	0	0	0	0	0	1.3637	0	0
regulation of dephosphorylation	0	0	0	0	0	0	0	0	0	1.30151	0	0	0	0	0	0
regulation of developmental growth	0	0	3.2249	0	0	4.16179	0	0	0	1.42825	0	3.16333	1.70257	1.88878	0	0
regulation of DNA binding	0	0	0	1.4988	0	0	0	0	0	0	0	0	0	0	0	0
regulation of DNA-binding transcription factor activity	0	0	0	0	0	0	0	0	0	1.93515	0	0	0	0	0	0
regulation of dopamine secretion	0	0	1.36676	0	0	0	0	0	0	0	0	0	1.48048	0	0	0
regulation of endocytosis	0	0	2.06731	0	0	1.58497	0	0	0	0	0	0	0	0	0	0
regulation of endothelial cell differentiation	0	0	0	1.52668	0	0	0	0	0	0	0	0	0	0	0	0
regulation of endothelial cell migration	0	0	0	4.00787	0	0	0	0	0	0	0	0	0	0	2.23932	0
regulation of endothelial cell proliferation	0	0	0	2.9031	0	0	0	0	0	0	0	0	0	0	0	0
regulation of epidermal growth factor receptor signaling pathway	0	0	0	0	0	0	0	0	0	0	0	0	0	1.96195	0	0
regulation of epithelial cell migration	0	0	1.47873	4.76497	0	0	0	0	0	1.43396	0	0	0	0	2.17582	0
regulation of epithelial cell proliferation	0	0	0	2.60231	0	2.51702	0	0	0	0	0	0	0	1.82428	3.25456	0
regulation of epithelial to mesenchymal transition	0	0	0	2.31201	0	0	0	0	0	1.6718	0	0	0	0	1.54956	0
regulation of ERBB signaling pathway	0	0	0	0	0	0	0	0	0	0	0	0	0	1.84204	0	0
regulation of erythrocyte differentiation	0	0	0	0	0	0	0	0	0	3.19764	0	0	0	0	0	0
regulation of establishment of planar polarity	0	0	0	0	0	0	0	0	0	0	0	0	0	0	1.62141	0
regulation of excitatory synapse assembly	0	0	0	0	0	0	0	0	0	0	0	0	0	1.87424	0	0
regulation of exocytosis	0	0	3.39307	0	0	0	2.35296	0	0	0	0	0	3.47585	0	0	0
regulation of extent of cell growth	0	0	3.77893	0	0	4.96632	0	0	0	0	0	3.38779	2.08188	3.05815	0	0
regulation of extrinsic apoptotic signaling pathway	0	0	0	0	0	0	0	1.69248	0	1.40188	0	0	0	0	2.56033	0
regulation of extrinsic apoptotic signaling pathway in absence of ligand	0	0	0	0	0	0	0	1.35952	0	0	0	0	0	0	0	0
regulation of extrinsic apoptotic signaling pathway via death domain receptors	0	0	0	0	0	0	0	0	0	0	0	0	0	0	1.76403	0
regulation of Fc receptor mediated stimulatory signaling pathway	0	0	0	0	0	0	0	0	0	2.01273	0	0	0	0	0	0
regulation of filopodium assembly	0	0	2.70781	0	0	1.72799	0	0	0	0	0	1.76336	0	2.69607	0	0
regulation of focal adhesion assembly	1.77991	0	0	0	0	0	0	2.13491	0	1.93884	1.33372	0	0	0	2.15779	0
regulation of glutamate secretion	0	0	0	0	0	0	0	0	0	0	0	0	1.4487	0	0	0
regulation of granulocyte chemotaxis	0	0	0	0	0	0	0	0	0	2.32409	0	0	0	0	0	0
regulation of GTPase activity	0	0	4.07482	0	0	0	2.17939	0	0	4.69493	2.02682	1.3244	0	0	0	0
regulation of heart contraction	0	0	2.01637	0	0	0	0	0	0	0	0	0	3.35125	0	0	0
regulation of heart growth	0	0	0	0	0	0	0	0	0	0	0	0	0	0	1.3514	0
regulation of heart rate	0	0	2.27748	0	0	0	0	0	0	0	0	0	3.44831	0	0	0
regulation of heart rate by cardiac conduction	0	0	3.32089	0	0	0	0	0	0	0	0	0	2.97611	0	0	0
regulation of hemopoiesis	0	0	0	0	0	0	0	0	0	3.48339	0	0	0	0	0	0
regulation of homotypic cell-cell adhesion	0	0	0	0	0	0	0	0	0	1.53403	0	0	0	0	0	0
regulation of hormone metabolic process	0	0	0	0	0	0	0	0	0	0	0	0	0	0	1.35611	0
regulation of hydrogen peroxide metabolic process	0	0	0	0	0	2.21347	0	1.3941	0	0	0	0	0	0	0	0
regulation of immune effector process	0	0	0	0	0	0	0	0	0	2.52003	0	0	0	0	0	0
regulation of insulin receptor signaling pathway	0	0	0	0	0	0	0	0	0	1.33719	0	0	0	0	0	0
regulation of interleukin-1 production	0	0	0	0	0	0	0	0	0	1.31123	0	0	0	0	0	0
regulation of interleukin-2 production	0	0	0	0	0	0	0	0	0	1.41743	0	0	0	0	0	0
regulation of interleukin-6 production	0	0	0	0	0	0	0	0	0	1.93515	0	0	0	0	0	0
regulation of ion transmembrane transport	0	2.27532	16.2316	0	0	3.13396	7.00757	0	0	0	0	0	13.2974	0	0	0
regulation of ion transmembrane transporter activity	0	1.31935	7.34236	0	0	0	2.98157	0	0	0	0	0	4.52265	0	0	0
regulation of JNK cascade	0	0	0	0	0	0	0	0	0	0	2.02682	0	0	0	0	0
regulation of keratinocyte proliferation	0	0	0	0	0	0	0	1.58677	0	0	0	0	0	0	1.35611	0
regulation of lamellipodium assembly	0	0	0	0	0	0	0	0	0	3.50167	0	0	0	0	0	0
regulation of lamellipodium organization	0	0	0	0	0	0	0	0	0	3.66035	0	0	0	0	0	0
regulation of leukocyte cell-cell adhesion	0	0	0	0	0	0	0	0	0	2.99714	0	0	0	0	0	0
regulation of leukocyte chemotaxis	0	0	0	0	0	0	0	0	0	3.35334	0	0	0	0	0	0
regulation of leukocyte degranulation	0	0	0	0	0	0	0	0	0	1.72914	0	0	0	0	0	0
regulation of leukocyte differentiation	0	0	0	0	0	0	0	0	0	3.7911	0	0	0	0	0	0
regulation of leukocyte mediated cytotoxicity	0	0	0	0	0	0	0	0	0	2.57099	0	0	0	0	0	0
regulation of leukocyte mediated immunity	0	0	0	0	0	0	0	0	0	2.34796	0	0	0	0	0	0
regulation of leukocyte migration	0	0	0	1.46299	0	0	0	0	0	3.04228	0	0	0	0	0	0
regulation of leukocyte proliferation	0	0	0	0	0	0	0	0	0	3.4157	0	0	0	0	0	0
regulation of lipase activity	0	0	0	0	0	0	0	0	0	1.41743	0	0	0	0	1.70861	0
regulation of lipid kinase activity	0	0	0	0	0	0	0	0	0	1.31602	0	0	0	0	0	0
regulation of long-term neuronal synaptic plasticity	0	0	2.98447	0	0	0	1.46312	0	0	0	0	0	3.07841	0	0	0
regulation of long-term synaptic depression	0	0	0	0	0	0	2.2213	0	0	0	0	0	0	1.87424	0	0
regulation of lymphocyte differentiation	0	0	0	0	0	0	0	0	0	3.19852	0	0	0	0	0	0
regulation of lymphocyte proliferation	0	0	0	0	0	0	0	0	0	2.84764	0	0	0	0	0	0
regulation of macrophage activation	0	0	0	0	0	0	0	0	0	2.60754	0	0	0	0	0	0
regulation of macrophage cytokine production	0	0	0	0	0	0	0	0	0	1.53594	0	0	0	0	0	0
regulation of MAP kinase activity	0	0	0	0	0	0	0	0	0	1.43155	0	0	0	0	0	0
regulation of membrane lipid distribution	0	0	0	0	0	0	0	0	0	0	1.34076	0	0	0	0	0
regulation of membrane potential	0	3.72453	25.3044	0	0	6.92669	11.2129	1.30153	0	0	0	0	17.3514	2.57897	0	0
regulation of metal ion transport	0	0	4.90101	1.65509	0	0	1.47248	0	0	1.45392	0	0	5.62866	0	0	0
regulation of microtubule cytoskeleton organization	0	0	0	0	0	1.43457	0	0	0	0	1.47162	0	0	0	0	0
regulation of microtubule polymerization	0	0	0	0	0	0	0	0	0	0	0	0	1.59123	0	0	0
regulation of microtubule polymerization or depolymerization	0	0	0	0	0	0	0	0	0	0	0	0	1.4404	0	0	0
regulation of microtubule-based movement	0	0	0	0	5.65643	0	0	0	0	0	0	0	0	0	0	0
regulation of microtubule-based process	0	0	0	0	3.48198	0	0	0	0	0	1.36193	0	0	0	0	0
regulation of mitochondrial fission	0	0	1.67196	0	0	0	0	0	0	0	0	0	0	0	0	0
regulation of modification of synaptic structure	0	0	1.52661	0	0	0	0	0	0	0	0	0	0	0	0	0
regulation of monocyte differentiation	0	0	0	0	0	0	0	0	0	2.18303	0	0	0	0	0	0
regulation of mononuclear cell migration	0	0	0	0	0	0	0	0	0	1.90593	0	0	0	0	0	0
regulation of mononuclear cell proliferation	0	0	0	0	0	0	0	0	0	2.80248	0	0	0	0	0	0
regulation of muscle contraction	0	0	3.35999	0	0	0	0	0	0	0	0	0	2.51373	0	0	0
regulation of muscle system process	0	0	3.21547	0	0	0	0	0	0	1.78422	0	0	1.78706	0	0	0
regulation of myeloid cell differentiation	0	0	0	0	0	0	0	0	0	2.30794	0	0	0	0	0	0
regulation of myeloid leukocyte differentiation	0	0	0	0	0	0	0	0	0	2.39217	0	0	0	0	0	0
regulation of myeloid leukocyte mediated immunity	0	0	0	0	0	0	0	0	0	1.49778	0	0	0	0	0	0
regulation of nervous system development	0	1.77734	7.71795	0	0	6.69381	4.04563	1.4939	0	0	0	3.58302	6.02431	6.55041	0	0
regulation of nervous system process	0	1.31766	4.95782	0	0	0	5.99032	0	0	0	0	0	8.24688	0	0	0
regulation of neural precursor cell proliferation	1.82822	0	0	0	0	0	0	0	0	0	0	0	0	0	0	0
regulation of neuroblast proliferation	1.35705	0	0	0	0	0	0	0	0	0	0	0	0	0	0	0
regulation of neurogenesis	0	1.66525	4.95782	0	0	5.92185	2.2213	1.37046	0	1.47395	0	1.68192	4.84421	3.80358	0	0
regulation of neuron apoptotic process	0	0	2.90608	0	0	1.59612	0	0	0	0	0	0	0	0	0	0
regulation of neuron death	0	0	2.41806	0	0	3.40716	0	0	0	0	0	0	0	0	0	0
regulation of neuron differentiation	0	0	1.98952	0	0	0	0	2.07332	1.46306	0	0	1.84796	0	2.11068	0	0
regulation of neuron migration	0	5.01339	3.0757	0	0	0	0	0	0	0	0	0	3.6387	0	0	0
regulation of neuronal synaptic plasticity	0	0	3.35558	0	0	0	2.24153	0	0	0	0	0	5.05806	0	0	0
regulation of neurotransmitter levels	0	0	3.19895	0	0	0	3.56234	1.82907	1.6158	0	0	0	4.44464	0	0	0
regulation of neurotransmitter receptor activity	0	0	4.13656	0	0	0	5.57359	0	0	0	0	0	4.43575	0	0	0
regulation of neurotransmitter secretion	0	0	2.36949	0	0	0	2.17822	0	0	0	0	0	0	0	0	0
regulation of neurotransmitter transport	0	0	1.96054	0	0	0	1.83202	0	0	0	0	0	0	0	0	0
regulation of neurotrophin TRK receptor signaling pathway	0	0	1.44074	0	0	0	0	0	0	0	0	1.89626	0	0	0	0
regulation of neutrophil chemotaxis	0	0	0	0	0	0	0	0	0	2.32203	0	0	0	0	0	0
regulation of neutrophil migration	0	0	0	0	0	0	0	0	0	1.85356	0	0	0	0	0	0
regulation of nitric oxide biosynthetic process	0	0	0	0	0	0	0	0	0	1.99875	0	0	0	0	0	0
regulation of nitric oxide metabolic process	0	0	0	0	0	0	0	0	0	1.92996	0	0	0	0	0	0
regulation of NLRP3 inflammasome complex assembly	0	0	0	0	0	0	0	0	0	1.40513	0	0	0	0	0	0
regulation of NMDA receptor activity	0	0	1.43136	0	0	0	0	0	0	0	0	0	0	0	0	0
regulation of Notch signaling pathway	0	0	0	0	0	0	1.86734	0	0	0	0	0	0	0	0	0
regulation of nucleocytoplasmic transport	0	0	0	0	0	0	0	0	0	0	0	0	0	0	1.52436	0
regulation of organ growth	0	0	0	0	0	0	0	0	0	1.68956	0	0	0	0	2.13057	0
regulation of ossification	0	0	1.49848	0	0	0	0	0	0	0	0	0	1.42134	0	0	0
regulation of peptidyl-cysteine S-nitrosylation	0	0	0	0	0	0	0	0	0	0	0	0	2.08188	0	0	0
regulation of peptidyl-tyrosine phosphorylation	0	0	0	0	0	0	0	0	0	1.37843	0	0	0	0	0	0
regulation of phagocytosis	0	0	0	0	0	0	0	0	0	2.79344	0	0	0	0	0	0
regulation of phosphatase activity	0	0	0	0	0	0	0	0	0	1.51538	0	0	0	0	0	0
regulation of phospholipase activity	0	0	0	0	0	0	0	0	0	0	0	0	0	0	1.45087	0
regulation of phosphoprotein phosphatase activity	0	0	0	0	0	0	0	0	0	1.49778	0	0	0	0	0	0
regulation of plasma membrane bounded cell projection assembly	0	0	0	0	0	0	0	0	0	2.48654	1.3159	1.36646	0	2.0689	0	0
regulation of platelet activation	0	0	0	0	0	0	0	0	0	2.4249	0	0	0	0	0	0
regulation of platelet aggregation	0	0	0	0	0	0	0	0	0	1.7737	0	0	0	0	0	0
regulation of platelet-derived growth factor receptor signaling pathway	0	0	0	0	0	0	0	0	0	0	0	0	0	1.30711	0	0
regulation of positive chemotaxis	0	0	0	1.37949	0	0	0	0	0	0	0	0	0	0	0	0
regulation of postsynapse organization	0	0	8.91715	0	0	4.19614	4.07549	0	0	0	1.32802	3.37227	2.66248	3.78315	0	0
regulation of postsynaptic cytosolic calcium ion concentration	0	0	3.71679	0	0	0	1.57137	0	0	0	0	0	3.37614	0	0	0
regulation of postsynaptic density assembly	0	0	1.52661	0	0	0	0	0	0	0	0	0	0	2.13335	0	0
regulation of postsynaptic density organization	0	0	2.151	0	0	0	0	0	0	0	0	0	0	1.87424	0	0
regulation of postsynaptic membrane neurotransmitter receptor levels	0	0	1.77639	0	0	0	3.38313	0	0	0	0	0	0	0	0	0
regulation of postsynaptic membrane potential	0	2.59033	15.0355	0	0	2.85565	12.1266	0	0	0	0	1.76955	11.377	2.57523	0	0
regulation of postsynaptic neurotransmitter receptor activity	0	0	0	0	0	0	1.84529	0	0	0	0	0	4.88317	0	0	0
regulation of postsynaptic specialization assembly	0	0	1.44074	0	0	0	0	0	0	0	0	0	0	2.04228	0	0
regulation of potassium ion transmembrane transport	0	0	2.59979	0	0	0	2.46698	0	0	0	0	0	2.39842	0	0	0
regulation of potassium ion transmembrane transporter activity	0	0	1.92894	0	0	0	0	0	0	0	0	0	0	0	0	0
regulation of potassium ion transport	0	0	2.63543	0	0	0	2.58308	0	0	0	0	0	2.65745	0	0	0
regulation of presynapse assembly	0	0	1.47103	0	0	0	0	0	0	0	0	0	0	1.70474	0	0
regulation of presynapse organization	0	0	1.47103	0	0	0	0	0	0	0	0	0	0	1.70474	0	0
regulation of protein binding	0	0	0	0	0	0	0	0	0	2.01513	0	0	0	0	0	0
regulation of protein catabolic process	0	0	0	0	0	2.7804	0	0	1.318	0	0	0	0	0	0	0
regulation of protein deacetylation	0	0	0	0	0	0	0	0	0	1.47395	0	0	0	0	0	0
regulation of protein dephosphorylation	0	0	0	0	0	0	0	0	0	1.40513	0	0	0	0	0	0
regulation of protein export from nucleus	0	0	0	0	0	0	0	0	0	1.66831	0	0	0	0	0	0
regulation of protein kinase B signaling	0	0	0	0	0	0	0	0	0	2.60564	0	0	0	0	0	0
regulation of protein localization to cell periphery	0	0	0	0	0	0	0	0	0	2.25782	1.49121	1.88552	0	0	0	0
regulation of protein localization to membrane	0	0	0	0	0	0	0	0	0	1.93515	0	0	0	0	0	0
regulation of protein localization to synapse	0	0	0	0	0	0	0	0	0	0	0	1.3244	0	0	0	0
regulation of protein polymerization	0	0	1.84174	0	0	0	0	0	0	3.35014	0	1.3244	1.5899	0	0	0
regulation of protein secretion	0	0	1.40177	0	0	0	0	0	0	0	0	0	0	0	0	0
regulation of protein serine/threonine kinase activity	0	0	0	0	0	0	0	0	0	2.32925	0	0	0	0	0	0
regulation of protein transport	0	0	2.0969	0	0	0	0	0	0	0	0	0	0	0	0	0
regulation of protein-containing complex assembly	0	0	0	0	0	0	0	0	0	4.92861	0	0	0	0	0	0
regulation of Rac protein signal transduction	0	0	0	0	0	0	0	0	0	1.36842	0	0	0	0	0	0
regulation of Ras protein signal transduction	0	0	1.38039	0	0	0	0	0	0	0	0	1.46035	0	0	1.69506	0
regulation of reactive oxygen species metabolic process	0	0	0	0	0	0	0	0	0	1.86143	0	0	0	0	0	0
regulation of receptor localization to synapse	0	0	0	0	0	0	0	0	0	1.48982	0	0	0	0	0	0
regulation of receptor-mediated endocytosis	0	0	0	0	0	0	0	0	0	1.54109	1.33372	0	0	0	0	0
regulation of release of sequestered calcium ion into cytosol	0	0	2.58202	0	0	0	0	0	0	1.58189	0	0	2.1573	0	0	0
regulation of release of sequestered calcium ion into cytosol by sarcoplasmic reticulum	0	0	1.61584	0	0	0	0	0	0	0	0	0	1.67194	0	0	0
regulation of response to food	0	0	0	0	0	0	0	0	1.38645	0	0	0	0	0	0	0
regulation of retinoic acid receptor signaling pathway	0	0	0	1.77341	0	0	0	0	0	0	0	0	0	0	0	0
regulation of Rho protein signal transduction	0	0	0	0	0	0	0	0	0	0	0	2.04374	0	0	1.76403	0
regulation of sequestering of calcium ion	0	0	2.2328	0	0	0	0	0	0	1.77145	0	0	1.78109	0	0	0
regulation of short-term neuronal synaptic plasticity	0	0	0	0	0	0	0	0	0	0	0	0	1.66029	0	0	0
regulation of signaling receptor activity	0	0	1.97004	0	0	0	3.01606	0	0	0	0	0	3.56183	0	0	0
regulation of SMAD protein signal transduction	0	0	0	0	0	0	0	0	0	0	0	0	0	0	1.46145	0
regulation of small GTPase mediated signal transduction	2.07951	1.79609	4.20644	0	0	0	1.6751	0	0	4.99807	0	0	1.33225	0	2.9967	0
regulation of smooth muscle cell migration	0	0	0	0	0	0	0	0	0	2.6116	0	0	0	0	0	0
regulation of smooth muscle cell proliferation	0	0	0	1.46092	0	0	0	0	0	1.56845	0	0	0	0	1.86787	0
regulation of smooth muscle contraction	0	0	3.23351	0	0	0	0	0	0	0	0	0	1.36518	0	1.46389	0
regulation of smoothened signaling pathway	0	0	0	0	2.38238	0	0	0	0	0	0	0	0	0	0	0
regulation of sodium ion transmembrane transport	0	1.36041	2.50461	0	0	0	1.64283	0	0	0	0	0	2.57436	0	0	0
regulation of sodium ion transmembrane transporter activity	0	1.58306	2.27652	0	0	0	1.9263	0	0	0	0	0	2.91909	0	0	0
regulation of sodium ion transport	0	0	2.78159	0	0	0	2.06732	0	0	0	0	0	3.2285	1.62493	0	0
regulation of stress fiber assembly	0	0	0	1.9009	0	1.3716	0	0	0	1.39118	2.02795	0	0	0	2.27458	0
regulation of stress-activated MAPK cascade	0	0	0	0	0	0	0	0	0	0	1.9392	0	0	0	0	0
regulation of stress-activated protein kinase signaling cascade	0	0	0	0	0	0	0	0	0	0	2.07059	1.3244	0	0	0	0
regulation of striated muscle contraction	0	0	0	0	0	0	0	0	0	0	0	0	1.30526	0	0	0
regulation of substrate adhesion-dependent cell spreading	1.3503	0	0	1.94467	0	0	0	0	0	1.52019	0	0	0	0	0	0
regulation of supramolecular fiber organization	0	0	3.47044	0	0	2.16032	1.72305	0	0	2.61498	2.05852	3.48415	1.62023	0	0	0
regulation of synapse assembly	0	1.86073	6.03077	0	0	1.69056	4.03433	0	0	0	0	2.88802	2.19563	7.57553	0	0
regulation of synaptic plasticity	0	0	10.256	0	0	0	5.08277	0	0	0	0	1.34054	8.19901	0	0	0
regulation of synaptic transmission, glutamatergic	0	0	8.53374	0	0	0	6.64607	0	0	0	0	0	3.99291	2.73373	0	0
regulation of synaptic vesicle exocytosis	0	0	0	0	0	0	1.43092	0	0	0	0	0	0	0	0	0
regulation of synaptic vesicle recycling	0	0	1.53373	0	0	0	0	0	0	0	0	0	0	0	0	0
regulation of T cell activation	0	0	0	0	0	0	0	0	0	2.27738	0	0	0	0	0	0
regulation of T cell differentiation	0	0	0	0	0	0	0	0	0	1.80878	0	0	0	0	0	0
regulation of T cell mediated cytotoxicity	0	0	0	0	0	0	0	0	0	2.00781	0	0	0	0	0	0
regulation of T cell migration	0	0	0	0	0	0	0	0	0	1.30941	0	0	0	0	0	0
regulation of tissue remodeling	0	0	0	0	0	0	0	0	0	1.95719	0	0	0	0	0	0
regulation of tolerance induction	0	0	0	0	0	0	0	0	0	1.40513	0	0	0	0	0	0
regulation of transforming growth factor beta receptor signaling pathway	0	0	0	0	0	0	0	0	0	1.68548	0	0	0	0	0	0
regulation of transmembrane receptor protein serine/threonine kinase signaling pathway	0	0	0	0	0	0	0	0	0	1.63061	0	0	0	0	1.52251	0
regulation of transmembrane transporter activity	0	0	7.56279	0	0	1.31346	2.79819	0	0	0	0	0	4.87514	0	0	0
regulation of transporter activity	0	0	7.0207	0	0	1.38152	2.2739	0	0	1.33719	0	0	4.27555	0	0	0
regulation of triglyceride catabolic process	0	0	0	0	0	0	0	0	0	1.70496	0	0	0	0	0	0
regulation of triglyceride metabolic process	0	0	0	0	0	0	0	0	0	1.3492	0	0	0	0	0	0
regulation of tube diameter	0	0	0	0	0	0	0	0	0	1.53594	0	0	0	0	0	0
regulation of tube size	0	0	0	0	0	0	0	0	0	1.52751	0	0	0	0	0	0
regulation of tumor necrosis factor production	0	0	0	0	0	0	0	0	0	1.80878	0	0	0	0	0	0
regulation of tumor necrosis factor superfamily cytokine production	0	0	0	0	0	0	0	0	0	2.15537	0	0	0	0	0	0
regulation of vascular associated smooth muscle cell migration	0	0	0	0	0	0	0	0	0	1.87776	0	0	0	0	0	0
regulation of vascular associated smooth muscle cell proliferation	0	0	0	0	0	0	0	0	0	1.4788	0	0	0	0	0	0
regulation of vascular associated smooth muscle contraction	0	0	2.56807	0	0	0	0	0	0	2.01273	0	0	0	0	1.36503	0
regulation of vasculature development	0	0	0	4.50043	0	0	0	0	0	0	0	0	0	0	0	0
regulation of vasoconstriction	0	0	0	0	0	0	0	0	0	1.40188	0	0	0	0	0	0
regulation of ventricular cardiac muscle cell action potential	0	0	2.2758	0	0	0	0	0	0	0	1.32743	0	3.07841	0	0	0
regulation of vesicle fusion	0	0	0	0	0	0	0	0	0	0	0	0	2.12156	0	0	0
regulation of Wnt signaling pathway	0	0	0	0	0	0	0	2.63088	0	0	0	0	0	0	2.72919	0
relaxation of muscle	0	0	0	0	0	1.51705	0	0	0	0	0	0	0	0	0	0
relaxation of smooth muscle	0	0	0	0	0	1.90942	0	0	0	0	0	0	1.98144	0	0	0
release of sequestered calcium ion into cytosol	0	0	2.31598	0	0	0	0	0	0	1.8165	0	0	1.83394	0	0	0
release of sequestered calcium ion into cytosol by endoplasmic reticulum	0	0	1.40177	0	0	0	0	0	0	0	0	0	1.51398	0	0	0
release of sequestered calcium ion into cytosol by sarcoplasmic reticulum	0	0	1.44074	0	0	0	0	0	0	0	0	0	1.54328	0	0	0
renal filtration cell differentiation	0	0	0	0	0	0	0	1.3239	0	0	0	0	0	0	0	0
renal system development	0	0	3.16898	0	0	1.32191	0	3.25476	0	0	0	0	0	0	2.05293	0
renal tubule development	0	0	0	0	0	0	0	1.54695	0	0	0	0	0	0	0	0
renal tubule morphogenesis	0	0	0	0	0	0	0	1.30798	0	0	0	0	0	0	0	0
renal vesicle development	0	1.32131	0	0	0	0	0	0	0	0	0	0	0	0	0	0
renal vesicle morphogenesis	0	1.37603	0	0	0	0	0	0	0	0	0	0	0	0	0	0
reproductive structure development	0	0	0	0	0	0	0	1.82791	0	0	0	0	0	0	0	0
reproductive system development	0	0	0	0	0	0	0	1.81585	0	0	0	0	0	0	0	0
respiratory electron transport chain	0	0	0	0	0	1.54192	0	0	0	0	0	0	0	0	0	0
respiratory gaseous exchange by respiratory system	0	0	1.35727	0	0	0	0	0	1.67628	0	0	0	0	0	0	0
respiratory system process	0	0	0	0	1.69624	0	0	0	0	0	0	0	0	0	0	0
respiratory tube development	0	0	0	0	0	0	0	1.35913	0	0	0	0	0	0	0	0
response to alcohol	0	0	1.34216	0	0	0	0	0	0	1.59101	0	0	0	0	0	0
response to alkaloid	0	0	0	0	0	0	0	0	0	0	0	0	1.76533	0	0	0
response to amino acid	0	0	0	0	0	0	0	0	0	0	0	0	0	0	1.40304	0
response to amyloid-beta	0	0	0	0	0	0	0	0	0	0	0	0	1.59123	0	0	0
response to BMP	0	0	0	0	0	0	0	0	0	0	0	0	0	0	1.35611	0
response to caffeine	0	0	0	0	0	0	0	0	0	0	0	0	1.80497	0	0	0
response to calcium ion	0	0	3.13776	0	0	0	0	0	0	0	0	0	3.66177	0	0	0
response to cAMP	0	0	0	0	0	0	0	0	0	1.43155	0	0	0	0	0	0
response to carbohydrate	0	0	0	0	0	0	0	0	0	1.68683	0	0	1.32697	0	0	0
response to copper ion	0	0	0	0	0	1.3121	0	0	0	0	0	0	0	0	0	0
response to decreased oxygen levels	1.3977	0	0	1.64443	0	0	0	0	0	0	0	0	0	0	0	0
response to ethanol	0	0	0	0	0	0	0	0	0	0	0	0	1.4062	0	0	0
response to histamine	0	0	2.56807	0	0	0	0	0	0	0	0	0	2.08188	0	0	0
response to hypoxia	0	0	0	1.71297	0	0	0	0	0	0	0	0	0	0	0	0
response to insulin	0	0	0	0	0	0	0	0	0	1.39118	0	0	0	0	0	0
response to interferon-gamma	0	0	0	0	0	0	0	0	0	1.54193	0	0	0	0	0	0
response to lectin	0	0	0	0	0	0	0	0	0	1.30151	0	0	0	0	0	0
response to leukemia inhibitory factor	0	0	0	0	0	0	0	1.43268	0	0	0	0	0	0	0	0
response to lipopolysaccharide	0	0	0	0	0	0	0	0	0	1.99875	0	0	0	0	0	0
response to magnesium ion	0	0	0	0	0	0	0	0	0	0	0	0	1.50385	0	0	0
response to mechanical stimulus	0	0	1.47764	3.18392	0	0	0	0	0	0	0	0	1.5899	1.55281	0	0
response to metal ion	0	0	3.20427	0	0	0	0	0	0	0	0	0	1.83834	0	0	0
response to molecule of bacterial origin	0	0	0	0	0	0	0	0	0	2.50826	0	0	0	0	0	0
response to muscle stretch	0	0	1.33663	0	0	0	0	0	0	0	0	0	0	0	0	0
response to nerve growth factor	0	0	0	0	0	0	1.71779	0	0	0	0	0	2.58033	0	0	0
response to nicotine	0	0	0	0	0	0	0	1.83367	0	0	0	0	0	0	0	0
response to organophosphorus	0	0	0	0	0	0	0	0	0	1.77145	0	0	0	0	0	0
response to oxygen levels	1.51736	0	0	1.46299	0	0	0	0	0	0	0	0	0	0	0	0
response to prostaglandin E	0	0	0	0	0	0	0	0	0	1.30151	0	0	0	0	0	0
response to purine-containing compound	0	0	0	0	0	0	0	0	0	1.63061	0	0	0	0	0	0
response to transforming growth factor beta	0	0	0	1.94467	0	0	0	2.19727	1.59084	3.74658	0	0	0	1.79817	0	0
retina layer formation	0	0	0	0	0	0	1.36711	0	0	0	0	3.76522	0	2.0689	0	0
retina morphogenesis in camera-type eye	0	0	0	0	0	0	1.96355	0	0	0	0	2.90544	0	2.40539	0	0
retinal ganglion cell axon guidance	1.82838	0	4.13656	0	0	2.15434	3.37476	2.16281	0	0	0	2.11242	2.19191	2.287	1.80865	0
retinoic acid receptor signaling pathway	0	0	0	1.97038	0	0	0	0	0	0	0	0	0	0	0	0
Rho protein signal transduction	0	0	0	1.31484	0	0	0	0	0	1.57341	0	1.6691	0	0	3.15635	0
ribonucleoside triphosphate metabolic process	0	0	0	0	0	0	0	0	1.42697	0	0	0	0	0	0	0
SA node cell to atrial cardiac muscle cell communication	0	0	1.44074	0	0	0	0	0	0	0	0	0	0	0	0	0
saliva secretion	0	0	1.36564	0	0	0	0	0	0	0	0	0	0	0	0	0
salivary gland development	0	0	0	0	0	1.48276	0	0	0	0	0	0	0	0	0	0
salivary gland morphogenesis	0	0	0	0	0	1.55267	0	0	0	0	0	0	0	0	0	0
sarcoplasmic reticulum calcium ion transport	0	0	0	0	0	0	0	0	0	0	0	0	1.33225	0	0	0
second-messenger-mediated signaling	0	0	2.9651	0	0	0	0	0	0	1.34635	0	0	4.84421	1.76435	0	0
secretory granule localization	0	0	1.36564	0	0	0	0	0	0	0	0	0	1.88108	0	0	0
segmentation	0	0	0	0	0	1.69056	0	0	0	0	0	0	0	0	0	0
semaphorin-plexin signaling pathway	0	0	0	0	0	4.64822	0	0	0	0	0	0	0	0	0	0
semaphorin-plexin signaling pathway involved in axon guidance	0	0	0	0	0	2.6559	0	0	0	0	0	0	0	0	0	0
semaphorin-plexin signaling pathway involved in neuron projection guidance	0	0	0	0	0	3.72556	0	0	0	0	0	0	0	0	0	0
semi-lunar valve development	0	0	0	0	0	0	0	0	0	0	0	0	1.35956	0	0	0
sensory organ morphogenesis	2.42773	0	0	0	2.58761	0	0	2.55824	0	0	0	2.64489	0	1.71462	2.85278	0
sensory perception of mechanical stimulus	0	0	0	0	0	1.55684	1.61582	0	0	0	0	0	0	1.36658	0	0
sensory perception of sound	0	0	0	0	0	0	1.57137	0	0	0	0	0	0	0	0	0
sequestering of calcium ion	0	0	2.13097	0	0	0	0	0	0	1.70496	0	0	1.71636	0	0	0
sex differentiation	0	0	0	0	0	0	0	1.63405	0	0	0	0	0	0	0	0
short-term memory	0	0	1.44074	0	0	0	0	0	0	0	0	0	0	0	0	0
signal release	0	0	3.29904	0	0	0	2.42606	0	0	0	0	0	3.48388	0	0	0
signal release from synapse	0	0	4.13656	0	0	0	5.06844	0	0	0	0	0	5.66502	0	0	0
signaling receptor ligand precursor processing	0	0	0	0	0	1.48276	0	0	0	0	0	0	0	0	0	0
skeletal system morphogenesis	0	0	0	0	0	0	0	0	0	1.34835	0	0	0	2.584	0	0
skin morphogenesis	0	0	0	0	0	0	0	0	0	0	0	0	0	0	1.34013	0
smooth muscle cell differentiation	0	0	0	1.64698	0	0	0	0	0	0	0	0	0	0	0	0
smooth muscle cell migration	0	0	0	0	0	0	0	0	0	2.42135	0	0	0	0	0	0
smooth muscle cell proliferation	0	0	0	1.44201	0	0	0	0	0	1.53594	0	0	0	0	1.83541	0
smooth muscle contraction	0	0	2.08279	0	0	0	0	0	0	0	0	0	0	0	0	0
smoothened signaling pathway	0	0	0	0	5.004	0	0	0	0	0	0	0	0	0	0	0
social behavior	0	0	1.92403	0	0	0	2.16286	0	0	0	0	0	4.03392	2.57985	0	0
sodium ion transmembrane transport	0	1.79245	4.13656	0	0	0	3.41966	0	0	0	0	0	6.03598	0	1.34013	0
sodium ion transport	0	1.46496	3.23351	0	0	0	2.80507	0	0	0	0	0	4.83453	0	0	0
specification of animal organ identity	0	0	1.36676	0	0	0	0	0	0	0	0	0	0	0	1.34013	0
specification of symmetry	0	0	0	0	4.29573	0	0	0	0	0	0	0	0	0	0	0
sperm axoneme assembly	0	0	0	0	8.63676	0	0	0	0	0	0	0	0	0	0	0
sperm flagellum assembly	0	0	0	0	8.02133	0	0	0	0	0	0	0	0	0	0	0
sperm motility	0	0	0	0	9.56174	0	0	0	0	0	0	0	0	0	0	0
spermatid development	0	0	0	0	4.58704	0	0	0	0	0	0	0	0	0	0	0
spermatid differentiation	0	0	0	0	5.09366	0	0	0	0	0	0	0	0	0	0	0
spontaneous synaptic transmission	0	0	0	0	0	0	1.30777	0	0	0	0	0	0	0	0	0
startle response	0	0	2.04201	0	0	0	1.4006	0	0	0	0	0	0	0	0	0
stem cell development	0	0	0	0	0	2.65992	0	0	0	0	0	1.45109	0	0	0	0
stem cell differentiation	0	0	0	0	0	1.56034	0	1.84928	0	0	0	1.61887	0	1.43627	0	0
stem cell proliferation	0	0	0	1.61115	0	0	0	0	0	0	0	0	0	0	0	0
stimulatory C-type lectin receptor signaling pathway	0	0	0	0	0	0	0	0	0	1.33719	0	0	0	0	0	0
stress fiber assembly	0	0	1.35727	1.66648	0	0	0	0	0	0	1.79489	0	0	0	2.07223	0
stress-activated MAPK cascade	0	0	0	0	0	0	0	0	0	0	1.39056	0	0	0	0	0
stress-activated protein kinase signaling cascade	0	0	0	0	0	0	0	0	0	0	1.63167	0	0	0	0	0
striated muscle cell proliferation	0	0	0	0	0	0	0	0	0	2.32409	0	0	0	0	1.36317	0
striated muscle contraction	0	0	2.69808	0	0	0	0	0	0	0	0	0	3.45615	0	0	0
striated muscle tissue development	0	0	0	0	0	0	0	0	0	0	0	0	0	1.88639	3.25456	0
striatum development	0	0	1.68536	0	2.01581	0	0	0	0	0	0	0	0	0	0	0
subpallium development	0	0	1.33663	0	2.55168	0	0	0	0	0	0	0	0	0	1.69474	0
substantia nigra development	0	0	0	0	0	4.5776	0	2.01003	5.72813	0	0	0	0	0	0	0
substrate adhesion-dependent cell spreading	1.46116	0	0	1.64898	0	0	0	0	0	2.56701	0	0	0	0	0	0
substrate-dependent cell migration	0	0	0	0	0	0	0	0	0	1.91584	0	0	0	0	0	0
sulfur compound biosynthetic process	0	0	0	0	0	0	0	1.30153	0	0	0	0	0	0	0	0
sympathetic nervous system development	0	0	0	0	0	3.13396	0	0	0	0	0	0	0	0	0	0
synapse assembly	0	5.01339	15.3418	0	0	4.89879	9.28551	1.80589	0	0	0	7.20569	7.26785	13.2362	0	0
synapse maturation	0	1.92837	0	0	0	0	0	0	0	0	0	0	0	0	0	0
synapse organization	1.73253	10.4201	25.3827	0	0	12.6793	14.8239	3.80576	3.5912	0	1.83724	10.4969	14.3167	13.2362	0	0
synaptic membrane adhesion	0	2.94682	2.78884	0	0	0	0	0	0	0	0	2.7885	0	3.01045	0	0
synaptic transmission, GABAergic	0	0	2.60542	0	0	0	3.6864	0	0	0	0	0	0	0	0	0
synaptic transmission, glutamatergic	0	2.04449	10.9249	0	0	0	5.96701	0	0	0	0	1.34705	5.33527	6.06554	0	0
synaptic vesicle clustering	0	2.76226	3.0584	0	0	0	0	0	0	0	0	0	0	0	0	0
synaptic vesicle cycle	0	2.83338	5.57938	0	0	1.48276	4.98614	0	0	1.43155	0	0	5.8523	0	0	0
synaptic vesicle endocytosis	0	0	3.42801	0	0	2.05938	1.83383	0	0	0	1.36193	0	2.04921	0	0	0
synaptic vesicle exocytosis	0	0	2.21966	0	0	0	2.65998	0	0	0	0	0	4.84421	0	0	0
synaptic vesicle fusion to presynaptic active zone membrane	0	0	0	0	0	0	0	0	0	0	0	0	1.35816	0	0	0
synaptic vesicle localization	0	1.73043	3.95623	0	0	0	0	0	0	0	0	0	1.66029	0	0	0
synaptic vesicle priming	0	0	0	0	0	0	0	0	0	0	0	0	1.4487	0	0	0
synaptic vesicle recycling	0	0	3.47604	0	0	2.4121	1.48887	0	0	0	1.55419	0	2.35943	0	0	0
synaptic vesicle transport	0	0	0	0	0	0	0	0	0	0	0	0	1.38654	0	0	0
T cell differentiation	0	0	0	0	0	0	0	0	1.95039	2.80248	0	0	0	0	0	0
T cell mediated cytotoxicity	0	0	0	0	0	0	0	0	0	2.35986	0	0	0	0	0	0
T cell migration	0	0	0	0	0	0	0	0	0	1.34835	0	0	0	0	0	0
T cell receptor signaling pathway	0	0	0	0	0	0	0	0	0	1.33719	0	0	0	0	0	0
telencephalon cell migration	0	0	1.69477	1.94467	0	0	0	0	2.04107	0	0	0	2.91909	0	0	0
thymic T cell selection	0	0	0	0	0	0	0	0	0	1.33719	0	0	0	0	0	0
tissue homeostasis	0	0	0	3.98388	0	0	0	0	0	0	0	0	0	0	0	0
tissue migration	0	0	0	6.14131	0	1.55691	0	0	0	0	0	0	0	0	2.07397	0
tissue remodeling	0	0	0	0	0	0	0	0	0	1.91584	0	0	0	0	0	0
tolerance induction	0	0	0	0	0	0	0	0	0	1.66831	0	0	0	0	0	0
trans-synaptic signaling, modulating synaptic transmission	1.58424	0	0	0	0	0	1.38288	0	0	0	0	0	0	1.94341	0	0
transepithelial transport	1.46116	0	0	0	0	0	0	1.74332	0	0	0	0	0	0	0	0
transforming growth factor beta receptor signaling pathway	0	0	0	1.63027	0	0	0	0	0	2.41434	0	0	0	0	0	0
transmembrane receptor protein serine/threonine kinase signaling pathway	0	0	0	2.74192	0	0	0	0	0	1.70496	0	0	0	0	1.68765	0
transmission of nerve impulse	0	0	4.13656	0	0	0	3.99416	0	0	0	0	0	2.35943	1.34177	0	0
transport along microtubule	0	0	0	0	3.06563	0	1.95266	0	0	0	0	0	0	0	0	0
trigeminal nerve development	0	0	0	0	0	1.81915	0	0	0	0	0	0	0	0	0	0
tumor necrosis factor production	0	0	0	0	0	0	0	0	0	1.80878	0	0	0	0	0	0
tumor necrosis factor superfamily cytokine production	0	0	0	0	0	0	0	0	0	2.15537	0	0	0	0	0	0
ureteric bud development	0	0	0	0	0	0	0	2.03937	0	0	0	0	0	0	0	0
urogenital system development	0	0	3.19083	0	0	1.33131	0	3.25476	0	0	0	0	0	0	1.7823	0
vascular associated smooth muscle cell development	0	0	0	2.08852	0	0	0	0	0	0	0	0	0	0	0	0
vascular associated smooth muscle cell migration	0	0	0	0	0	0	0	0	0	1.85356	0	0	0	0	0	0
vascular associated smooth muscle cell proliferation	0	0	0	0	0	0	0	0	0	1.46143	0	0	0	0	0	0
vascular associated smooth muscle contraction	0	0	0	0	0	0	0	0	0	2.66383	0	0	0	0	0	0
vascular endothelial growth factor signaling pathway	0	0	0	1.46415	0	0	0	0	0	0	0	0	0	0	0	0
vascular process in circulatory system	0	0	0	2.32707	0	0	0	1.3945	0	0	0	0	1.3225	0	0	0
vasculogenesis	0	0	0	2.09442	0	0	0	0	0	1.58189	0	0	0	0	0	0
vasoconstriction	0	0	0	0	0	0	0	0	0	2.04594	0	0	0	0	0	0
venous blood vessel development	0	0	0	1.77341	0	1.55684	0	0	0	0	0	0	0	0	0	0
ventricular cardiac muscle cell action potential	0	0	3.63037	0	0	0	0	0	0	0	0	0	3.19675	0	0	0
ventricular cardiac muscle tissue development	0	0	0	0	0	0	0	0	0	0	0	0	0	0	1.63943	0
ventricular septum development	0	0	0	0	0	1.72892	0	0	0	0	0	0	0	0	0	0
ventricular septum morphogenesis	0	0	2.4083	0	0	2.80694	0	0	0	0	0	0	1.33225	0	0	0
ventricular system development	0	0	0	0	3.15544	0	0	0	0	0	0	0	0	0	0	0
vesicle fusion to plasma membrane	0	0	0	0	0	0	0	0	0	0	0	0	1.31357	0	0	0
vesicle localization	0	0	1.67826	0	0	0	0	0	0	0	0	0	0	0	0	0
vesicle organization	0	0	0	0	0	0	0	0	0	1.32921	0	0	0	0	0	0
vesicle transport along actin filament	0	0	0	1.64443	0	0	0	0	0	0	0	0	0	0	0	0
vesicle-mediated transport in synapse	0	2.59033	5.63718	0	0	1.3121	5.10513	0	0	1.6363	0	0	5.43825	0	0	0
viral process	0	0	0	0	0	0	0	0	0	1.36842	0	0	0	0	0	0
vocalization behavior	0	0	2.45865	0	0	0	2.58578	2.27964	0	0	0	0	5.86115	3.58119	0	0
walking behavior	0	0	0	0	0	0	0	0	0	0	1.71603	0	0	0	0	0
Wnt signaling pathway	1.51736	0	0	0	0	0	0	3.80576	1.52225	0	0	0	0	0	3.04676	0
Wnt signaling pathway, planar cell polarity pathway	0	0	0	0	0	0	0	0	0	0	0	0	0	0	1.69474	0
wound healing	0	0	0	0	0	0	0	1.56638	0	4.65894	0	0	0	0	0	0

## Sheet: Supplementary Table5
Supplementary Table 5. Gene Set Enrichment Analysis (GSEA) for clusters.
GO	0	1	2	3	4	5	6	7	8	9	10	11	12	13	14	15	16	17	18	19	20	21	22	23	25	26	27	28	29	30	32	33	34	35	36	37	38	39	42
'de novo' post-translational protein folding	0	0	0	0	0	0	0	0	1.60544	0	0	0	0	0	0	0	0	0	0	0	0	0	0	0	0	0	0	0	0	0	0	0	0	0	0	0	0	0	0
'de novo' protein folding	0	0	0	0	0	0	0	0	2.89017	0	0	0	0	0	0	0	0	0	0	0	0	0	0	0	0	0	0	0	0	0	0	0	0	0	0	0	0	0	0
acidic amino acid transport	0	0	0	0	0	0	0	1.9454	0	0	0	0	0	0	0	0	1.96311	0	0	1.36884	0	0	0	0	0	0	2.35499	0	0	0	0	0	0	0	0	0	0	0	0
actin cytoskeleton reorganization	0	0	1.72433	0	2.28889	0	0	0	0	0	0	0	2.17818	5.62856	1.31836	0	0	1.55494	2.0136	0	0	0	2.54738	0	0	0	0	0	0	4.01974	0	0	0	0	3.03968	0	0	0	0
actin filament bundle assembly	0	0	2.13028	0	2.50148	0	0	0	0	0	0	1.49921	2.22697	3.55467	0	2.39691	0	3.08583	1.78417	0	0	1.78228	3.0043	1.91588	2.86482	0	2.28478	0	0	4.44113	2.05726	0	0	0	2.02084	0	0	0	0
actin filament bundle organization	0	0	2.04717	0	2.41218	1.51081	0	0	0	1.5314	0	1.81597	2.1524	3.4274	0	2.76493	0	3.00029	1.71202	0	0	1.72183	2.88743	1.83878	2.79765	0	2.20438	0	0	4.31117	1.99264	0	0	1.55604	1.92222	0	0	0	0
actin filament network formation	0	0	0	0	0	0	0	0	0	0	0	0	0	0	0	0	0	0	0	0	0	0	0	0	0	0	2.41764	0	0	0	0	0	0	0	0	0	0	0	0
actin filament organization	0	2.93711	2.66413	3.27823	3.02901	2.95379	0	0	0	8.24588	0	7.97183	3.42088	3.89563	2.26136	5.6809	1.40717	3.75412	3.51764	0	0	2.19819	2.29388	2.47227	2.04942	0	2.79291	0	0	4.58623	4.61225	0	0	4.76627	3.17283	0	1.66967	0	1.63905
actin filament polymerization	0	0	0	0	0	0	0	0	0	5.38801	0	4.55595	2.37502	2.79014	2.58531	0	0	0	1.9599	0	2.03906	0	1.53422	2.07717	0	0	2.48665	0	0	2.19787	2.3683	0	0	2.30235	0	0	1.42245	0	0
actin filament-based movement	0	2.36185	2.19972	1.79093	4.26275	1.51081	0	0	0	0	0	0	4.5337	2.99795	4.78177	1.58253	0	3.71283	2.35457	0	0	0	4.95364	2.92733	1.50575	0	4.0287	0	0	5.42032	0	0	0	2.08153	2.76406	0	0	2.89228	1.39453
actin filament-based transport	0	0	0	0	0	0	0	0	0	0	0	0	0	0	0	0	0	0	0	0	0	0	0	0	1.59543	0	0	0	0	0	0	0	0	0	0	0	0	0	0
actin nucleation	0	0	0	0	0	0	0	0	0	3.15754	0	3.28026	1.51357	0	1.31576	0	0	0	0	0	0	0	0	0	0	0	0	0	0	0	0	0	0	0	0	0	0	0	0
actin polymerization or depolymerization	0	0	1.464	0	1.68622	0	0	0	0	5.93479	0	4.93149	2.47722	2.42668	1.96619	0	0	1.42899	2.52186	0	1.99358	0	0	2.26242	0	1.74608	2.31106	0	1.78112	1.95451	3.37923	0	0	2.92788	0	0	1.68918	0	0
actin-mediated cell contraction	0	0	2.45157	0	4.24442	0	0	0	0	0	0	0	3.46272	3.07597	4.81032	0	0	4.06879	2.7376	0	0	0	3.94882	2.83083	0	0	3.92869	0	0	4.36382	0	0	0	0	2.86693	0	1.32197	0	0
action potential	0	0	7.57567	0	11.0509	0	1.35016	0	0	0	0	0	7.97866	8.30389	9.22611	0	0	11.9671	8.75785	3.13609	2.55832	1.5574	9.81218	6.14195	0	3.48943	6.89465	2.35575	3.52329	10.5887	0	0	0	0	5.43694	0	3.91657	1.33543	0
activation of GTPase activity	0	0	0	0	0	0	0	0	0	0	0	0	0	0	0	0	0	0	1.50673	0	0	0	0	0	0	0	0	0	0	0	0	0	0	0	0	0	0	0	0
activation of immune response	0	0	0	0	0	0	0	0	0	2.67034	0	3.44508	0	0	0	0	0	0	0	0	0	0	0	0	0	0	0	0	0	0	0	0	0	0	0	0	0	0	0
activation of innate immune response	0	0	0	0	0	0	0	0	0	0	0	1.35854	0	0	0	0	0	0	0	0	0	0	0	0	0	0	0	0	0	0	0	0	0	0	0	0	0	0	0
activation of protein kinase activity	0	0	0	0	0	0	0	0	0	1.7851	0	1.70335	0	0	0	0	0	0	0	0	0	0	0	0	0	0	0	0	0	0	0	0	0	0	0	0	0	0	0
activation of transmembrane receptor protein tyrosine kinase activity	0	0	0	0	0	0	0	0	0	0	0	0	0	1.69564	0	0	0	0	0	0	0	0	0	0	0	0	0	0	0	0	0	0	0	0	1.61156	1.63474	0	0	0
activin receptor signaling pathway	0	0	0	0	0	0	0	0	0	0	0	1.64313	0	0	0	0	0	0	0	0	0	0	0	0	0	0	0	0	0	0	0	0	0	0	0	0	0	0	0
actomyosin structure organization	0	1.88603	0	1.79093	0	1.50803	0	0	0	1.53083	0	1.38775	0	0	0	2.2224	0	2.24389	0	0	0	0	0	0	1.36199	0	1.56019	0	0	1.60174	0	0	0	0	0	0	0	1.63501	1.4851
adaptive immune response based on somatic recombination of immune receptors built from immunoglobulin superfamily domains	0	0	0	0	0	0	0	0	0	1.7677	0	0	0	0	0	0	0	0	0	0	0	0	0	0	0	0	0	0	0	0	0	0	0	0	0	0	0	0	0
adenylate cyclase-activating adrenergic receptor signaling pathway	0	0	0	0	0	0	0	0	0	0	0	0	0	0	0	0	0	0	0	0	0	0	0	0	0	0	0	0	0	0	0	0	0	0	1.36287	0	0	0	0
adenylate cyclase-activating dopamine receptor signaling pathway	0	0	0	0	0	0	0	0	0	2.16422	0	1.91453	0	0	0	0	0	0	0	0	0	0	0	0	0	0	0	0	0	0	0	0	0	0	0	0	0	0	0
adenylate cyclase-inhibiting G protein-coupled receptor signaling pathway	0	0	0	0	0	0	0	0	0	0	0	0	0	0	1.63692	0	0	1.76115	0	0	0	0	0	2.61181	0	0	1.37308	0	0	0	0	0	0	0	0	0	0	0	0
adenylate cyclase-modulating G protein-coupled receptor signaling pathway	0	0	0	0	1.40185	0	0	0	0	0	0	0	2.30453	2.18468	3.10053	0	0	1.5905	0	0	0	0	0	2.95004	0	0	2.70656	2.04311	0	1.85879	0	0	0	0	1.92139	0	0	0	0
adherens junction organization	0	0	0	0	0	0	0	0	0	0	0	0	0	0	0	1.85631	0	0	0	0	0	1.71034	0	0	0	0	0	0	0	0	2.24322	0	0	2.27945	1.40085	0	0	0	0
ADP metabolic process	0	0	0	0	0	0	0	0	0	0	0	0	0	0	0	0	1.52458	0	0	0	0	0	0	0	0	0	0	0	0	0	0	0	0	0	0	0	0	0	0
adrenergic receptor signaling pathway	0	0	0	0	0	0	0	0	0	0	0	0	0	0	0	0	0	0	0	0	0	0	0	0	0	0	0	0	0	0	0	0	0	0	1.63134	0	0	0	0
adult behavior	0	0	2.62857	0	3.09767	0	3.12456	0	0	0	0	0	1.54987	0	2.01078	0	0	1.55557	2.73201	3.93488	3.27482	3.37867	2.72042	4.46109	0	2.2394	3.35198	3.06599	2.56661	1.7082	0	0	3.20321	0	1.79914	0	2.43782	1.76711	0
adult locomotory behavior	2.38963	1.41831	0	1.60302	0	1.54194	0	0	0	0	0	0	0	0	0	1.70579	0	0	0	0	0	1.67432	0	0	0	0	1.42055	0	0	0	0	0	0	1.96462	0	0	0	0	1.63691
adult walking behavior	2.75212	2.02812	0	1.79093	0	1.70123	0	0	0	0	0	0	0	0	0	1.95738	0	0	0	0	0	0	0	0	0	0	0	0	0	0	0	0	0	0	0	0	0	0	1.52974
aerobic electron transport chain	0	0	0	0	0	0	0	0	15.8345	0	2.61393	0	0	0	0	0	0	0	0	0	0	1.53569	0	0	0	0	0	0	0	0	0	0	0	0	0	0	0	0	0
aerobic respiration	0	0	0	0	0	0	0	0	21.4765	0	2.87616	0	0	0	0	0	0	0	0	0	0	2.33461	0	0	0	0	0	0	0	0	0	0	0	0	0	0	0	0	0
alpha-beta T cell activation	0	0	0	0	0	0	0	0	0	2.02226	0	2.74353	0	0	0	0	0	0	0	0	0	0	0	0	0	0	0	0	0	0	0	0	0	0	0	0	0	0	0
alpha-beta T cell differentiation	0	0	0	0	0	0	0	0	0	1.30893	0	1.76568	0	0	0	0	0	0	0	0	0	0	0	0	0	0	0	0	0	0	0	0	0	0	0	0	0	0	0
alternative mRNA splicing, via spliceosome	0	0	0	0	0	0	0	0	0	0	0	0	2.28353	1.53664	0	0	0	0	0	0	0	0	1.71714	0	0	0	0	0	0	0	0	0	0	0	0	0	0	0	0
ameboidal-type cell migration	0	0	0	1.67954	0	0	0	0	0	1.89013	0	2.15619	0	0	0	0	0	0	0	0	0	2.29438	0	0	6.04334	0	0	0	0	0	1.64015	0	1.81215	1.53531	0	0	0	1.62132	1.51137
amino acid import	0	0	0	0	0	0	0	2.78464	0	0	0	0	0	0	0	0	2.70016	0	0	0	0	0	0	0	1.48562	0	0	0	0	0	0	0	0	0	0	0	0	0	0
amino acid import across plasma membrane	0	0	0	0	0	0	0	2.42123	0	0	0	0	0	0	0	0	3.09872	0	0	0	0	0	0	0	0	0	0	0	0	0	0	1.45445	0	0	0	0	0	0	0
amino acid transmembrane transport	0	0	0	0	0	0	0	1.31036	0	0	0	0	0	0	0	0	1.82074	0	0	0	0	0	0	0	0	0	0	0	0	0	0	1.31455	0	0	0	0	0	0	0
amino acid transport	0	0	0	0	0	0	0	1.99893	0	0	0	0	0	0	0	0	2.08947	0	0	0	0	0	0	0	0	0	0	0	0	0	0	0	0	0	0	0	0	0	0
amyloid precursor protein catabolic process	1.31975	1.57354	0	1.32287	0	1.70123	0	0	1.30349	1.49406	0	1.66105	0	0	0	1.93706	0	0	0	0	0	0	0	0	0	0	0	0	0	0	0	0	0	0	0	0	0	0	1.38988
amyloid precursor protein metabolic process	0	1.57354	0	1.68398	0	1.62052	0	0	2.1693	1.53504	0	0	0	0	0	1.80146	0	0	0	0	0	0	0	0	0	0	0	0	0	0	0	0	0	0	0	0	0	0	1.75146
amyloid-beta formation	1.66476	1.88603	0	1.57716	0	1.5405	0	0	0	0	0	0	0	0	0	1.67512	0	0	0	0	0	0	0	0	0	0	0	0	0	0	0	0	0	0	0	0	0	0	1.50427
amyloid-beta metabolic process	1.33012	1.6084	0	1.3434	0	1.41945	0	0	0	0	0	0	0	0	0	1.46578	0	0	0	0	0	0	0	0	0	0	0	0	0	0	0	0	0	0	0	0	0	0	1.39439
anatomical structure arrangement	0	0	0	0	0	0	0	0	0	0	0	0	0	0	0	0	0	1.33057	0	0	0	4.89879	0	0	0	0	0	0	0	0	0	0	0	0	0	0	0	0	0
anatomical structure homeostasis	0	0	0	0	0	0	0	0	0	0	0	0	0	0	0	0	0	0	0	0	0	0	0	0	3.82842	0	0	0	0	0	0	0	0	0	0	0	0	0	0
anion homeostasis	0	0	0	0	0	0	0	0	0	1.5783	0	0	0	0	0	0	0	0	0	0	0	0	0	0	0	0	0	0	0	0	0	0	0	0	0	0	0	0	0
anion transmembrane transport	0	0	2.23281	0	1.6368	0	0	0	0	0	0	0	0	0	1.55651	0	0	2.32752	2.35413	0	0	0	0	0	0	1.66586	2.25803	0	0	0	0	0	0	0	1.30807	0	0	0	0
antigen receptor-mediated signaling pathway	0	0	0	0	0	0	0	0	0	3.1072	0	3.44508	0	0	0	0	0	0	0	0	0	0	0	0	0	0	0	0	0	0	0	0	0	0	0	0	0	0	0
aortic valve development	0	0	0	0	0	0	0	0	0	0	0	0	0	0	1.38216	0	0	0	0	0	0	0	0	0	0	0	0	0	0	0	0	0	0	0	0	0	0	0	0
aortic valve morphogenesis	0	0	0	0	0	0	0	0	0	0	0	0	0	0	0	0	0	1.36559	0	0	0	0	0	0	0	0	0	0	0	1.43412	0	0	0	0	0	0	0	0	0
apoptotic mitochondrial changes	0	0	0	0	0	0	0	0	5.31416	0	0	0	0	0	0	0	0	0	0	0	0	0	0	0	0	0	0	0	0	0	0	0	0	0	0	0	0	0	0
apoptotic process involved in development	0	0	0	0	1.30954	0	0	0	0	0	0	0	0	0	0	0	0	0	0	0	0	0	0	0	0	0	0	0	0	0	0	0	0	0	0	0	0	0	0
appendage development	0	0	0	0	0	0	0	0	0	0	0	0	1.47286	0	1.9909	0	2.08947	0	0	0	0	1.98924	0	0	0	0	0	0	0	1.31058	0	2.0315	0	0	1.30239	0	1.667	0	0
appendage morphogenesis	0	0	0	0	0	0	0	0	0	0	0	1.34157	1.42646	0	1.89324	0	1.33697	0	0	0	0	1.56628	0	0	0	0	1.37308	0	0	1.58989	0	0	0	0	0	0	1.83843	0	0
ARF protein signal transduction	0	0	0	0	0	0	0	0	0	0	0	0	0	0	0	0	0	0	0	0	0	0	0	0	0	0	0	0	0	0	0	0	0	0	1.92222	0	0	0	0
Arp2/3 complex-mediated actin nucleation	0	0	0	0	0	0	0	0	0	2.1465	0	2.42057	0	0	0	0	0	0	0	0	0	0	0	0	0	0	0	0	0	0	0	0	0	0	0	0	0	0	0
associative learning	0	0	1.98563	0	2.17646	0	0	0	0	0	0	0	0	0	0	0	0	0	2.47591	2.46426	0	0	2.09191	0	0	0	1.31797	0	0	1.35053	0	0	0	0	0	0	0	0	0
astrocyte development	0	0	0	0	0	0	0	0	0	0	0	0	0	0	0	0	0	0	0	0	0	0	0	0	0	0	0	0	0	0	0	1.53442	0	0	0	0	0	0	0
astrocyte differentiation	0	0	0	0	0	0	0	0	0	1.30893	0	0	0	0	0	0	0	0	0	0	0	0	0	0	0	0	0	0	0	0	0	0	0	0	0	0	0	0	0
asymmetric cell division	0	0	0	0	0	0	0	0	0	0	0	0	0	0	0	0	0	0	0	0	0	0	0	0	0	0	0	0	0	0	0	0	0	0	0	0	1.73065	0	0
ATP biosynthetic process	0	0	0	0	0	0	0	0	0	1.73266	1.98668	0	0	0	0	0	0	0	0	0	0	0	0	0	0	0	0	0	0	0	0	0	0	0	0	0	0	0	0
ATP metabolic process	0	0	0	0	0	0	0	0	20.6882	0	5.07271	0	0	0	0	0	0	0	0	0	0	3.01623	0	0	0	0	0	0	0	0	0	0	0	0	0	0	0	0	0
ATP synthesis coupled electron transport	0	0	0	0	0	0	0	0	17.373	0	2.56612	0	0	0	0	0	0	0	0	0	0	1.90942	0	0	0	0	0	0	0	0	0	0	0	0	0	0	0	0	0
atrial cardiac muscle cell action potential	0	0	1.86167	0	2.55149	0	0	0	0	0	0	0	2.19137	2.91724	4.53856	0	0	2.04451	2.3649	0	0	0	3.06745	1.58198	0	0	2.63661	0	0	3.27693	0	0	0	0	0	0	0	0	0
atrial cardiac muscle cell membrane repolarization	0	0	0	0	0	0	0	0	0	0	0	0	0	0	1.45033	0	0	0	0	0	0	0	0	0	0	0	0	0	0	1.33174	0	0	0	0	0	0	1.44986	0	0
atrial cardiac muscle cell to AV node cell communication	0	0	1.86167	0	2.55149	0	0	0	0	0	0	0	2.19137	2.91724	4.53856	0	0	2.04451	2.3649	0	0	0	3.06745	1.58198	0	0	2.63661	0	0	3.27693	0	0	0	0	0	0	0	0	0
atrial cardiac muscle cell to AV node cell signaling	0	0	1.86167	0	2.55149	0	0	0	0	0	0	0	2.19137	2.91724	4.53856	0	0	2.04451	2.3649	0	0	0	3.06745	1.58198	0	0	2.63661	0	0	3.27693	0	0	0	0	0	0	0	0	0
auditory behavior	0	0	1.55063	0	1.42433	0	1.95101	0	0	0	0	0	0	0	1.35442	0	0	1.67096	0	0	0	0	0	1.30842	0	0	1.46936	1.42759	1.3843	3.24452	0	0	0	0	1.81712	0	1.36103	0	0
autonomic nervous system development	0	0	0	0	0	0	0	0	0	0	0	0	0	0	0	0	0	0	0	0	0	1.76409	0	0	0	0	0	0	0	0	0	0	0	0	0	0	0	0	0
autophagy of mitochondrion	0	0	0	0	0	0	0	0	1.36491	0	0	0	0	0	0	0	0	0	0	0	0	0	0	0	0	0	0	0	0	0	0	0	0	0	0	0	0	0	0
AV node cell action potential	0	0	1.63423	0	1.50323	0	0	0	0	0	0	0	2.18344	2.052	2.41562	0	0	1.76115	1.38185	0	0	0	2.13256	0	0	0	1.55531	0	0	1.33174	0	0	0	0	0	0	0	0	0
AV node cell to bundle of His cell communication	0	0	1.55063	0	1.42433	0	0	0	0	0	0	0	2.04377	1.91502	2.2808	0	0	1.67096	0	0	0	0	2.00378	0	0	0	1.46936	0	0	0	0	0	0	0	0	0	0	0	0
AV node cell to bundle of His cell signaling	0	0	1.63423	0	1.50323	0	0	0	0	0	0	0	2.18344	2.052	2.41562	0	0	1.76115	1.38185	0	0	0	2.13256	0	0	0	1.55531	0	0	1.33174	0	0	0	0	0	0	0	0	0
axo-dendritic transport	0	0	0	0	0	0	0	0	0	0	0	0	0	0	0	0	0	0	0	1.42775	1.54309	0	0	0	0	0	1.37308	0	0	0	0	0	0	0	0	0	0	0	0
axon development	4.20925	2.59304	16.5138	3.80582	14.2059	3.49763	8.92828	2.91581	1.42444	0	0	0	12.8157	13.5489	14.3265	3.53254	3.55994	12.9762	15.9211	8.57868	9.99905	24.2255	13.2359	10.5639	0	6.13922	13.6271	6.19485	11.783	12.3957	11.1949	0	11.1198	5.11165	14.797	11.1767	9.59406	9.55596	2.53677
axon ensheathment	11.3978	11.9717	0	9.26611	0	10.4692	1.38803	1.6514	0	0	0	0	0	0	0	8.86193	1.34449	0	0	1.33904	0	0	0	1.88233	0	0	1.80178	0	0	0	2.3777	0	0	7.19129	0	0	0	4.46833	9.42632
axon ensheathment in central nervous system	2.33822	2.36185	0	2.01262	0	2.03413	0	0	0	0	0	0	0	0	0	2.25259	0	0	0	0	0	0	0	0	0	0	0	0	0	0	0	0	0	2.90839	0	0	0	0	2.65346
axon extension	0	0	4.88563	0	4.13391	0	2.794	0	0	0	0	0	3.87823	7.63433	4.0459	0	0	4.76033	5.61218	2.20328	1.60752	6.16245	4.30116	0	0	0	2.71434	0	1.44504	4.18646	4.09201	0	2.48389	2.79308	6.00366	0	0	1.63147	0
axon extension involved in axon guidance	0	0	4.03828	0	3.63271	0	1.61209	0	0	0	0	0	0	3.60635	2.00392	0	0	3.48074	5.15031	0	0	6.29526	1.66957	1.94611	0	0	0	0	0	2.52184	2.85121	0	1.85226	2.16887	2.72609	0	0	0	0
axon guidance	0	0	12.3598	1.40193	11.8616	0	7.84369	2.61717	0	0	0	0	7.97866	7.33976	11.56	0	2.58912	9.69737	11.7323	8.70677	9.31583	17.5007	10.663	8.62517	0	5.25469	7.08408	4.81428	9.49808	10.3384	8.5211	0	10.6241	2.36481	10.3367	10.1165	9.33783	7.35472	0
axonal fasciculation	0	0	3.50453	0	3.19534	0	2.26082	0	0	0	0	0	0	0	1.45033	0	0	3.74985	2.97343	0	0	3.13396	0	2.95004	0	0	3.31055	0	2.36096	1.31058	3.96885	0	1.82016	0	0	0	1.50688	1.61848	0
axonal transport	0	0	0	0	0	0	0	0	0	0	0	0	0	0	0	0	0	0	0	1.86284	1.38993	1.36777	0	0	0	0	0	0	0	0	0	0	0	0	0	0	0	0	0
axonal transport of mitochondrion	0	0	0	0	0	0	0	0	0	0	0	0	0	0	0	0	0	0	0	1.48519	1.88898	0	0	0	0	0	0	0	0	0	0	0	0	0	0	0	0	0	0
axonemal dynein complex assembly	0	0	0	0	0	0	0	0	0	0	0	0	0	0	0	0	0	0	0	0	0	0	0	0	0	0	0	0	0	0	0	5.90579	0	0	0	0	0	0	0
axoneme assembly	0	0	0	0	0	0	0	0	0	0	0	0	0	0	0	0	0	0	0	0	0	0	0	0	0	0	0	0	0	0	0	22.5265	0	0	0	0	0	0	0
axonogenesis	2.99171	1.87666	16.9631	2.68788	14.8184	2.03413	8.65078	2.61717	1.55215	0	1.32314	0	12.8877	13.8664	14.9584	2.35561	3.35021	13.1427	16.7106	9.30863	10.4418	25.1769	14.0603	11.657	0	6.92251	14.093	6.14566	12.0027	13.0773	10.6153	0	11.1198	4.76627	15.8719	11.3393	10.3958	8.01076	1.72471
B cell activation	0	0	0	0	0	0	0	0	0	4.04612	0	3.35906	0	0	0	0	0	0	0	0	0	0	0	0	0	0	0	0	0	0	0	0	0	0	0	0	0	0	0
B cell differentiation	0	0	0	0	0	0	0	0	0	1.7851	0	2.13128	0	0	0	0	0	0	0	0	0	0	0	0	0	0	0	0	0	0	0	0	0	0	0	0	0	0	0
B cell homeostasis	0	0	0	0	0	0	0	0	0	1.84737	0	0	0	0	0	0	0	0	0	0	0	0	0	0	0	0	0	0	0	0	0	0	0	0	0	0	0	0	0
B cell proliferation	0	0	0	0	0	0	0	0	0	2.49547	0	1.98139	0	0	0	0	0	0	0	0	0	0	0	0	0	0	0	0	0	0	0	0	0	0	0	0	0	0	0
B cell receptor signaling pathway	0	0	0	0	0	0	0	0	0	2.42571	0	2.31116	0	0	0	0	0	0	0	0	0	0	0	0	0	0	0	0	0	0	0	0	0	0	0	0	0	0	0
basement membrane assembly	0	0	0	0	0	0	0	0	0	0	0	0	0	0	0	0	0	0	0	0	0	0	0	0	0	0	0	0	0	0	0	0	0	0	0	0	0	0	1.47262
behavioral defense response	0	0	0	0	1.56141	0	0	0	0	0	0	0	0	0	0	0	0	0	0	0	0	0	0	0	0	0	0	0	0	0	0	0	0	0	0	0	0	0	0
behavioral fear response	0	0	0	0	1.59789	0	0	0	0	0	0	0	0	0	0	0	0	0	0	0	0	0	0	0	0	0	0	0	0	0	0	0	0	0	0	0	0	0	0
biological process involved in intraspecies interaction between organisms	0	0	1.64628	0	2.59664	0	2.54192	0	0	0	0	0	2.72927	1.35841	3.9455	0	0	1.87233	0	0	1.64905	0	4.04975	3.78877	0	0	2.74452	1.74118	2.16227	3.64123	0	0	0	0	1.73177	0	1.50688	0	0
biological process involved in symbiotic interaction	0	0	0	0	0	0	0	0	0	1.45143	0	0	0	0	0	0	0	0	0	0	0	0	0	0	0	0	0	0	0	0	0	0	0	0	0	0	0	0	0
blastoderm segmentation	0	0	0	0	0	0	0	0	0	0	0	0	0	0	0	0	0	0	0	0	0	1.8645	0	0	0	0	0	0	0	0	0	0	0	0	0	0	0	0	0
blood coagulation	0	0	0	0	0	0	0	0	0	4.81948	0	2.97898	0	0	0	0	0	0	0	0	0	0	0	0	0	0	0	0	0	0	0	0	0	0	0	0	0	0	0
blood vessel diameter maintenance	0	0	0	0	0	0	0	0	0	0	0	2.14155	0	0	0	0	0	0	0	0	0	0	0	0	0	0	0	0	0	0	0	0	0	0	0	0	0	0	0
blood vessel endothelial cell migration	0	0	0	0	0	0	0	0	0	0	0	0	0	0	0	0	0	0	0	0	0	0	0	0	3.30608	0	0	0	0	0	0	0	0	0	0	0	0	0	0
bone cell development	0	0	0	0	0	0	0	0	0	1.69805	0	2.74865	0	0	0	0	0	0	0	0	0	0	0	0	0	0	0	0	0	0	0	0	0	0	0	0	0	0	0
bone development	0	0	0	0	0	0	0	0	0	2.04568	0	3.75707	0	0	0	0	0	0	0	0	0	0	0	0	0	0	0	0	0	0	0	0	1.33698	0	0	0	0	0	0
bone morphogenesis	0	0	0	0	0	0	0	0	0	0	0	0	0	0	0	0	0	0	0	0	0	0	0	0	0	0	0	0	0	0	0	0	1.44402	0	0	0	0	0	0
bone remodeling	0	0	0	0	0	0	0	0	0	0	0	1.30333	0	0	0	0	0	0	0	0	0	0	0	0	0	0	0	0	0	0	0	0	0	0	0	0	0	0	0
brain morphogenesis	0	0	1.69551	0	1.49379	0	0	0	0	0	0	0	0	1.58359	2.80551	0	0	0	0	0	0	0	2.35908	3.45443	0	0	2.2536	0	0	1.87659	0	0	0	0	0	0	0	0	0
branching involved in blood vessel morphogenesis	0	0	0	0	0	0	0	0	0	0	0	0	0	0	0	0	0	0	0	0	0	0	0	0	1.9329	0	0	0	0	0	0	0	0	0	0	0	0	0	0
branching morphogenesis of a nerve	0	0	1.72433	0	3.84329	0	0	0	0	0	0	0	2.30471	2.2181	0	0	0	0	2.47591	1.33904	0	2.0159	0	0	0	0	1.64173	0	0	1.43412	0	0	0	0	0	0	0	0	0
C4-dicarboxylate transport	0	0	0	0	0	0	0	0	0	0	0	0	0	0	0	0	0	0	0	0	0	0	0	0	0	0	0	0	0	0	0	1.3782	0	0	0	0	0	0	0
calcium ion homeostasis	0	0	3.86447	0	3.78857	0	0	0	0	1.40395	0	0	2.24761	2.68269	3.65011	0	0	3.89308	3.22097	0	0	0	2.93064	1.98012	0	0	0	0	0	3.23359	0	0	0	0	2.60188	0	0	0	0
calcium ion import	0	0	0	0	1.8383	0	0	0	0	0	0	0	2.29878	3.04322	4.74923	0	0	1.47413	0	0	0	0	3.31121	1.71265	0	0	2.00262	0	0	3.67699	0	0	0	0	4.57029	0	0	0	0
calcium ion import across plasma membrane	0	0	0	0	2.37884	0	0	0	0	0	0	0	1.97695	1.80077	4.90326	0	0	2.09016	1.49802	0	0	1.59723	1.92522	2.95004	0	0	3.32285	0	0	2.89399	0	0	0	0	3.9435	0	1.67688	0	0
calcium ion import into cytosol	0	0	0	0	2.31659	0	0	0	0	0	0	0	1.92162	1.74039	4.80637	0	0	2.03905	1.45613	0	0	1.57068	1.87349	2.88357	0	0	3.24537	0	0	2.80976	0	0	0	0	3.84156	0	1.65352	0	0
calcium ion transmembrane import into cytosol	0	0	4.32745	0	5.25189	0	0	0	0	1.62529	0	0	3.22807	3.69683	5.77437	0	0	4.28402	4.25981	0	0	0	3.60124	4.40469	0	0	2.8417	0	0	3.53393	0	0	1.43915	0	2.97917	0	0	0	0
calcium ion transmembrane transport	0	0	4.93659	0	5.67493	0	0	0	0	1.55966	0	0	5.19248	6.48686	7.56643	0	0	4.76033	5.52184	2.37998	0	1.63813	7.38781	4.41362	0	1.36256	3.89652	0	2.36096	5.12691	0	0	0	0	4.70598	0	1.32115	0	0
calcium ion transmembrane transport via high voltage-gated calcium channel	0	0	0	0	0	0	0	0	0	0	0	0	1.55039	0	2.67742	0	0	1.33057	0	0	0	0	1.53358	0	0	0	1.91306	0	0	1.6457	0	0	0	0	1.35507	0	0	0	0
calcium ion transport	0	0	4.57865	0	5.83491	0	0	0	0	2.00142	0	1.51682	4.65657	5.21245	6.55495	0	0	4.14229	4.72778	0	0	0	6.48008	3.1187	0	0	3.53781	0	1.44484	4.705	0	0	0	0	4.69472	0	0	0	0
calcium ion transport into cytosol	0	0	3.84101	0	4.66444	0	0	0	0	1.43612	0	0	2.75302	3.15918	5.09428	0	0	3.80944	3.72974	0	0	0	3.08788	3.8448	0	0	2.43972	0	0	3.05348	0	0	0	0	2.49609	0	0	0	0
calcium ion-regulated exocytosis of neurotransmitter	0	0	0	0	0	0	0	0	0	0	0	0	2.37875	3.16685	0	0	0	1.33057	0	0	0	0	2.34633	2.56179	0	0	2.8417	0	0	4.60283	0	0	0	0	3.0321	0	0	0	0
calcium-dependent cell-cell adhesion via plasma membrane cell adhesion molecules	0	0	1.43456	0	0	0	1.40745	0	0	0	0	0	0	0	1.73457	0	0	0	0	0	0	1.93124	2.63042	0	0	0	0	0	0	0	0	0	0	0	0	0	0	1.45815	0
calcium-ion regulated exocytosis	0	0	0	0	0	0	0	0	0	0	0	0	2.79371	3.74274	1.51098	0	0	0	1.39427	0	0	0	3.35238	1.46585	0	0	0	0	0	3.04096	0	0	0	0	4.23616	0	0	0	0
calcium-mediated signaling	0	0	2.61181	0	2.8337	0	0	0	0	1.49628	0	1.35854	3.2418	3.14103	4.1207	0	0	3.61416	2.87392	0	0	0	4.48767	2.99374	0	0	4.12737	0	0	2.683	0	0	0	0	2.86693	0	0	0	0
calcium-mediated signaling using intracellular calcium source	0	0	0	0	0	0	0	0	0	1.44603	0	0	0	0	0	0	0	0	1.3724	0	0	0	0	0	0	0	1.56984	0	0	0	0	0	0	0	0	0	0	0	0
camera-type eye development	0	0	0	0	0	0	1.92125	2.78464	0	0	0	0	0	0	0	0	1.52902	0	0	0	1.43227	0	0	2.89628	0	0	1.49648	0	0	0	0	2.15185	3.99357	0	0	0	0	0	0
camera-type eye morphogenesis	0	0	0	0	0	0	1.65463	1.925	0	0	0	0	0	0	0	0	0	0	0	0	0	0	0	1.86003	0	0	0	0	0	0	2.20101	1.43116	2.97547	0	0	0	0	0	0
camera-type eye photoreceptor cell differentiation	0	0	0	0	0	0	0	0	0	0	0	0	0	0	1.9909	0	0	0	0	0	1.4646	0	1.69628	0	0	0	0	1.46844	0	0	0	0	1.67374	0	1.4803	0	0	0	0
cAMP metabolic process	0	0	0	0	0	0	0	0	0	0	0	0	0	0	0	0	0	0	0	0	0	0	0	1.39739	0	0	0	0	0	0	0	0	0	0	0	0	0	0	0
cAMP-mediated signaling	0	0	0	0	0	0	0	0	0	0	0	0	0	0	0	0	0	1.39904	0	0	0	0	0	0	0	0	0	0	0	0	0	0	0	0	0	0	0	0	0
canonical Wnt signaling pathway	0	0	0	0	0	0	0	0	0	0	0	0	0	0	0	0	1.34449	0	0	0	0	0	1.42866	0	0	0	0	0	0	0	0	0	2.09143	2.67241	0	0	0	0	0
carboxylic acid transmembrane transport	0	0	0	0	0	0	0	1.55419	0	0	0	0	0	0	0	0	1.98297	0	0	0	0	0	0	0	0	0	0	0	0	0	0	0	0	0	0	0	0	0	0
carboxylic acid transport	0	0	0	0	0	0	0	1.50134	0	0	0	0	0	0	0	0	0	0	0	0	0	0	0	0	0	0	0	0	0	0	0	0	0	0	0	0	0	0	0
cardiac cell development	0	0	0	0	0	0	0	0	0	0	0	0	0	0	0	0	0	0	0	0	0	0	0	0	0	0	0	0	0	0	0	0	2.17014	0	0	0	0	0	0
cardiac chamber development	0	0	1.56158	0	2.29899	0	0	0	0	0	0	0	0	2.02359	1.79557	0	0	1.48912	0	0	0	3.89717	0	0	0	0	0	0	0	2.24967	0	0	0	0	1.80506	0	0	0	0
cardiac chamber morphogenesis	0	0	1.86167	0	2.37021	0	0	0	0	0	0	0	0	1.47173	1.82064	0	0	1.72759	0	0	0	4.33137	0	0	1.57807	0	0	0	0	0	0	0	0	0	1.32623	0	0	0	0
cardiac conduction	0	0	1.55216	0	2.14518	0	0	0	0	0	0	0	3.10328	2.26156	5.04752	0	0	2.38957	1.45613	0	0	0	4.18391	2.98043	0	0	1.82818	0	0	3.38273	0	0	0	0	1.63134	0	0	0	0
cardiac muscle cell action potential	0	0	3.34338	0	6.46176	0	0	0	0	0	0	0	6.33655	5.03098	7.10939	0	0	6.16257	3.864	0	0	0	7.03008	4.59235	0	1.43554	4.47442	0	1.44484	7.407	0	0	0	0	4.13598	0	2.44789	0	0
cardiac muscle cell action potential involved in contraction	0	0	3.75477	0	5.67493	0	0	0	0	0	0	0	5.79639	4.5394	6.48795	0	0	5.92086	3.75218	0	0	0	5.64046	3.02617	0	0	5.09542	0	0	6.01023	0	0	0	0	2.93094	0	1.50688	0	0
cardiac muscle cell contraction	0	0	2.76473	0	4.99095	0	0	0	0	0	0	0	4.93979	3.19227	5.67494	0	0	4.56267	3.29997	0	0	0	5.54599	3.33038	0	0	4.56748	0	1.48774	5.18055	0	0	0	0	2.99508	0	1.94433	0	0
cardiac muscle cell development	0	0	0	0	0	0	0	0	0	0	0	0	0	0	0	0	0	0	0	0	0	0	0	0	0	0	0	0	0	0	0	0	2.33747	0	0	0	0	0	0
cardiac muscle cell differentiation	0	0	0	0	0	0	0	0	0	0	0	0	0	0	0	0	0	0	0	0	0	0	0	0	0	0	0	0	0	0	0	0	2.48389	0	0	0	0	0	0
cardiac muscle cell membrane repolarization	0	0	0	0	1.92698	0	0	0	0	0	0	0	1.56189	1.98001	2.55628	0	0	0	0	0	0	0	1.53244	0	0	1.64885	2.04669	0	0	3.08827	0	0	0	0	0	0	1.98886	0	0
cardiac muscle cell proliferation	0	0	0	0	0	0	0	0	0	1.70618	0	1.90515	0	0	0	0	0	0	0	0	0	0	0	0	0	0	0	0	0	0	0	0	0	0	0	0	0	0	0
cardiac muscle contraction	0	0	2.08337	0	3.57238	0	0	0	0	0	0	0	3.2418	1.94941	4.00173	0	0	3.5843	2.22151	0	0	0	3.64552	2.32962	0	0	2.76246	0	0	3.54123	0	0	0	0	1.74526	0	1.52138	0	0
cardiac muscle tissue development	0	0	0	0	0	0	2.08475	0	0	0	0	0	0	0	0	0	0	0	0	0	0	0	0	0	0	0	0	0	0	0	0	0	2.7743	0	0	0	0	0	0
cardiac muscle tissue growth	0	0	0	0	0	0	0	0	0	1.67717	0	1.74664	0	0	0	0	0	0	0	0	0	0	0	0	0	0	0	0	0	0	0	0	0	0	0	0	0	0	0
cardiac septum development	0	0	1.39342	0	1.49417	0	0	0	0	0	0	0	0	1.99108	1.4221	0	0	0	0	0	0	2.83351	0	0	0	0	0	0	0	1.58194	0	0	0	0	2.25549	0	0	0	0
cardiac septum morphogenesis	0	0	2.28573	0	1.9231	0	0	0	0	0	0	0	0	1.73052	1.35442	0	0	1.95485	0	0	0	4.01833	0	0	0	0	0	0	0	0	0	0	0	0	1.59575	0	0	0	0
cardiac ventricle development	0	0	1.86167	0	2.37021	0	0	0	0	0	0	0	0	1.85523	1.4221	0	0	1.72759	0	0	0	3.63222	0	0	1.57807	0	0	0	0	2.40597	0	0	0	0	1.32623	0	0	0	0
cardiac ventricle morphogenesis	0	0	0	0	0	0	0	0	0	0	0	0	0	0	0	0	0	0	0	0	0	2.44643	0	0	0	0	0	0	0	0	0	0	1.4622	0	0	0	0	0	0
cardiocyte differentiation	0	0	0	0	0	0	0	0	0	0	0	0	0	0	0	0	0	0	0	0	0	0	0	0	0	0	0	0	0	0	0	0	2.31309	0	0	0	0	0	0
cartilage condensation	0	0	0	0	0	0	1.45053	0	0	0	0	0	0	0	0	0	1.33697	0	0	0	0	0	0	0	0	0	0	0	0	0	0	0	0	0	0	0	0	0	0
cartilage development	0	0	0	0	0	0	2.61302	2.25588	0	0	0	0	0	0	0	0	2.2155	0	0	0	0	0	0	0	0	0	0	0	0	0	0	0	4.08567	0	0	0	0	1.38551	0
CD8-positive, alpha-beta T cell activation	0	0	0	0	0	0	0	0	0	0	0	1.68901	0	0	0	0	0	0	0	0	0	0	0	0	0	0	0	0	0	0	0	0	0	0	0	0	0	0	0
CD8-positive, alpha-beta T cell differentiation	0	0	0	0	0	0	0	0	0	1.86045	0	1.61149	0	0	0	0	0	0	0	0	0	0	0	0	0	0	0	0	0	0	0	0	0	0	0	0	0	0	0
cell activation involved in immune response	0	0	0	0	0	0	0	0	0	2.96363	0	2.10695	0	0	0	0	0	0	0	0	0	0	0	0	0	0	0	0	0	0	0	0	0	0	0	0	0	0	0
cell adhesion mediated by integrin	0	0	0	0	0	0	0	0	0	2.22027	0	2.2697	0	0	0	0	0	0	0	0	0	0	0	0	1.54929	0	0	0	0	0	0	0	0	0	0	0	0	0	0
cell aggregation	0	0	0	0	0	0	1.3221	0	0	0	0	0	0	0	0	0	0	0	0	0	0	0	0	0	0	0	0	0	0	0	0	0	0	0	0	0	0	0	0
cell chemotaxis	0	0	0	0	0	0	0	0	0	3.47889	0	2.14704	0	0	0	0	0	0	0	0	0	0	0	0	0	0	0	0	0	0	0	0	0	0	0	0	0	0	0
cell communication by electrical coupling	0	0	0	0	0	0	0	0	0	0	0	0	0	0	1.58881	0	0	0	0	0	0	0	1.31184	0	0	0	0	0	0	0	0	0	0	0	0	0	0	0	0
cell communication by electrical coupling involved in cardiac conduction	0	0	0	0	0	0	0	0	0	1.33609	0	0	0	0	1.9909	0	0	0	0	0	0	0	1.69628	0	0	0	0	0	0	0	0	0	0	0	1.4803	0	0	0	0
cell communication involved in cardiac conduction	0	0	1.54143	0	2.41708	0	0	0	0	0	0	0	3.86735	2.88272	5.22311	0	0	2.42272	1.63052	0	0	0	3.78238	2.23565	0	0	2.55102	0	0	3.40445	0	0	0	0	2.71982	0	0	0	0
cell differentiation in hindbrain	0	0	2.53643	0	2.28989	0	1.36223	0	0	0	0	0	0	0	0	0	0	0	0	0	1.62189	0	0	0	0	0	2.37489	1.62161	0	0	0	0	0	0	0	0	0	0	0
cell differentiation involved in kidney development	0	0	0	0	0	0	0	0	0	0	0	0	0	0	0	0	0	0	0	0	0	0	0	0	1.4005	0	0	0	0	0	0	0	0	0	0	0	0	0	0
cell fate commitment	0	0	0	0	0	0	1.34785	0	0	0	0	0	0	0	0	0	1.64063	0	0	0	0	0	0	0	1.318	0	0	0	0	0	1.49726	0	0	0	0	0	0	1.5553	0
cell growth	0	0	4.79797	0	4.62717	0	3.79059	0	0	0	0	0	4.21321	6.1096	3.41938	0	0	3.68179	5.51708	2.5618	0	3.46707	3.60881	1.58198	0	1.38717	3.71359	0	1.44978	4.6781	1.61931	0	2.3929	2.05735	4.49745	2.19814	0	1.8138	0
cell junction assembly	2.72497	4.57645	16.6908	4.23128	17.1925	4.40135	11.8313	2.00225	0	0	0	1.31489	6.45657	7.33976	11.56	5.6809	1.54862	17.9829	12.6392	7.57706	5.74799	5.96291	8.4521	10.2152	0	8.0838	16.4132	5.8202	6.78303	14.738	8.7911	0	8.88015	4.51699	8.72681	6.14634	4.58911	14.1697	4.30434
cell junction disassembly	0	0	0	0	0	0	0	0	0	1.48894	0	1.98528	0	0	0	0	0	0	0	0	0	0	0	0	0	0	0	0	0	0	0	0	0	0	0	0	0	0	0
cell junction maintenance	0	0	0	0	0	0	0	0	0	0	0	0	0	1.39558	0	0	0	0	0	0	1.51159	0	1.53244	0	0	0	0	0	1.4155	1.6793	0	0	0	0	0	0	0	0	0
cell killing	0	0	0	0	0	0	0	0	0	1.6797	0	0	0	0	0	0	0	0	0	0	0	0	0	0	0	0	0	0	0	0	0	0	0	0	0	0	0	0	0
cell migration in hindbrain	0	0	0	0	1.83722	0	0	0	0	0	0	0	1.55039	2.25391	1.77906	0	0	1.33057	1.70291	0	1.96853	4.89879	0	1.71834	0	1.56773	2.8417	0	0	1.6457	0	0	0	0	2.12274	1.44583	0	0	0
cell recognition	0	0	1.42263	0	1.58618	0	1.72498	0	0	0	0	0	0	0	1.50619	0	0	1.77673	0	0	0	1.3778	0	1.78542	0	0	2.19712	0	0	0	1.94429	0	0	0	0	1.66605	0	0	0
cell-cell adhesion via plasma-membrane adhesion molecules	0	0	8.85073	0	7.31449	0	7.40507	0	0	0	0	0	3.07308	3.20427	6.51736	0	0	8.02311	5.52184	4.36525	2.77575	2.45612	7.04197	5.85266	0	3.30535	7.97692	3.27647	2.13675	3.85237	4.02204	0	8.21576	1.759	2.89949	5.54958	3.20161	5.98928	0
cell-cell junction assembly	1.34934	1.67518	0	1.67954	1.4644	1.39066	0	0	0	0	0	0	0	1.34031	0	2.19611	0	0	0	0	0	1.48276	0	1.33542	0	0	0	0	0	2.69477	2.20514	0	0	1.77277	0	0	0	0	0
cell-cell junction organization	0	0	0	1.37193	1.30229	1.45311	0	0	0	0	0	1.33989	0	0	0	2.16579	0	0	0	0	0	1.61404	0	1.47197	0	0	1.48229	0	0	3.97271	2.25483	0	0	2.06536	1.41081	0	0	1.90889	0
cell-cell signaling by wnt	0	0	0	0	0	0	0	1.55761	0	0	0	0	0	0	0	0	2.48147	0	0	0	0	0	0	0	0	0	0	0	0	0	0	0	2.01063	4.10375	0	0	0	1.35012	1.4322
cell-cell signaling involved in cardiac conduction	0	0	2.54967	0	3.85707	0	0	0	0	0	0	0	4.19811	3.88003	5.67494	0	0	2.83731	2.78874	0	0	0	4.11481	2.08583	0	0	3.17982	0	0	4.41359	0	0	0	0	2.94219	0	0	0	0
cell-matrix adhesion	0	0	0	0	0	0	0	0	0	1.92907	0	2.35909	0	2.01132	0	1.46746	0	1.35059	0	1.52407	0	0	1.99194	0	1.9373	0	0	0	0	2.39152	0	0	0	0	2.09648	0	0	1.87378	0
cell-substrate adhesion	0	0	0	0	0	1.51081	0	2.78464	0	4.10226	0	4.99942	0	2.27553	0	2.68237	1.92474	2.66414	0	2.64422	0	1.56628	1.56991	0	3.24823	1.63947	0	0	0	1.66325	1.98753	1.39907	2.97547	0	3.17887	2.02542	1.39766	1.74719	0
cell-substrate junction assembly	0	1.60882	2.20514	1.33067	1.3793	1.70123	0	1.92326	0	1.57857	0	2.14155	1.34972	2.46946	1.30481	2.8019	1.93802	2.56675	0	0	0	0	0	0	0	2.01397	1.98202	0	0	4.26633	0	1.46678	0	0	2.27303	0	0	1.72753	0
cell-substrate junction organization	0	1.97735	2.03498	2.01262	0	2.67388	0	1.78251	0	1.49225	0	2.01853	0	2.26156	0	3.96851	1.84217	2.38957	0	0	0	0	0	0	0	2.3327	1.82818	0	0	3.98267	0	1.35538	0	0	2.55998	0	0	2.1078	1.39439
cellular anion homeostasis	0	0	0	0	0	0	0	0	0	1.73266	0	0	0	0	0	0	0	0	0	0	0	0	0	0	0	0	0	0	0	0	0	0	0	0	0	0	0	0	0
cellular calcium ion homeostasis	0	0	4.03828	0	3.97139	0	0	0	0	1.47392	0	1.31676	2.40199	2.8708	3.84471	0	0	4.06975	3.42471	0	0	0	3.11717	2.10021	0	0	0	0	0	3.41863	0	0	0	0	2.51257	0	0	0	0
cellular component assembly involved in morphogenesis	0	1.31677	0	1.42441	0	0	0	0	0	0	0	0	0	0	0	0	0	0	0	0	0	0	0	0	0	0	0	0	0	0	0	0	0	1.60109	0	0	0	0	0
cellular component maintenance	0	0	0	0	0	0	0	0	0	0	0	0	2.20505	2.51946	1.51098	0	0	1.55557	0	1.3183	1.91496	0	2.13256	0	0	0	0	0	1.78112	2.39671	1.76454	0	0	0	1.3457	0	0	0	0
cellular detoxification	0	0	0	0	0	0	0	0	2.22325	0	2.26136	0	0	0	0	0	0	0	0	0	0	0	0	0	0	0	0	0	0	0	0	0	0	0	0	0	0	0	0
cellular divalent inorganic cation homeostasis	0	0	3.86075	0	3.72585	0	0	0	0	1.79889	0	1.31676	2.19137	2.30936	3.60724	0	0	3.57158	3.16779	0	0	0	2.83196	1.9702	0	0	0	0	0	2.83389	0	0	0	0	1.94784	0	0	0	0
cellular extravasation	0	0	0	0	0	0	0	0	0	0	0	1.55783	0	0	0	0	0	0	0	0	0	0	0	0	0	0	0	0	0	0	0	0	0	0	0	0	0	0	0
cellular modified amino acid metabolic process	0	0	0	0	0	0	0	0	1.82779	0	0	0	0	0	0	0	0	0	0	0	0	0	0	0	0	0	0	0	0	0	0	0	0	0	0	0	0	0	0
cellular monovalent inorganic cation homeostasis	0	0	1.37743	0	1.48136	0	0	0	0	0	0	0	1.4066	0	0	0	0	0	0	0	0	0	1.34598	0	0	0	0	0	0	0	0	0	0	0	0	0	0	0	0
cellular oxidant detoxification	0	0	0	0	0	0	0	0	2.64061	0	2.44386	0	0	0	0	0	0	0	0	0	0	0	0	0	0	0	0	0	0	0	0	0	0	0	0	0	0	0	0
cellular process involved in reproduction in multicellular organism	0	0	0	0	0	0	0	0	0	0	0	0	0	0	0	0	0	0	0	0	0	0	0	0	0	0	0	0	0	0	0	3.00831	0	0	0	0	0	0	0
cellular respiration	0	0	0	0	0	0	0	0	22.0579	0	2.65745	0	0	0	0	0	0	0	0	0	0	1.72183	0	0	0	0	0	0	0	0	0	0	0	0	0	0	0	0	0
cellular response to abiotic stimulus	0	0	0	0	0	0	0	0	0	0	0	1.48647	0	0	0	0	0	0	0	0	0	0	0	0	0	0	0	0	0	0	0	0	0	0	0	0	0	0	0
cellular response to alkaloid	0	0	1.69551	0	1.49379	0	0	0	0	0	0	0	0	0	0	0	0	0	0	0	0	0	0	0	0	0	0	0	0	0	0	0	0	0	0	0	0	0	0
cellular response to amyloid-beta	0	0	0	0	0	0	0	0	0	0	0	0	0	0	0	0	0	0	0	0	0	0	0	0	0	0	0	0	0	0	0	0	0	0	1.6086	0	0	0	0
cellular response to antibiotic	0	0	0	0	0	0	0	0	0	1.86045	0	1.61149	0	0	0	0	0	0	0	0	0	0	0	0	0	0	0	0	0	0	0	0	0	0	0	0	0	0	0
cellular response to biotic stimulus	0	0	0	0	0	0	0	0	0	2.48862	0	2.88276	0	0	0	0	0	0	0	0	0	0	0	0	0	0	0	0	0	0	0	0	0	0	0	0	0	0	0
cellular response to caffeine	0	0	0	0	0	0	0	0	0	0	0	0	1.34972	0	1.53455	0	0	0	0	0	0	0	1.34598	1.48665	0	0	1.64173	0	0	1.43412	0	0	0	0	0	0	0	0	0
cellular response to calcium ion	0	0	1.86336	0	1.54917	0	0	0	0	0	0	0	2.55829	0	1.96256	0	0	1.62185	0	0	0	0	1.51514	0	0	0	2.77591	0	0	0	0	0	0	0	2.60366	0	0	0	0
cellular response to cAMP	0	0	0	0	0	0	0	0	0	2.44419	0	2.02327	0	0	0	0	0	0	0	0	0	0	0	0	0	0	0	0	0	0	0	0	0	0	0	0	0	0	0
cellular response to carbohydrate stimulus	0	0	0	0	0	0	0	0	0	0	0	0	0	0	0	0	0	0	0	0	0	0	0	1.36738	0	0	0	0	0	0	0	0	0	0	0	0	0	0	0
cellular response to chemical stress	0	0	0	0	0	0	0	0	0	1.42413	0	0	0	0	0	0	0	0	0	0	0	0	0	0	0	0	0	0	0	0	0	0	0	0	0	0	0	0	0
cellular response to decreased oxygen levels	0	0	0	0	0	0	0	0	0	0	0	0	0	0	0	0	0	0	0	0	0	1.45048	0	0	0	0	0	0	0	0	0	0	0	0	0	0	0	0	0
cellular response to environmental stimulus	0	0	0	0	0	0	0	0	0	0	0	1.48647	0	0	0	0	0	0	0	0	0	0	0	0	0	0	0	0	0	0	0	0	0	0	0	0	0	0	0
cellular response to epinephrine stimulus	0	0	0	0	0	0	0	0	0	0	0	0	0	0	1.45033	0	0	0	0	0	0	0	0	0	0	0	0	0	0	0	0	0	0	0	0	0	0	0	0
cellular response to hypoxia	0	0	0	0	0	0	0	0	0	0	0	0	0	0	0	0	1.32718	0	0	0	0	1.5574	0	0	0	0	0	0	0	0	0	0	0	0	0	0	0	0	0
cellular response to inorganic substance	0	0	1.52035	0	1.68704	0	0	0	0	0	0	0	1.71028	0	1.30567	0	0	1.52091	0	0	0	0	0	0	0	0	0	0	0	0	0	0	0	0	0	0	0	0	0
cellular response to insulin stimulus	0	0	0	0	0	0	0	0	0	1.46856	0	1.65793	0	0	0	0	0	0	0	0	0	0	0	0	0	0	0	0	0	0	0	0	0	1.66054	0	0	0	0	0
cellular response to interferon-gamma	0	0	0	0	0	0	0	0	0	2.13998	0	0	0	0	0	0	0	0	0	0	0	0	0	0	0	0	0	0	0	0	0	0	0	0	0	0	0	0	0
cellular response to lipopolysaccharide	0	0	0	0	0	0	0	0	0	2.54614	0	3.04855	0	0	0	0	0	0	0	0	0	0	0	0	0	0	0	0	0	0	0	0	0	0	0	0	0	0	0
cellular response to metal ion	0	0	0	0	1.49379	0	0	0	0	0	0	0	1.56189	0	1.40636	0	0	0	0	0	0	0	0	0	0	0	1.6713	0	0	0	0	0	0	0	0	0	0	0	0
cellular response to molecule of bacterial origin	0	0	0	0	0	0	0	0	0	2.85219	0	3.31567	0	0	0	0	0	0	0	0	0	0	0	0	0	0	0	0	0	0	0	0	0	0	0	0	0	0	0
cellular response to nerve growth factor stimulus	0	0	0	0	0	0	0	0	0	0	0	0	0	0	1.64545	0	0	0	0	0	0	0	1.32218	0	0	1.4206	1.83044	0	0	1.46032	0	0	0	0	0	0	0	0	0
cellular response to osmotic stress	0	0	0	0	0	0	0	0	0	1.5783	0	1.31593	0	0	0	0	0	0	0	0	0	0	0	0	0	0	0	0	0	0	0	0	0	0	0	0	0	0	0
cellular response to oxidative stress	0	0	0	0	0	0	0	0	1.38898	0	0	0	0	0	0	0	0	0	0	0	0	0	0	0	0	0	0	0	0	0	0	0	0	0	0	0	0	0	0
cellular response to oxygen levels	0	0	0	0	0	0	0	1.38834	1.37252	0	0	0	0	0	0	0	1.46794	0	0	0	0	0	0	0	0	0	0	0	0	0	0	0	0	0	0	0	0	0	0
cellular response to oxygen radical	0	0	0	0	0	0	0	0	1.42384	0	2.65745	0	0	0	0	0	0	0	0	0	0	0	0	0	0	0	0	0	0	0	0	0	0	0	0	0	0	0	0
cellular response to peptide	0	0	0	0	0	0	0	0	0	0	0	1.72473	0	0	0	0	0	0	0	0	0	0	0	0	0	0	0	0	0	0	0	0	0	0	0	0	0	0	0
cellular response to peptide hormone stimulus	0	0	0	0	0	0	0	0	0	1.39615	0	2.05014	0	0	0	0	0	0	0	0	0	0	0	0	0	0	0	0	0	0	0	0	0	0	0	0	0	0	0
cellular response to prostaglandin E stimulus	0	0	0	0	0	0	0	0	0	0	0	1.55185	0	0	0	0	0	0	0	0	0	0	0	0	0	0	0	0	0	0	0	0	0	0	0	0	0	0	0
cellular response to prostaglandin stimulus	0	0	0	0	0	0	0	0	0	0	0	1.31593	0	0	0	0	0	0	0	0	0	0	0	0	0	0	0	0	0	0	0	0	0	0	0	0	0	0	0
cellular response to purine-containing compound	0	0	0	0	0	0	0	0	0	0	0	0	0	0	0	0	0	0	0	0	0	0	0	0	0	0	1.38599	0	0	0	0	0	0	0	0	0	0	0	0
cellular response to reactive oxygen species	0	0	0	0	0	0	0	0	0	0	1.95582	0	0	0	0	0	0	0	0	0	0	0	0	0	0	0	0	0	0	0	0	0	0	0	0	0	0	0	0
cellular response to salt stress	0	0	0	0	0	0	0	0	0	2.08426	0	1.81963	0	0	0	0	0	0	0	0	0	0	0	0	0	0	0	0	0	0	0	0	0	0	0	0	0	0	0
cellular response to superoxide	0	0	0	0	0	0	0	0	1.42384	0	2.65745	0	0	0	0	0	0	0	0	0	0	0	0	0	0	0	0	0	0	0	0	0	0	0	0	0	0	0	0
cellular response to toxic substance	0	0	0	0	0	0	0	0	2.06777	0	2.17514	0	0	0	0	0	0	0	0	0	0	0	0	0	0	0	0	0	0	0	0	0	0	0	0	0	0	0	0
cellular response to transforming growth factor beta stimulus	0	1.33628	0	0	0	0	0	0	0	1.40251	0	2.91882	0	0	0	0	1.45051	0	0	0	0	0	0	0	1.39128	0	0	0	0	0	0	0	1.72746	0	0	0	0	2.43947	0
central nervous system myelination	2.33822	2.36185	0	2.01262	0	2.03413	0	0	0	0	0	0	0	0	0	2.25259	0	0	0	0	0	0	0	0	0	0	0	0	0	0	0	0	0	2.90839	0	0	0	0	2.65346
central nervous system neuron axonogenesis	0	0	4.18915	0	3.78893	0	0	0	0	0	0	0	0	3.02708	1.45694	0	0	3.61416	2.71719	0	0	3.18931	0	0	0	0	1.61653	0	0	1.92731	0	0	0	0	3.65623	0	0	0	0
central nervous system neuron development	0	0	4.62136	0	4.00418	0	0	0	0	0	0	0	4.62364	6.24662	3.9285	0	1.64033	4.31595	4.3734	3.79364	1.50404	7.15399	4.49869	4.43014	0	2.98038	5.04813	0	1.88887	5.59461	0	0	0	0	8.40324	0	0	0	0
central nervous system neuron differentiation	0	0	7.12179	0	5.91695	0	3.06525	0	0	0	0	0	4.25671	4.66289	4.63631	0	1.82074	3.86346	4.84044	4.44468	3.00143	5.99478	4.61946	6.29465	0	3.71698	8.54423	2.35575	3.34804	4.58623	1.42034	1.64537	2.50515	0	7.10777	0	1.78227	1.35748	0
central nervous system projection neuron axonogenesis	0	0	5.15233	0	4.69352	0	0	0	0	0	0	0	1.65134	3.8748	1.92938	0	0	4.37385	3.50457	0	0	3.85997	0	0	0	1.70685	1.37308	0	0	2.53582	0	0	0	0	4.65727	0	0	0	0
cerebellar cortex development	0	0	0	0	1.52801	0	0	0	0	0	0	0	0	0	0	0	0	0	0	0	0	0	0	0	0	0	1.64144	0	0	0	0	0	0	0	0	0	0	0	0
cerebellar cortex formation	0	0	2.3119	0	2.06439	0	0	0	0	0	0	0	0	0	0	0	0	0	0	1.77078	1.4646	0	0	0	0	0	2.16209	1.46844	0	0	0	0	0	0	0	0	0	0	0
cerebellar cortex morphogenesis	0	0	1.77618	0	1.56141	0	1.71966	0	0	0	0	0	0	0	0	0	0	0	0	1.30546	0	0	0	0	0	0	2.36319	0	0	0	0	0	1.31846	0	0	0	0	0	0
cerebellar granular layer development	0	0	1.46626	0	1.34989	0	1.87976	0	0	0	0	0	0	0	0	0	0	1.59142	0	0	0	0	0	0	0	0	0	0	0	0	0	0	1.57148	0	0	0	0	1.41618	0
cerebellar Purkinje cell differentiation	0	0	0	0	0	0	0	0	0	0	0	0	0	0	0	0	0	0	0	0	0	0	0	1.30842	0	0	2.41764	0	0	0	0	0	0	0	0	0	0	0	0
cerebellar Purkinje cell layer development	0	0	0	0	0	0	0	0	0	0	0	0	0	0	0	0	0	0	0	0	0	0	0	0	0	0	1.31768	0	0	0	0	0	0	0	0	0	0	0	0
cerebellar Purkinje cell layer formation	0	0	0	0	0	0	0	0	0	0	0	0	0	0	0	0	0	0	0	0	0	0	0	0	0	0	2.19548	0	0	0	0	0	0	0	0	0	0	0	0
cerebellar Purkinje cell layer morphogenesis	0	0	0	0	0	0	0	0	0	0	0	0	0	0	0	0	0	0	0	0	0	0	0	0	0	0	1.83665	0	0	0	0	0	0	0	0	0	0	0	0
cerebellum development	0	0	1.55216	0	1.65326	0	2.06487	0	0	0	0	0	0	0	0	0	0	0	0	0	1.59954	0	0	0	0	0	1.82818	0	0	0	0	0	0	0	0	0	0	1.62132	0
cerebellum morphogenesis	0	0	2.21745	0	1.92698	0	1.50244	0	0	0	0	0	0	0	0	0	0	0	0	0	1.51159	0	0	0	0	0	2.76308	1.55196	0	0	0	0	0	0	0	0	0	0	0
cerebral cortex cell migration	0	0	0	0	0	0	0	0	0	0	0	0	0	0	0	0	0	0	0	0	2.01202	0	0	0	0	2.10317	0	0	0	0	0	0	1.62932	0	0	0	0	0	0
cerebral cortex development	0	0	1.70293	0	1.77169	0	0	0	0	0	0	0	0	1.81443	1.30138	0	0	1.53393	1.55283	1.94249	1.34655	2.67349	2.51426	2.07717	0	2.41684	0	0	0	1.43412	0	0	0	0	0	0	0	0	0
cerebral cortex neuron differentiation	0	0	0	0	0	0	0	0	0	0	0	0	0	0	0	0	0	0	0	0	1.42391	0	0	0	0	0	0	0	1.32273	0	0	0	0	0	0	0	0	0	0
cerebrospinal fluid circulation	0	0	1.39342	0	0	0	0	0	0	0	0	0	0	0	0	0	0	0	0	0	0	0	0	0	0	0	0	0	0	0	0	8.62691	0	0	0	0	0	0	0
chaperone-mediated protein complex assembly	0	0	0	0	0	0	0	0	1.52328	0	0	0	0	0	0	0	0	0	0	0	0	0	0	0	0	0	0	0	0	0	0	0	0	0	0	0	0	0	0
chaperone-mediated protein folding	0	0	0	0	0	0	0	0	3.02294	0	0	0	0	0	0	0	0	0	0	0	0	0	0	0	0	0	0	0	0	0	0	0	0	0	0	0	0	0	0
chemical synaptic transmission, postsynaptic	0	0	7.51858	0	7.31449	0	0	0	0	0	0	0	4.17513	3.69683	3.64491	0	0	6.4359	6.80571	5.45045	2.55176	0	4.65977	1.91847	0	1.74758	4.68083	2.83927	5.04446	4.44716	0	0	1.39226	0	3.48495	0	4.13895	0	0
chemokine production	0	0	0	0	0	0	0	0	0	1.49225	0	0	0	0	0	0	0	0	0	0	0	0	0	0	0	0	0	0	0	0	0	0	0	0	0	0	0	0	0
chloride ion homeostasis	0	0	0	0	0	0	0	0	0	2.67034	0	1.49766	0	0	0	0	0	0	0	0	0	0	0	0	0	0	0	0	0	0	0	0	0	0	0	0	0	0	0
chloride transmembrane transport	0	0	2.47326	0	2.09649	0	0	0	0	0	0	0	1.64137	0	2.60297	0	0	1.53062	3.08654	0	0	0	2.68452	2.49896	0	3.62279	3.56432	0	3.04506	0	0	0	0	0	0	0	1.66967	0	0
chloride transport	0	0	2.22645	0	1.79866	0	0	0	0	0	0	0	1.31867	0	2.18238	0	0	1.55494	2.48894	0	0	0	2.05916	2.09625	0	2.9652	3.02163	0	2.69727	0	0	0	0	0	0	0	1.58678	0	0
chondrocyte development	0	0	0	0	0	0	1.78302	0	0	0	0	0	0	0	0	0	0	0	0	0	0	0	0	0	0	0	0	0	0	0	0	0	1.39168	0	0	0	0	0	0
chondrocyte differentiation	0	0	0	0	0	0	2.42602	2.60081	0	1.32413	0	2.25121	0	0	0	0	3.09872	0	0	0	0	0	0	0	0	0	0	0	0	0	0	0	4.0201	0	0	0	0	1.44026	0
chondroitin sulfate biosynthetic process	0	0	1.93435	0	1.75357	0	0	0	0	0	0	0	1.47286	0	1.69939	0	0	2.12522	1.62994	0	0	0	0	0	0	0	0	0	0	0	0	0	2.07192	0	0	0	0	0	0
chondroitin sulfate metabolic process	0	0	0	0	0	0	0	0	0	0	0	0	1.4301	0	1.69633	0	0	1.44559	0	0	0	0	0	0	0	0	0	0	0	0	0	0	2.17475	0	0	0	0	0	0
chondroitin sulfate proteoglycan biosynthetic process	0	0	1.62589	0	1.45846	0	0	0	0	0	0	0	0	0	1.38868	0	0	1.77527	1.31329	0	0	0	0	0	0	0	0	0	0	0	0	0	1.77527	0	2.36073	0	0	0	0
chondroitin sulfate proteoglycan metabolic process	0	0	0	0	0	0	0	0	0	0	0	0	0	0	1.45694	0	0	0	0	0	0	0	0	0	0	0	0	0	0	0	0	0	1.93004	0	1.52275	0	0	0	0
cilium assembly	0	0	0	0	0	0	0	0	0	0	0	0	0	0	0	0	0	0	0	0	0	0	0	0	0	0	0	0	0	0	0	30.5319	0	0	0	0	0	0	0
cilium movement	0	0	0	0	0	0	0	0	0	0	0	0	0	0	0	0	0	0	0	0	0	0	0	0	0	0	0	0	0	0	0	25.8919	0	0	0	0	0	0	0
cilium movement involved in cell motility	0	0	0	0	0	0	0	0	0	0	0	0	0	0	0	0	0	0	0	0	0	0	0	0	0	0	0	0	0	0	0	11.636	0	0	0	0	0	0	0
cilium or flagellum-dependent cell motility	0	0	0	0	0	0	0	0	0	0	0	0	0	0	0	0	0	0	0	0	0	0	0	0	0	0	0	0	0	0	0	15.0977	0	0	0	0	0	0	0
cilium organization	0	0	0	0	0	0	0	0	0	0	0	0	0	0	0	0	0	0	0	0	0	0	0	0	0	0	0	0	0	0	0	33.896	0	0	0	0	0	0	0
cilium-dependent cell motility	0	0	0	0	0	0	0	0	0	0	0	0	0	0	0	0	0	0	0	0	0	0	0	0	0	0	0	0	0	0	0	15.0977	0	0	0	0	0	0	0
circadian rhythm	0	0	0	0	1.30229	0	0	0	0	0	0	0	0	0	0	0	0	0	0	0	0	0	0	0	0	0	0	0	0	0	0	0	0	0	0	0	0	0	0
circadian sleep/wake cycle	0	0	0	0	1.45846	0	0	0	0	0	0	0	0	0	0	0	0	0	0	0	0	0	0	0	0	0	0	0	0	0	0	0	0	0	0	0	0	0	0
circadian sleep/wake cycle process	0	0	0	0	1.60599	0	0	0	0	0	0	0	0	0	0	0	0	0	0	0	0	0	0	0	0	0	0	0	0	0	0	0	0	0	0	0	0	0	0
clathrin coat assembly	0	0	0	0	0	0	0	0	3.87725	0	0	0	0	0	0	0	0	0	0	0	0	0	0	0	0	0	0	0	0	0	0	0	0	0	0	0	0	0	1.38988
clathrin-dependent endocytosis	0	0	0	1.79093	0	1.76236	0	0	1.34906	2.0685	0	2.31116	0	0	0	2.5863	0	0	0	0	0	0	0	0	0	0	0	0	0	0	0	0	0	2.44622	0	0	0	0	1.66529
coagulation	0	0	0	0	0	0	0	0	0	4.81948	0	2.90066	0	0	0	0	0	0	0	0	0	0	0	0	0	0	0	0	0	0	0	0	0	0	0	0	0	0	0
cochlea development	0	0	0	0	0	0	0	0	0	0	0	0	0	0	0	0	0	0	1.39292	0	0	0	0	0	0	0	0	0	0	0	0	0	0	0	0	0	0	0	0
cognition	0	0	8.617	0	10.6323	0	2.60314	0	0	0	0	0	5.92006	5.82893	6.74037	0	0	6.04804	8.52944	8.91032	5.67717	2.1123	8.69527	7.19104	0	5.25469	7.66962	4.35882	5.77828	6.79848	0	0	2.96258	0	7.24664	0	4.96263	0	0
collagen biosynthetic process	0	0	0	0	0	0	0	0	0	0	0	0	0	0	0	0	0	0	0	0	0	0	0	0	1.60676	0	0	0	0	0	0	0	0	0	0	0	0	0	0
collagen metabolic process	0	0	0	0	0	0	0	0	0	0	0	0	0	0	0	0	0	0	0	0	0	0	0	0	1.36164	0	0	0	0	0	0	0	0	0	0	0	0	0	0
collagen-activated signaling pathway	0	0	0	0	0	0	0	0	0	0	0	0	0	1.43631	0	0	0	0	0	0	0	0	0	0	0	0	0	0	0	0	0	0	0	0	0	0	0	0	0
collateral sprouting	0	0	0	0	1.35826	0	0	0	0	0	0	0	2.4631	2.30936	0	0	0	0	0	0	0	0	0	0	0	0	0	0	0	0	0	0	0	0	2.17209	1.92837	0	0	0
connective tissue development	0	0	0	0	0	0	2.23407	1.60825	0	0	0	0	0	0	0	0	1.69962	0	0	0	0	0	0	0	0	0	0	0	0	0	0	0	3.25073	0	0	0	0	0	0
connective tissue replacement	0	0	0	0	0	0	0	0	0	0	0	1.35272	0	0	0	0	0	0	0	0	0	0	0	0	0	0	0	0	0	0	0	0	0	0	0	0	0	0	0
contractile actin filament bundle assembly	0	0	1.37743	0	1.48136	0	0	0	0	1.36517	0	1.41566	0	2.43119	0	2.48332	0	2.7409	0	0	0	0	1.34598	0	1.31537	0	0	0	0	2.48913	0	0	0	0	1.39998	0	0	0	0
coronary vasculature morphogenesis	0	0	0	0	0	0	0	0	0	1.5783	0	1.35272	0	0	0	0	0	0	0	0	0	0	0	0	0	0	0	0	0	0	0	0	0	0	0	0	0	0	0
corpus callosum development	0	0	0	0	0	0	0	0	0	0	0	0	0	0	0	0	0	0	0	0	0	0	1.89283	0	0	0	0	0	0	0	0	0	0	0	0	0	0	0	0
cortical actin cytoskeleton organization	0	1.72543	0	1.45728	0	1.51081	0	0	0	0	0	2.50729	0	0	0	1.57691	0	0	0	0	0	0	0	0	0	0	0	0	0	0	0	0	0	0	0	0	0	0	1.38988
cortical cytoskeleton organization	0	0	0	0	0	0	0	0	0	2.22886	0	3.62654	0	0	0	0	0	0	0	0	0	0	0	0	1.36164	0	0	0	0	0	0	0	0	0	0	0	0	0	0
cranial nerve development	0	0	0	0	0	0	0	0	0	0	0	0	0	0	0	0	0	0	0	0	0	1.59713	0	0	0	0	0	0	0	0	0	0	0	0	0	0	0	0	0
cranial nerve morphogenesis	0	0	0	0	0	0	0	0	0	0	0	0	0	0	0	0	0	0	0	0	0	2.62446	0	0	0	0	0	0	0	0	0	0	0	0	0	0	0	0	0
cranial nerve structural organization	0	0	0	0	0	0	0	0	0	0	0	0	0	0	0	0	0	0	0	0	0	3.13482	0	0	0	0	0	0	0	0	0	0	0	0	0	0	0	0	0
cranial skeletal system development	0	0	0	0	0	0	1.42164	0	0	0	0	1.61322	0	0	0	0	0	0	0	0	0	0	0	0	0	0	0	0	0	0	0	0	1.50112	0	0	0	0	0	0
cyclic nucleotide catabolic process	0	0	0	0	0	1.34374	0	0	0	0	0	0	0	0	0	0	0	0	0	0	0	0	0	0	0	0	1.38599	0	0	0	0	0	0	0	0	0	0	1.41618	0
cyclic nucleotide metabolic process	0	0	0	0	0	0	0	0	0	0	0	0	0	0	1.30798	0	0	0	0	0	0	0	0	2.49896	0	0	2.09542	0	0	0	0	0	0	0	0	0	0	0	0
cyclic-nucleotide-mediated signaling	0	0	1.40738	0	0	0	0	0	0	0	0	0	0	0	0	0	0	2.2133	1.85387	0	0	0	0	0	0	0	0	0	0	1.73447	0	0	0	0	0	0	0	0	0
cytokine-mediated signaling pathway	0	0	0	0	0	0	0	0	0	1.56689	0	0	0	0	0	0	0	0	0	0	0	0	0	0	0	0	0	0	0	0	0	0	0	0	0	0	0	0	0
cytoplasmic translation	0	0	0	0	0	0	0	0	3.13656	0	1.95582	0	0	0	0	0	0	0	0	0	0	0	0	0	0	0	0	0	0	0	0	0	0	0	0	0	0	0	0
cytoskeleton-dependent cytokinesis	0	0	0	0	0	0	0	0	0	0	0	0	0	0	0	0	0	0	0	0	0	0	0	0	1.36199	0	0	0	0	0	0	0	0	0	0	0	0	0	0
cytoskeleton-dependent intracellular transport	0	0	1.48883	1.45728	1.40619	0	0	0	0	0	0	0	2.16609	4.65924	1.6384	0	0	0	0	1.77632	2.90544	1.71342	2.01878	2.29961	0	1.40981	3.25265	0	1.42836	1.31135	0	2.19366	0	0	2.21218	0	0	0	0
cytosolic calcium ion transport	0	0	3.86447	0	4.59557	0	0	0	0	2.04568	0	1.48704	2.70598	3.05199	4.99975	0	0	3.88306	4.14109	0	0	0	3.43075	4.30289	0	0	2.07784	0	0	3.92757	0	0	0	0	2.79313	0	0	0	0
cytosolic transport	0	0	0	0	0	0	0	0	0	1.86974	0	2.53787	0	1.61869	0	0	0	0	0	0	0	0	0	0	0	0	1.31075	0	0	0	0	0	0	0	0	0	0	0	0
definitive hemopoiesis	0	0	0	0	0	0	0	0	0	1.5783	0	1.35272	0	0	0	0	0	0	0	0	0	0	0	0	0	0	0	0	0	0	0	0	0	0	0	0	0	0	0
dendrite development	0	0	15.8371	0	15.2219	0	5.69481	0	0	1.57857	0	1.70512	18.3101	14.7124	12.3952	0	0	12.202	14.9169	7.57057	4.68856	7.57017	12.2405	13.8645	0	5.9332	15.2971	4.87342	5.5684	14.078	3.89981	0	6.25765	1.32603	11.1827	6.69746	6.60514	3.31185	1.33796
dendrite extension	0	0	4.10581	0	3.70741	0	0	0	0	0	0	0	4.89773	5.44864	3.64396	0	0	2.72225	3.48102	0	0	1.48276	5.73758	2.6881	0	0	3.89652	0	1.56557	5.0848	0	0	0	0	5.20569	1.49356	0	0	0
dendrite morphogenesis	0	0	10.1944	0	10.5131	1.50441	3.06477	0	0	0	0	0	12.8877	11.728	7.84083	0	0	10.304	9.80643	4.93879	3.18132	7.72198	7.9675	8.53578	0	3.62279	13.0536	2.42635	3.04506	11.6955	2.38047	0	3.11485	1.9648	8.97867	2.42793	4.01494	1.72753	1.38988
dendrite self-avoidance	0	0	0	0	0	0	2.61302	0	0	0	0	0	0	0	1.77906	0	0	0	0	0	0	0	2.34633	1.71834	0	0	0	0	0	0	1.34024	0	2.15231	0	2.12274	0	0	2.89415	0
dendritic spine development	0	0	4.8143	0	4.82913	0	2.86557	0	0	0	0	0	8.44576	6.18737	4.74923	0	0	3.21088	3.21465	6.90096	1.75647	1.3844	5.22746	2.70516	0	4.32842	5.8967	3.13852	2.15457	4.31117	0	0	2.07192	0	5.1996	2.83338	2.03021	1.73339	0
dendritic spine maintenance	0	0	0	0	0	0	0	0	0	0	0	0	1.33657	0	0	0	0	0	0	0	0	0	0	0	0	0	0	0	0	0	0	0	0	0	0	0	0	0	0
dendritic spine morphogenesis	0	0	3.52027	0	3.78893	0	2.4179	0	0	0	0	0	6.28461	5.74433	2.99484	0	0	3.13268	2.18866	3.57567	1.52966	2.16032	3.10782	2.23565	0	2.10317	4.83361	1.60745	1.42032	4.12814	1.32967	0	0	0	4.02398	0	2.52831	1.56028	0
dendritic spine organization	0	0	3.22387	0	4.00418	1.51081	1.83736	0	0	0	0	0	6.90816	6.99085	3.9285	1.61398	0	3.61416	1.94581	3.79364	2.02292	2.90408	3.85032	2.53376	0	2.41247	5.04813	1.60745	1.88887	4.86862	2.63934	0	0	0	5.22904	0	2.95974	1.54745	0
dephosphorylation	0	1.88737	0	1.57716	1.35826	0	0	0	0	2.32887	0	2.35909	0	0	0	0	0	0	0	0	0	0	0	0	0	0	0	0	0	0	0	0	0	2.35991	0	0	0	0	0
desmosome organization	0	0	0	0	0	0	0	0	0	0	0	0	0	0	0	0	0	0	0	0	0	0	0	0	0	0	0	0	0	1.43412	0	0	0	0	0	0	0	0	0
detection of calcium ion	0	0	0	0	1.34989	0	0	0	0	0	0	0	0	0	0	0	0	0	0	0	0	0	0	0	0	0	0	0	0	0	0	0	0	0	0	0	0	0	0
determination of bilateral symmetry	0	0	0	0	0	0	0	0	0	0	0	0	0	0	0	0	0	0	0	0	0	0	0	0	0	0	0	0	0	0	0	4.31682	0	0	0	0	0	0	0
determination of left/right symmetry	0	0	0	0	0	0	0	0	0	0	0	0	0	0	0	0	0	0	0	0	0	0	0	0	0	0	0	0	0	0	0	4.6537	0	0	0	0	0	0	0
detoxification	0	0	0	0	0	0	0	0	1.59673	0	1.94802	0	0	0	0	0	0	0	0	0	0	0	0	0	0	0	0	0	0	0	0	0	0	0	0	0	0	0	0
development of primary female sexual characteristics	0	0	0	0	0	0	0	0	0	0	1.39877	0	0	0	0	0	0	0	0	0	0	0	0	0	0	0	0	0	0	0	0	0	0	0	0	0	0	0	0
developmental cell growth	0	0	8.20602	0	7.9707	0	4.49009	0	0	0	0	0	8.26319	12.9093	7.10939	0	0	6.4359	9.27513	3.33313	3.68514	7.04769	8.54324	4.25628	0	1.9927	6.11258	0	3.52665	8.68991	3.96885	0	3.92811	3.31398	10.2321	4.64842	2.42307	1.98992	0
developmental growth involved in morphogenesis	0	0	7.30681	0	7.75546	0	3.6691	0	0	0	0	1.67743	7.97866	11.7833	6.86428	0	0	6.2448	8.34277	2.69922	3.09426	6.90558	8.29677	4.08627	0	1.86593	5.35659	0	3.88053	7.70165	4.30811	0	3.76649	3.14628	9.91975	5.11467	2.30395	2.32039	0
developmental maturation	0	0	0	0	0	0	0	0	0	0	0	0	1.48785	1.87859	0	0	0	0	1.33658	0	0	0	1.38088	1.48578	0	0	1.57524	0	0	1.70276	0	0	0	0	0	0	0	0	0
diacylglycerol metabolic process	0	0	2.23557	0	1.99095	0	0	0	0	0	0	0	1.65134	0	0	0	0	2.47272	2.59789	0	0	0	0	0	0	0	0	0	0	1.76111	0	0	1.63343	0	0	0	0	0	0
dicarboxylic acid transport	0	0	0	0	0	0	0	1.93182	0	0	0	0	0	0	0	0	1.9546	0	0	0	0	0	0	0	0	0	2.00262	0	0	0	0	0	0	0	0	0	0	0	0
diencephalon development	0	0	0	0	0	0	0	0	0	0	0	0	0	0	0	0	0	0	0	0	0	1.69725	0	0	0	0	0	0	0	0	0	0	0	0	0	0	0	0	0
digestive system development	0	0	0	0	0	0	0	0	0	0	0	0	0	0	0	0	0	0	0	0	0	0	0	0	0	0	0	0	0	0	0	2.14551	0	0	0	0	0	0	0
dopamine secretion	0	0	0	0	0	0	0	0	0	0	0	0	0	0	0	0	0	0	1.90594	0	0	0	0	0	0	0	0	0	0	0	0	0	0	0	0	0	0	0	0
dopamine transport	0	0	0	0	0	0	0	0	0	0	0	0	0	0	0	0	0	0	1.89106	0	0	0	0	0	0	0	0	0	0	0	0	0	0	0	0	0	0	0	0
ectodermal placode development	0	0	1.46626	0	1.34989	0	0	0	0	0	0	0	0	0	0	0	0	1.59142	0	0	0	0	0	0	0	0	0	0	0	0	0	0	0	0	0	0	0	0	0
electron transport chain	0	0	0	0	0	0	0	0	18.1848	0	1.78722	0	0	0	0	0	0	0	0	0	0	0	0	0	0	0	0	0	0	0	0	0	0	0	0	0	0	0	0
embryo implantation	0	0	0	0	0	0	0	0	0	0	0	0	0	0	0	0	0	0	0	0	0	0	0	0	1.4131	0	0	0	0	0	0	0	0	0	0	0	0	0	0
embryonic appendage morphogenesis	0	0	0	0	0	0	0	0	0	0	0	0	0	0	0	0	0	0	0	0	0	0	0	0	0	0	0	0	0	0	0	0	0	0	0	0	1.44986	0	0
embryonic body morphogenesis	0	0	0	0	0	1.51081	0	0	0	0	0	0	0	0	0	0	0	0	0	0	0	0	0	0	0	0	0	0	0	0	0	0	0	0	0	0	0	0	1.66529
embryonic cranial skeleton morphogenesis	0	0	0	0	0	0	1.33605	0	0	0	0	0	0	0	0	0	0	0	0	0	0	0	0	0	0	0	0	0	0	0	0	0	1.57148	0	0	0	0	1.36867	0
embryonic heart tube development	0	0	0	0	0	0	0	0	0	0	0	0	0	0	0	0	0	0	0	0	0	0	0	0	1.57807	0	0	0	0	0	0	0	0	0	0	0	0	0	0
embryonic heart tube morphogenesis	0	0	0	0	0	0	0	0	0	0	0	0	0	0	0	0	0	0	0	0	0	0	0	0	1.83027	0	0	0	0	0	0	0	0	0	0	0	0	0	0
embryonic hemopoiesis	0	0	0	0	0	0	0	0	0	1.37247	0	1.81963	0	0	0	0	0	0	0	0	0	0	0	0	0	0	0	0	0	0	0	0	0	0	0	0	0	0	0
embryonic limb morphogenesis	0	0	0	0	0	0	0	0	0	0	0	0	0	0	0	0	0	0	0	0	0	0	0	0	0	0	0	0	0	0	0	0	0	0	0	0	1.44986	0	0
embryonic organ development	0	0	0	0	0	0	0	0	0	0	0	0	0	0	0	0	0	0	0	0	0	0	0	0	1.36164	0	0	0	0	0	0	0	0	0	0	0	0	0	0
embryonic skeletal system development	0	0	0	0	0	0	3.36276	0	0	0	0	0	0	0	0	0	0	0	0	0	0	0	0	2.61404	0	0	2.07122	0	0	0	0	0	2.86821	0	0	0	0	2.46524	0
embryonic skeletal system morphogenesis	0	0	0	0	0	0	2.15222	0	0	0	0	0	0	0	0	0	0	0	0	0	0	0	0	0	0	0	0	0	0	0	0	0	1.5117	0	0	0	0	1.69815	0
endochondral bone morphogenesis	0	0	0	0	0	0	0	0	0	0	0	0	0	0	0	0	0	0	0	0	0	0	0	0	0	0	0	0	0	0	0	0	1.82016	0	0	0	0	0	0
endochondral ossification	0	0	0	0	0	0	0	0	0	0	0	0	0	0	0	0	0	0	0	0	0	0	0	0	0	0	0	0	0	0	0	0	2.29408	0	0	0	0	0	0
endosomal transport	0	0	0	0	0	0	0	0	0	0	0	2.83464	0	0	0	0	0	0	0	0	0	0	0	0	0	0	0	0	0	0	0	0	0	0	0	0	0	0	0
endosome to plasma membrane protein transport	0	0	0	0	0	0	0	0	0	0	0	0	0	0	0	0	0	0	0	0	0	0	0	0	0	0	0	0	0	0	0	0	0	0	0	0	1.95792	0	0
endothelial cell development	0	0	0	0	0	0	0	0	0	0	0	0	0	0	0	1.49413	0	0	0	0	0	0	0	0	0	0	0	0	0	0	0	0	0	0	0	0	0	0	0
endothelial cell differentiation	0	0	0	0	0	0	0	0	0	0	0	0	0	0	0	0	0	0	0	0	0	0	0	0	1.68094	0	0	0	0	0	0	0	0	0	0	0	0	0	0
endothelial cell migration	0	0	0	0	0	0	0	0	0	0	0	0	0	0	0	0	0	0	0	0	0	0	0	0	5.7664	0	0	0	0	0	0	0	1.45382	0	0	0	0	0	0
endothelial cell proliferation	0	0	0	0	0	0	0	0	0	0	0	0	0	0	0	0	0	0	0	0	0	0	0	0	2.31424	0	0	0	0	0	0	0	0	0	0	0	0	0	0
endothelium development	0	0	0	0	0	0	0	0	0	0	0	0	0	0	0	0	0	0	0	0	0	0	0	0	2.57854	0	0	0	0	0	0	0	0	0	0	0	0	0	0
energy derivation by oxidation of organic compounds	0	0	0	0	0	0	0	0	19.174	0	2.73667	0	0	0	0	0	0	0	0	0	0	0	0	0	0	0	0	0	0	0	0	0	0	0	0	0	0	0	0
ensheathment of neurons	11.3978	11.9717	0	9.26611	0	10.4692	1.38803	1.6514	0	0	0	0	0	0	0	8.86193	1.34449	0	0	1.33904	0	0	0	1.88233	0	0	1.80178	0	0	0	2.3777	0	0	7.19129	0	0	0	4.46833	9.42632
ephrin receptor signaling pathway	0	0	4.68455	0	4.1499	0	0	0	0	0	0	0	2.83221	3.21826	2.60297	0	0	5.09821	4.67055	2.41289	1.72253	4.07344	2.13256	1.9078	0	1.74608	5.2609	2.50088	2.23874	3.77945	0	0	0	0	2.42873	0	2.79418	0	0
epidermal growth factor receptor signaling pathway	0	0	0	0	0	0	1.87742	0	0	0	0	0	0	0	0	1.57389	0	0	0	0	0	0	0	0	0	0	0	0	0	0	0	0	0	0	0	0	0	1.46993	0
epithelial cell apoptotic process	0	0	0	0	0	0	0	0	0	1.67112	0	2.10695	0	0	0	0	0	0	0	0	0	0	0	0	0	0	0	0	0	0	0	0	0	0	0	0	0	0	0
epithelial cell differentiation involved in kidney development	0	0	0	0	0	0	0	0	0	1.34849	0	0	0	0	0	0	0	0	0	0	0	0	0	0	0	0	0	0	0	0	0	0	0	0	0	0	0	0	0
epithelial cell fate commitment	0	0	1.55063	0	1.42433	0	0	0	0	0	0	0	0	0	0	0	0	0	0	0	0	0	0	0	0	0	0	0	0	0	0	0	0	0	0	0	0	0	0
epithelial cell migration	0	0	0	0	0	0	0	1.55761	0	0	0	1.74664	0	0	0	0	0	1.36533	0	0	0	1.59882	0	0	6.33061	0	0	0	0	0	0	0	1.96073	0	0	0	0	1.56028	1.39453
epithelial cell proliferation	0	0	0	0	0	0	0	0	0	0	0	0	0	0	0	0	0	0	0	0	0	1.90942	0	0	2.08785	0	0	0	0	0	0	0	0	0	0	0	0	1.42851	0
epithelial cilium movement involved in determination of left/right asymmetry	0	0	0	0	0	0	0	0	0	0	0	0	0	0	0	0	0	0	0	0	0	0	0	0	0	0	0	0	0	0	0	1.43384	0	0	0	0	0	0	0
epithelial cilium movement involved in extracellular fluid movement	0	0	0	0	0	0	0	0	0	0	0	0	0	0	0	0	0	0	0	0	0	0	0	0	0	0	0	0	0	0	0	16.904	0	0	0	0	0	0	0
epithelial tube morphogenesis	0	0	0	0	0	0	0	0	0	0	0	1.71314	0	0	0	0	0	1.34866	1.48693	0	0	0	0	0	2.08785	0	0	0	0	0	0	0	0	0	0	0	0	0	0
epithelium migration	0	0	0	0	0	0	1.31526	1.55419	0	0	0	1.72473	0	0	0	0	0	1.34034	0	0	0	1.58281	0	0	6.33061	0	0	0	0	0	0	0	2.28602	0	0	0	0	1.77063	1.39439
ERBB signaling pathway	0	0	0	0	0	0	1.66999	0	0	0	0	0	0	0	0	2.2224	0	0	0	0	0	0	0	0	0	0	0	0	0	0	0	0	0	0	0	0	0	0	0
ERK1 and ERK2 cascade	0	0	0	0	0	0	0	0	0	2.06497	0	1.38565	0	0	0	0	0	0	0	0	0	0	0	0	0	0	0	0	0	0	0	0	0	0	0	0	0	0	0
erythrocyte differentiation	0	0	0	0	0	0	0	0	0	4.27493	0	2.43855	0	0	0	0	0	0	0	0	0	0	0	0	0	0	0	0	0	0	0	0	0	0	0	0	0	0	0
erythrocyte homeostasis	0	0	0	0	0	0	0	0	0	4.05432	0	2.27047	0	0	0	0	0	0	0	0	0	0	0	0	0	0	0	0	0	0	0	0	0	0	0	0	0	0	0
establishment of cell polarity	0	0	0	0	0	0	0	0	0	0	0	0	0	1.46144	0	0	0	0	1.33658	0	0	0	0	0	1.40222	0	0	0	0	0	1.80208	0	0	2.33479	0	0	0	0	0
establishment of centrosome localization	0	0	0	1.45728	0	0	0	0	0	0	0	0	0	0	0	1.60183	0	0	0	0	0	0	0	0	0	0	0	0	0	0	0	0	0	1.50943	0	0	0	0	0
establishment of epithelial cell polarity	0	0	0	0	0	0	0	0	0	0	0	0	0	0	0	0	0	0	0	0	0	0	0	0	1.31537	0	0	0	0	0	0	0	0	0	0	0	0	0	0
establishment of mitochondrion localization	0	0	0	0	0	0	0	0	1.94629	0	1.39356	0	0	1.34031	0	0	0	0	0	1.53388	2.0028	0	1.45998	0	0	0	0	0	0	0	0	0	0	0	0	0	0	0	0
establishment of mitochondrion localization, microtubule-mediated	0	0	0	0	0	0	0	0	2.1256	0	1.45493	0	0	1.51745	0	0	0	0	0	1.70869	2.14577	0	1.63464	0	0	0	1.37308	0	0	0	0	0	0	0	1.42173	0	1.30843	0	0
establishment of organelle localization	0	0	0	0	0	0	0	0	0	0	0	0	1.47614	2.51897	1.43067	0	0	0	0	1.46886	1.34758	0	1.82698	2.77452	0	0	2.75106	0	0	0	0	0	0	0	0	0	0	0	0
establishment of planar polarity	0	0	0	0	0	0	0	0	0	0	0	0	1.45264	0	1.33158	0	0	0	2.2084	0	0	0	1.40711	0	0	1.60388	0	0	0	1.58989	0	2.01968	0	0	0	0	1.52764	0	0
establishment of protein localization to extracellular region	0	0	0	0	1.30883	0	0	0	0	0	0	0	1.59778	1.38414	1.45197	0	0	0	0	0	0	0	1.7191	1.96025	0	1.78564	2.46267	2.64128	0	0	0	0	0	0	0	0	0	0	0
establishment of protein localization to mitochondrion	0	0	0	0	0	0	0	0	1.6481	0	0	0	0	0	0	0	0	0	0	0	0	0	0	0	0	0	0	0	0	0	0	0	0	0	0	0	0	0	0
establishment of protein localization to organelle	0	0	0	0	0	0	0	0	1.82776	0	0	0	0	0	0	0	0	0	0	0	0	0	0	0	0	0	0	0	0	0	0	0	0	0	0	0	0	0	0
establishment of protein localization to postsynaptic membrane	0	0	0	0	0	0	0	0	0	0	0	0	0	0	0	0	0	0	0	1.64466	0	0	0	0	0	2.54862	0	0	0	0	0	0	0	0	0	0	0	0	0
establishment of tissue polarity	0	0	0	0	0	0	0	0	0	0	0	0	1.45264	0	1.33158	0	0	0	2.2084	0	0	0	1.40711	0	0	1.60388	0	0	0	1.58989	0	2.01968	0	0	0	0	1.52764	0	0
establishment of vesicle localization	0	0	0	0	0	0	0	0	0	0	0	0	0	2.68078	0	0	0	0	0	0	0	0	1.45998	1.63766	0	0	1.99229	0	0	0	0	0	0	0	1.37152	0	0	0	0
establishment or maintenance of apical/basal cell polarity	0	0	0	0	0	0	0	0	0	0	0	0	0	0	0	0	0	0	0	0	0	0	0	0	0	0	1.64144	0	0	0	0	0	0	0	0	0	0	0	0
establishment or maintenance of bipolar cell polarity	0	0	0	0	0	0	0	0	0	0	0	0	0	0	0	0	0	0	0	0	0	0	0	0	0	0	1.64144	0	0	0	0	0	0	0	0	0	0	0	0
establishment or maintenance of cell polarity	0	1.31677	0	0	1.71908	1.33549	0	0	0	2.08796	0	1.50947	0	1.65742	0	1.60183	0	0	1.78189	0	0	0	0	0	2.09028	0	0	0	0	1.30571	3.03283	0	0	2.26583	0	0	0	0	0
excitatory postsynaptic potential	0	0	7.90497	0	7.72596	0	0	0	0	0	0	0	4.47646	3.98215	3.89098	0	0	6.76598	7.23372	5.78712	2.75435	0	4.97734	2.06586	0	1.91073	4.98245	3.02632	5.35134	4.71444	0	0	1.49555	0	3.77977	0	4.43667	0	0
excitatory synapse assembly	0	0	3.21775	0	2.90358	0	4.24735	0	0	0	0	0	0	0	1.9909	0	0	3.48074	2.6824	0	0	0	2.4292	0	0	0	3.97799	1.46844	0	2.62896	0	0	2.48476	0	1.4803	0	0	3.14996	0
exocytic process	0	0	0	0	0	0	0	0	0	0	0	0	1.42646	1.65742	0	0	0	0	0	0	0	0	1.37879	0	0	0	0	0	0	2.06235	0	0	0	0	3.09789	0	0	0	0
exocytosis	0	0	2.136	0	1.49379	0	0	0	0	0	0	0	4.15948	6.1096	2.58314	0	0	1.66997	2.94607	2.40027	1.76699	0	5.11123	3.14594	0	3.73176	2.73352	0	0	3.05488	0	0	0	0	5.57861	0	0	0	0
exploration behavior	0	0	2.1723	0	1.92698	0	0	0	0	0	0	0	1.59778	1.455	2.64752	0	0	1.5819	0	0	0	0	2.2631	0	0	0	1.31768	0	0	0	0	0	1.58141	0	1.36287	0	1.93161	0	0
export across plasma membrane	0	0	0	0	1.35826	0	0	0	0	0	0	0	0	0	0	0	0	1.34034	0	0	0	0	0	0	0	0	0	0	0	0	0	0	0	0	0	0	0	0	0
external encapsulating structure organization	0	0	0	0	0	0	1.73321	0	0	0	0	0	0	0	0	0	0	0	0	0	0	0	0	0	0	0	0	0	0	0	0	0	1.79978	0	0	0	0	0	0
extracellular matrix assembly	0	0	0	0	0	1.36678	0	0	0	0	0	0	0	0	0	0	0	0	0	0	0	0	0	0	0	0	0	0	0	0	0	0	0	0	0	0	0	0	0
extracellular matrix organization	0	0	0	0	0	0	1.7549	0	0	0	0	0	0	0	0	0	0	0	0	0	0	0	0	0	0	0	0	0	0	0	0	0	1.82016	0	0	0	0	0	0
extracellular structure organization	0	0	0	0	0	0	1.74726	0	0	0	0	0	0	0	0	0	0	0	0	0	0	0	0	0	0	0	0	0	0	0	0	0	1.81215	0	0	0	0	0	0
extracellular transport	0	0	0	0	0	0	0	0	0	0	0	0	0	0	0	0	0	0	0	0	0	0	0	0	0	0	0	0	0	0	0	16.3252	0	0	0	0	0	0	0
extrinsic apoptotic signaling pathway	0	0	0	0	0	0	0	0	0	1.68491	0	0	0	0	0	0	0	0	0	0	0	0	0	0	0	0	0	0	0	0	0	0	0	0	0	0	0	0	0
eye development	0	0	0	0	0	0	2.65979	2.84071	0	0	0	0	0	0	0	0	2.08947	0	0	0	0	0	1.38965	2.80624	0	0	1.54081	0	0	0	0	3.90139	4.54395	0	0	0	0	1.63501	0
eye morphogenesis	0	0	0	0	0	0	1.70042	1.93182	0	0	0	0	0	0	0	0	1.56976	0	0	1.44316	0	0	0	2.39391	0	0	1.54825	0	0	0	1.64015	3.12467	3.33684	0	0	0	0	0	0
eye photoreceptor cell differentiation	0	0	0	0	0	0	0	0	0	0	0	0	0	0	0	0	0	0	0	0	0	0	1.87349	1.59388	0	0	0	0	0	0	0	0	1.59074	0	0	0	0	0	0
facial nerve development	0	0	1.63423	0	1.50323	0	0	0	0	0	0	0	0	0	0	0	0	0	1.38185	0	0	3.13482	0	0	0	0	0	0	0	0	0	0	0	0	1.94784	0	0	0	0
facial nerve morphogenesis	0	0	1.63423	0	1.50323	0	0	0	0	0	0	0	0	0	0	0	0	0	1.38185	0	0	3.13482	0	0	0	0	0	0	0	0	0	0	0	0	1.94784	0	0	0	0
fat cell differentiation	0	0	0	0	0	0	0	0	0	1.53083	0	2.34315	0	0	0	0	0	0	0	0	0	0	0	0	0	0	0	0	0	0	0	0	0	0	0	0	0	0	0
fatty-acyl-CoA biosynthetic process	0	0	0	0	0	0	0	0	0	0	0	0	0	0	0	0	0	0	0	0	0	0	0	0	0	0	0	0	0	0	0	0	0	1.32013	0	0	0	0	0
Fc receptor mediated stimulatory signaling pathway	0	0	0	0	1.59789	0	0	0	0	1.7677	0	1.48647	0	0	0	0	0	0	0	0	0	0	0	0	0	0	0	0	0	0	0	0	1.35612	0	0	0	0	0	0
Fc receptor signaling pathway	0	0	0	0	1.48136	0	0	0	0	1.86045	0	1.51348	0	0	0	0	0	0	0	0	0	0	0	0	0	0	0	0	0	0	0	0	1.39756	0	0	0	0	0	0
Fc-epsilon receptor signaling pathway	0	0	0	0	0	0	0	0	0	1.37247	0	0	0	0	0	0	0	0	0	0	0	0	0	0	0	0	0	0	0	0	0	0	0	0	0	0	0	0	0
Fc-gamma receptor signaling pathway	0	0	0	0	1.75357	0	0	0	0	1.88345	0	1.58301	0	0	0	0	0	0	0	0	0	0	0	0	0	0	0	0	0	0	0	0	1.4622	0	0	0	0	0	0
Fc-gamma receptor signaling pathway involved in phagocytosis	0	0	0	0	1.99095	0	0	0	0	2.0618	0	1.73295	0	0	0	0	0	0	0	0	0	0	0	0	0	0	0	0	0	0	0	0	1.63343	0	0	0	0	0	0
fear response	0	0	0	0	2.08744	0	0	0	0	0	0	0	0	0	0	0	0	0	0	0	0	0	0	0	0	0	1.54081	0	0	0	0	0	0	0	0	0	0	0	0
female gonad development	0	0	0	0	0	0	0	0	0	0	1.42855	0	0	0	0	0	0	0	0	0	0	0	0	0	0	0	0	0	0	0	0	0	0	0	0	0	0	0	0
female pregnancy	0	0	0	0	0	0	0	0	0	0	0	0	0	0	0	0	0	0	0	0	0	0	0	0	2.46029	0	0	0	0	0	0	0	0	0	0	0	0	0	0
female sex differentiation	0	0	0	0	0	0	0	0	0	0	1.3213	0	0	0	0	0	0	0	0	0	0	0	0	0	0	0	0	0	0	0	0	0	0	0	0	0	0	0	0
filopodium assembly	0	0	1.83911	0	1.55176	0	3.7491	1.34135	0	1.53225	0	0	0	0	2.00392	0	1.40717	2.11743	1.88799	0	0	1.31845	0	1.43901	0	0	0	0	0	1.77705	0	0	3.53189	0	0	0	0	2.46838	0
flagellated sperm motility	0	0	0	0	0	0	0	0	0	0	0	0	0	0	0	0	0	0	0	0	0	0	0	0	0	0	0	0	0	0	0	9.56174	0	0	0	0	0	0	0
fluid transport	0	0	0	0	0	0	0	1.55761	0	0	0	0	0	0	0	0	1.56976	0	0	0	0	0	0	0	0	0	0	0	0	0	0	0	0	0	0	0	0	0	0
foam cell differentiation	0	0	0	0	0	0	0	0	0	0	0	1.31593	0	0	0	0	0	0	0	0	0	0	0	0	0	0	0	0	0	0	0	0	0	0	0	0	0	0	0
focal adhesion assembly	0	1.31677	2.49016	0	1.56572	1.51081	0	1.55761	0	1.74757	0	2.34315	1.59778	2.83937	1.5021	2.53413	2.08947	2.86065	1.38185	0	0	0	0	0	0	1.76164	2.24223	0	0	4.705	0	0	0	0	2.64783	0	0	1.48164	0
forebrain cell migration	0	0	0	0	1.69776	0	0	0	0	0	0	0	1.81122	1.59974	1.63692	0	0	0	1.52031	1.42775	2.02292	0	2.30769	1.58758	1.36164	2.58225	0	0	1.88937	1.43412	0	0	1.72506	0	1.4803	0	1.82021	0	0
forebrain development	0	0	4.5828	0	5.09163	0	3.6691	2.00225	0	0	0	1.61011	6.73994	4.77971	5.86228	0	2.08947	4.52739	3.72974	5.71272	4.15361	6.20074	8.36816	9.38666	1.7456	5.85162	5.75375	3.56041	7.32669	5.36357	0	2.44126	5.11943	0	5.09843	2.36316	6.58937	1.65942	0
forebrain generation of neurons	0	0	1.7763	0	1.52801	0	0	0	0	0	0	0	2.29074	0	0	0	0	0	1.37327	0	0	4.17151	0	1.97907	1.54929	0	1.64144	0	0	1.83394	0	0	0	0	0	0	0	0	0
forebrain neuron development	0	0	0	0	0	0	0	0	0	0	0	0	1.92754	0	0	0	0	0	0	0	0	3.13396	0	0	0	0	0	0	0	2.04878	0	0	0	0	1.67725	0	0	0	0
forebrain neuron differentiation	0	0	2.1707	0	1.88429	0	0	0	0	0	0	0	2.80602	0	0	0	0	0	1.71202	0	0	4.7955	1.48493	2.39342	0	0	2.0011	0	0	2.29027	0	0	0	0	0	0	0	0	0
forelimb morphogenesis	0	0	0	0	0	0	0	0	0	0	0	0	0	1.4856	1.34334	0	0	0	0	0	0	0	0	0	0	0	0	0	0	0	0	0	0	0	0	0	0	0	0
G protein-coupled glutamate receptor signaling pathway	0	0	1.3218	0	0	0	0	0	0	0	0	0	1.72381	1.59974	2.9287	0	0	2.41696	1.87928	2.74182	0	0	1.69876	3.85176	0	0	4.24908	0	0	2.77229	0	0	0	0	3.3409	0	0	0	0
G protein-coupled purinergic nucleotide receptor signaling pathway	0	0	0	0	0	0	0	0	0	0	0	1.61149	0	0	0	0	0	0	0	0	0	0	0	0	0	0	0	0	0	0	0	0	0	0	0	0	0	0	0
gamma-aminobutyric acid secretion	0	0	0	0	0	0	0	0	0	0	0	0	0	0	0	0	0	0	0	0	1.53697	0	0	0	0	0	0	0	0	0	0	0	0	0	0	0	0	0	0
gamma-aminobutyric acid signaling pathway	0	0	3.99093	0	3.6313	0	0	0	0	0	0	0	2.30453	1.455	4.52921	0	0	5.35764	3.41019	0	2.09841	0	3.96678	5.38097	0	3.25169	5.85666	1.38144	4.90951	1.70276	0	0	0	0	0	0	3.7184	0	0
ganglion development	0	0	0	0	0	0	0	0	0	0	0	0	0	0	0	0	0	0	0	0	0	2.46951	0	0	0	0	0	0	0	0	0	0	0	0	0	0	0	0	0
ganglioside biosynthetic process	0	0	0	0	0	0	0	0	0	0	0	1.49766	0	0	0	0	0	0	0	0	0	0	0	0	0	0	0	0	0	0	0	0	0	0	0	1.49784	0	0	0
GDP metabolic process	0	0	0	0	0	0	0	0	0	0	0	0	0	0	1.45033	0	0	0	0	0	0	0	0	0	0	0	0	0	0	0	0	0	0	0	0	0	0	0	0
generation of precursor metabolites and energy	0	0	0	0	0	0	0	0	19.7525	0	2.65745	0	0	0	0	0	0	0	0	0	0	1.55093	0	0	0	0	0	0	0	0	0	0	0	0	0	0	0	0	0
germ cell development	0	0	0	0	0	0	0	0	0	0	0	0	0	0	0	0	0	0	0	0	0	0	0	0	0	0	0	0	0	0	0	3.12467	0	0	0	0	0	0	0
gland morphogenesis	0	0	0	0	0	0	0	0	0	0	0	0	0	0	0	0	1.52817	0	0	0	0	0	0	0	0	0	0	0	0	0	0	0	0	0	0	0	0	0	0
glial cell activation	0	0	0	0	0	0	0	0	0	1.80863	0	2.02327	0	0	0	0	0	0	0	0	0	0	0	0	0	0	0	0	0	0	0	0	0	0	0	0	0	0	0
glial cell development	2.6204	1.72543	0	1.79093	0	1.45311	0	1.99325	0	0	0	0	0	0	0	1.47511	1.60009	0	0	1.42775	0	0	0	0	0	0	0	0	0	0	0	1.55209	0	2.92788	0	0	0	0	1.96947
glial cell differentiation	3.85557	2.36185	0	2.68788	0	2.74639	2.7845	2.78464	0	0	0	0	0	0	0	2.33237	2.40358	0	0	1.44371	0	2.35344	0	0	0	0	0	0	0	0	2.07576	2.35009	1.76694	3.51701	0	0	0	3.58837	3.14449
gliogenesis	3.58581	2.36185	0	2.40674	0	2.03413	2.78408	2.42123	0	1.749	0	1.74664	0	0	0	2.19611	2.08947	0	0	0	0	2.2913	0	0	0	0	0	0	0	0	1.6247	2.19498	1.65837	2.62911	0	0	0	3.14996	2.65346
glomerulus development	0	0	0	0	0	0	1.51502	0	0	0	0	0	0	0	0	0	0	0	0	0	0	0	0	0	1.88816	0	0	0	0	0	0	0	2.16381	0	0	0	0	0	0
glutamate receptor signaling pathway	0	0	9.76292	0	8.84424	0	3.49152	0	0	0	0	0	6.88309	7.17104	10.9443	0	0	9.34429	9.45897	8.60692	2.33454	0	8.63533	8.53578	0	1.74608	9.26328	3.27647	2.98746	7.10512	2.93472	0	2.66214	0	6.94277	0	4.44569	1.71113	0
glutamate secretion	0	0	0	0	0	0	0	0	0	0	0	0	1.72381	0	0	0	0	0	0	0	0	0	1.69628	1.92941	0	0	2.16209	0	0	0	0	0	0	0	1.4803	0	0	0	0
glutathione metabolic process	0	0	0	0	0	0	0	0	1.88707	0	0	0	0	0	0	0	0	0	0	0	0	0	0	0	0	0	0	0	0	0	0	0	0	0	0	0	0	0	0
glycerolipid biosynthetic process	0	0	0	0	0	0	0	0	0	0	0	0	0	0	0	0	0	0	0	0	0	0	0	0	0	0	0	0	0	0	0	0	0	1.40346	0	0	0	0	0
glycerophospholipid biosynthetic process	0	0	0	0	0	0	0	0	0	0	0	0	0	0	0	0	0	0	0	0	0	0	0	0	0	0	0	0	0	0	0	0	0	1.55308	0	0	0	0	0
glycerophospholipid metabolic process	0	0	0	0	0	0	0	0	0	0	0	0	0	0	0	0	0	0	0	0	0	0	0	0	0	0	0	0	0	0	0	0	0	2.07132	0	0	0	0	0
glycoprotein biosynthetic process	0	0	1.97141	0	1.65735	0	1.30792	0	0	0	0	0	1.77456	0	2.18238	0	1.93767	2.53574	1.63837	0	2.59573	0	1.38965	0	0	0	1.64144	0	1.97116	0	0	0	1.43275	0	2.17209	3.02775	0	0	0
glycoprotein metabolic process	0	0	0	0	1.45846	0	1.46965	0	0	0	0	0	1.68984	0	1.8784	0	1.49128	2.00658	0	0	2.07947	0	0	0	0	0	0	0	1.81515	0	0	0	1.43341	0	2.17972	2.7083	0	0	0
glycosaminoglycan biosynthetic process	0	0	0	0	0	0	0	0	0	0	0	0	0	0	0	0	0	0	0	0	0	0	0	0	0	0	0	0	0	0	0	0	1.38088	0	0	0	0	0	0
glycosphingolipid biosynthetic process	0	0	0	0	0	0	0	0	0	0	0	0	0	0	1.54358	0	1.54575	1.33161	1.45613	2.01219	0	0	1.87349	0	0	1.31822	0	0	1.70283	0	0	0	0	0	0	1.59793	0	0	0
glycosphingolipid metabolic process	0	0	0	0	0	0	0	0	0	0	0	0	0	0	0	0	0	0	0	0	0	0	1.31158	0	0	0	0	0	0	0	0	0	0	1.32013	0	0	0	0	0
glycosylation	0	0	0	0	0	0	0	0	0	0	0	0	0	0	0	0	0	0	0	0	1.72593	0	0	0	0	0	0	0	1.50895	0	0	0	0	0	0	1.50304	0	0	0
GMP metabolic process	0	0	0	0	0	0	0	0	0	0	0	0	0	0	1.92938	0	0	0	0	0	0	0	0	0	0	0	0	0	0	0	0	0	0	0	0	0	0	0	0
granulocyte chemotaxis	0	0	0	0	0	0	0	0	0	3.052	0	1.91853	0	0	0	0	0	0	0	0	0	0	0	0	0	0	0	0	0	0	0	0	0	0	0	0	0	0	0
granulocyte differentiation	0	0	0	0	0	0	0	0	0	1.67285	0	1.38728	0	0	0	0	0	0	0	0	0	0	0	0	0	0	0	0	0	0	0	0	0	0	0	0	0	0	0
granulocyte migration	0	0	0	0	0	0	0	0	0	2.54401	0	1.55185	0	0	0	0	0	0	0	0	0	0	0	0	0	0	0	0	0	0	0	0	0	0	0	0	0	0	0
GTP metabolic process	0	0	0	0	0	0	0	0	0	1.33609	0	0	0	0	0	0	0	0	0	0	0	0	0	0	0	0	0	0	0	0	0	0	0	0	0	0	0	0	0
heart contraction	0	0	1.5238	0	3.59512	0	0	0	0	0	0	0	2.6174	2.46523	4.39711	0	0	2.78168	1.37711	0	0	0	4.0813	2.50385	0	0	1.56445	0	0	2.52184	0	0	0	0	1.57763	0	0	0	0
heart growth	0	0	0	0	0	0	0	0	0	2.04568	0	1.59162	0	0	0	0	0	0	0	0	0	0	0	0	0	0	0	0	0	0	0	0	0	0	0	0	0	0	0
heart looping	0	0	0	0	0	0	0	0	0	0	0	0	0	0	0	0	0	0	0	0	0	0	0	0	1.318	0	0	0	0	0	0	0	0	0	0	0	0	0	0
heart morphogenesis	0	0	0	0	0	0	0	0	0	0	0	0	0	0	0	0	0	0	0	0	0	3.85997	0	0	1.79566	0	0	0	0	0	0	0	0	0	0	0	0	0	0
heart process	0	0	1.71514	0	3.78893	0	0	0	0	0	0	0	2.40818	2.26745	4.1207	0	0	3.05083	1.5306	0	0	0	3.82922	2.33072	0	0	1.75972	0	0	2.33967	0	0	1.34642	0	1.4218	0	0	0	0
heart valve development	0	0	1.34839	0	1.57406	0	0	0	0	0	0	0	0	0	1.51098	0	0	1.55557	0	0	0	0	0	0	0	0	0	0	0	1.31135	0	0	0	0	0	0	0	0	0
heart valve morphogenesis	0	0	1.62674	0	1.9231	0	0	0	0	0	0	0	0	0	1.31576	0	0	1.84295	0	0	0	0	0	0	0	0	0	0	0	0	0	0	0	0	0	0	0	0	0
hematopoietic progenitor cell differentiation	0	0	0	0	0	0	0	0	0	0	0	0	0	0	0	1.35851	0	0	0	0	0	0	0	0	0	0	0	0	0	0	0	0	0	0	0	0	0	0	0
hematopoietic stem cell differentiation	0	0	0	0	0	0	0	0	0	0	0	0	1.4301	0	0	0	0	0	0	0	0	0	0	0	0	0	0	0	0	0	0	0	0	0	0	0	0	0	0
hemostasis	0	0	0	0	0	0	0	0	0	4.81948	0	2.88724	0	0	0	0	0	0	0	0	0	0	0	0	0	0	0	0	0	0	0	0	0	0	0	0	0	0	0
heparan sulfate proteoglycan biosynthetic process	0	0	0	0	0	0	0	0	0	0	0	0	2.3823	0	1.92938	0	0	0	0	0	0	0	0	0	0	0	0	0	0	0	1.71626	0	1.63343	0	1.42173	0	0	1.45382	0
heparan sulfate proteoglycan metabolic process	0	0	0	0	0	0	1.78302	0	0	0	0	0	3.49658	0	2.29366	0	0	0	0	0	0	0	1.31184	0	0	0	0	0	0	0	2.24322	0	2.07224	0	2.36806	0	0	1.78279	0
heparin biosynthetic process	0	0	1.63423	0	1.50323	0	0	0	0	0	0	0	2.18344	0	1.45033	0	0	0	0	0	0	0	0	0	0	0	0	0	0	0	0	0	0	0	0	0	0	0	0
heparin metabolic process	0	0	1.3218	0	0	0	0	0	0	0	0	0	1.72381	0	0	0	0	0	0	0	0	0	0	0	0	0	0	0	0	0	0	0	0	0	0	0	0	0	0
hepatocyte apoptotic process	0	0	0	0	0	0	0	0	0	1.62216	0	1.39384	0	0	0	0	0	0	0	0	0	0	0	0	0	0	0	0	0	0	0	0	0	0	0	0	0	0	0
heterophilic cell-cell adhesion via plasma membrane cell adhesion molecules	0	0	3.92458	0	3.48988	0	0	0	0	0	0	0	3.59775	2.63836	2.6499	0	0	3.48074	3.9599	0	1.75647	0	3.5331	1.94611	0	0	4.49236	0	0	2.41964	0	0	2.00771	0	0	1.75531	0	0	0
heterotypic cell-cell adhesion	0	0	0	0	0	0	0	0	0	0	0	1.32323	0	0	0	0	0	0	0	0	0	0	0	0	0	0	0	0	0	0	0	0	0	0	0	0	0	0	0
hindbrain development	0	0	2.79447	0	2.69863	0	2.26082	0	0	0	0	0	0	1.31954	0	0	0	1.74692	0	2.40536	2.40759	3.66408	0	1.68208	0	2.3464	3.4732	2.22203	1.36274	0	0	0	0	0	0	0	0	0	0
hindbrain morphogenesis	0	0	2.07069	0	1.79365	0	1.40745	0	0	0	0	0	0	0	0	0	0	0	0	1.52234	1.42247	0	1.40152	0	0	1.51324	2.58774	1.44813	0	0	0	0	0	0	0	0	0	0	0
hippocampus development	0	0	0	0	0	0	0	0	0	0	0	0	0	0	0	0	0	0	0	2.46426	0	0	0	0	0	1.35195	0	0	1.88887	0	0	0	0	0	0	0	1.34381	0	0
histone H2A ubiquitination	0	0	0	0	0	0	0	0	0	0	0	0	0	0	0	1.47511	0	0	0	0	0	0	0	0	0	0	0	0	0	0	0	0	0	0	0	0	0	0	0
homeostasis of number of cells	0	0	0	0	0	0	0	0	0	4.81948	0	2.51752	0	0	0	0	0	0	0	0	0	0	0	0	0	0	0	0	0	0	0	0	0	0	0	0	0	0	0
homophilic cell adhesion via plasma membrane adhesion molecules	0	0	3.92055	0	3.19783	0	4.49009	0	0	0	0	0	0	1.30788	3.60721	0	0	3.36391	0	2.91152	0	2.66901	3.17475	4.4604	0	1.5657	2.51156	2.89795	0	1.821	2.926	0	5.47597	0	1.78404	3.08386	3.19515	3.67824	0
homotypic cell-cell adhesion	1.33012	0	0	0	0	0	0	0	0	2.67034	0	1.64269	0	0	0	0	0	0	0	0	0	0	0	0	0	0	0	0	0	0	0	0	0	0	0	0	0	1.30635	0
hydrogen peroxide catabolic process	0	0	0	0	0	0	0	0	0	0	1.37218	0	0	0	0	0	0	0	0	0	0	0	0	0	0	0	0	0	0	0	0	0	0	0	0	0	0	0	0
hydrogen peroxide metabolic process	0	0	0	0	0	0	0	0	1.60803	0	2.01848	0	0	0	0	0	0	0	0	0	0	1.57304	0	0	0	0	0	0	0	0	0	0	0	0	0	0	0	0	0
hypothalamus cell differentiation	0	0	0	0	0	0	0	0	0	0	0	0	0	0	0	0	0	0	0	0	0	3.30295	0	0	0	0	0	0	0	0	0	0	0	0	0	0	0	0	0
hypothalamus development	0	0	0	0	0	0	0	0	0	0	0	0	0	0	0	0	0	0	0	0	0	2.01788	0	0	0	0	0	0	0	0	0	0	0	0	0	0	0	0	0
I-kappaB kinase/NF-kappaB signaling	0	0	0	0	0	0	0	0	0	2.12369	0	1.7712	0	0	0	0	0	0	0	0	0	0	0	0	0	0	0	0	0	0	0	0	0	0	0	0	0	0	0
I-kappaB phosphorylation	0	0	0	0	0	0	0	0	0	1.48894	0	0	0	0	0	0	0	0	0	0	0	0	0	0	0	0	0	0	0	0	0	0	0	0	0	0	0	0	0
immune response-activating cell surface receptor signaling pathway	0	0	0	0	0	0	0	0	0	2.38789	0	3.44508	0	0	0	0	0	0	0	0	0	0	0	0	0	0	0	0	0	0	0	0	0	0	0	0	0	0	0
immune response-activating signal transduction	0	0	0	0	0	0	0	0	0	2.38789	0	3.44508	0	0	0	0	0	0	0	0	0	0	0	0	0	0	0	0	0	0	0	0	0	0	0	0	0	0	0
immune response-regulating cell surface receptor signaling pathway	0	0	0	0	0	0	0	0	0	2.48862	0	3.44508	0	0	0	0	0	0	0	0	0	0	0	0	0	0	0	0	0	0	0	0	0	0	0	0	0	0	0
immune response-regulating cell surface receptor signaling pathway involved in phagocytosis	0	0	0	0	1.99095	0	0	0	0	2.0618	0	1.73295	0	0	0	0	0	0	0	0	0	0	0	0	0	0	0	0	0	0	0	0	1.63343	0	0	0	0	0	0
immune response-regulating signaling pathway	0	0	0	0	0	0	0	0	0	3.23177	0	4.94539	0	0	0	0	0	0	0	0	0	0	0	0	0	0	0	0	0	0	0	0	0	0	0	0	0	0	0
import across plasma membrane	0	0	0	0	1.51834	0	0	1.55761	0	0	0	0	0	0	2.58983	0	1.60349	0	0	0	0	0	0	1.39739	0	0	2.52946	0	0	0	0	0	0	0	0	0	0	0	0
import into cell	0	0	1.30282	0	1.7708	0	0	1.79991	0	0	0	0	0	0	2.39868	0	1.54575	0	0	0	0	0	0	1.64012	0	0	2.40806	0	0	0	0	0	0	0	0	0	0	0	0
in utero embryonic development	0	0	0	0	0	0	0	0	0	0	0	1.78252	0	0	0	0	0	0	0	0	0	0	0	0	0	0	0	0	0	0	0	0	0	0	0	0	0	0	0
inflammasome complex assembly	0	0	0	0	0	0	0	0	0	1.40551	0	0	0	0	0	0	0	0	0	0	0	0	0	0	0	0	0	0	0	0	0	0	0	0	0	0	0	0	0
inhibitory synapse assembly	0	0	2.11875	0	2.8777	0	0	0	0	0	0	0	0	0	1.86798	0	0	2.31525	2.68014	0	0	1.55684	1.62432	1.80312	0	1.64885	2.0011	0	1.95055	0	0	0	0	0	0	0	1.86696	0	0
inner dynein arm assembly	0	0	0	0	0	0	0	0	0	0	0	0	0	0	0	0	0	0	0	0	0	0	0	0	0	0	0	0	0	0	0	2.06453	0	0	0	0	0	0	0
inner ear development	0	0	0	0	0	0	0	0	0	0	0	0	0	0	0	0	0	0	0	0	0	0	0	0	0	0	0	0	0	0	0	0	0	0	0	0	0	1.4267	0
inner mitochondrial membrane organization	0	0	0	0	0	0	0	0	1.48917	0	0	0	0	0	0	0	0	0	0	0	0	0	0	0	0	0	0	0	0	0	0	0	0	0	0	0	0	0	0
innervation	0	0	0	0	0	0	0	0	0	0	0	0	0	2.23098	0	0	0	0	0	0	0	1.8645	0	0	0	0	0	0	0	0	0	0	0	0	2.09648	0	0	0	0
inorganic anion transmembrane transport	0	0	2.84644	0	2.39288	0	0	0	0	0	0	0	1.40588	0	2.29463	0	0	2.01069	3.25584	0	0	0	2.24869	2.20955	0	3.17817	3.18066	0	2.75719	0	0	0	0	0	1.44726	0	0	0	0
inorganic anion transport	0	0	1.69652	0	1.30229	0	0	0	0	0	0	0	0	0	0	0	0	0	1.71202	0	0	0	0	0	0	1.67868	1.83043	0	0	0	0	0	0	0	0	0	0	0	0
inorganic cation import across plasma membrane	0	0	0	0	2.09649	0	0	0	0	0	0	0	1.55484	0	3.60473	0	0	1.87812	0	0	0	0	1.48715	1.94611	0	0	3.35947	0	0	1.31135	0	0	0	0	1.49993	0	0	0	0
inorganic ion import across plasma membrane	0	0	0	0	2.09649	0	0	0	0	0	0	0	1.55484	0	3.60473	0	0	1.87812	0	0	0	0	1.48715	1.94611	0	0	3.35947	0	0	1.31135	0	0	0	0	1.49993	0	0	0	0
inositol lipid-mediated signaling	0	1.31677	0	1.30777	0	1.54977	2.29634	0	0	0	0	0	0	0	0	1.36438	0	1.30193	0	0	1.4646	0	0	0	0	0	0	0	0	0	0	0	1.84697	0	0	0	0	2.33773	1.38955
inositol phosphate metabolic process	0	0	0	0	1.38745	0	0	0	0	0	0	0	0	0	0	0	0	0	0	0	0	0	0	0	0	0	0	0	0	0	0	0	0	0	0	0	0	0	0
insulin receptor signaling pathway	0	0	0	0	0	0	0	0	0	0	0	0	0	0	0	0	0	0	0	0	0	0	0	0	0	0	0	0	0	0	1.74026	0	0	1.95118	0	0	0	0	0
insulin secretion	0	0	0	0	1.34875	0	0	0	0	0	0	0	1.77456	0	1.95449	0	0	1.33057	0	0	0	0	2.02504	1.90227	0	1.35195	1.51718	0	0	0	0	0	0	0	0	0	0	0	0
insulin secretion involved in cellular response to glucose stimulus	0	0	0	0	0	0	0	0	0	0	0	0	0	0	0	0	0	0	0	0	0	0	1.83247	1.65239	0	1.48157	0	0	0	0	0	0	0	0	0	0	0	0	0
integrin-mediated signaling pathway	0	0	0	0	0	0	0	1.6514	0	1.84737	0	0	0	0	0	0	1.30954	0	0	0	0	0	0	0	1.83516	0	0	0	0	0	0	0	0	0	0	0	0	1.48057	0
interferon-gamma-mediated signaling pathway	0	0	0	0	0	0	0	0	0	1.33609	0	0	0	0	0	0	0	0	0	0	0	0	0	0	0	0	0	0	0	0	0	0	0	0	0	0	0	0	0
interleukin-1 beta production	0	0	0	0	0	0	0	0	0	0	0	1.37272	0	0	0	0	0	0	0	0	0	0	0	0	0	0	0	0	0	0	0	0	0	0	0	0	0	0	0
interleukin-1 production	0	0	0	0	0	0	0	0	0	1.51522	0	1.90709	0	0	0	0	0	0	0	0	0	0	0	0	0	0	0	0	0	0	0	0	0	0	0	0	0	0	0
interleukin-2 production	0	0	0	0	0	0	0	0	0	0	0	1.76688	0	0	0	0	0	0	0	0	0	0	0	0	0	0	0	0	0	0	0	0	0	0	0	0	0	0	0
interleukin-6 production	0	0	0	0	0	0	0	0	0	1.84073	0	1.34722	0	0	0	0	0	0	0	0	0	0	0	0	0	0	0	0	0	0	0	0	0	0	0	0	0	0	0
intracellular cholesterol transport	0	1.42282	0	0	0	1.31365	0	0	0	0	0	0	0	0	0	1.35851	0	0	0	0	0	0	0	0	0	0	0	0	0	0	0	0	0	0	0	0	0	0	0
intracellular sterol transport	0	1.32079	0	0	0	0	0	0	0	0	0	0	0	0	0	0	0	0	0	0	0	0	0	0	0	0	0	0	0	0	0	0	0	0	0	0	0	0	0
intraciliary transport	0	0	0	0	0	0	0	0	0	0	0	0	0	1.44096	0	0	0	0	0	0	0	0	0	0	0	0	0	0	0	0	0	4.6537	0	0	0	0	0	0	0
ionotropic glutamate receptor signaling pathway	0	0	4.56616	0	4.1499	0	4.55986	0	0	0	0	0	2.75302	3.44034	5.1341	0	0	3.74985	3.9599	3.94414	0	0	4.63463	2.11366	0	0	2.37489	0	1.53176	2.04878	2.9028	0	1.82016	1.47996	1.67725	0	1.50688	2.42017	0
iron ion homeostasis	0	0	0	0	0	0	0	0	1.41208	0	0	0	0	0	0	0	0	0	0	0	0	0	0	0	0	0	0	0	0	0	0	0	0	0	0	0	0	0	0
JNK cascade	0	0	0	1.35321	0	0	0	0	0	0	0	0	0	0	0	0	0	0	0	0	0	0	0	0	0	0	0	0	0	0	0	0	0	2.16887	0	0	0	1.61848	0
keratinocyte migration	0	0	0	0	0	0	0	0	0	0	0	0	0	0	0	0	0	0	0	0	0	0	0	0	0	0	0	0	0	0	0	0	0	0	0	0	0	0	1.36072
keratinocyte proliferation	0	0	0	0	0	0	0	0	0	0	0	0	0	0	0	0	0	0	0	0	0	0	0	0	0	0	0	0	0	0	0	0	0	0	0	0	0	1.3433	0
kidney development	0	0	2.52988	0	2.50554	0	0	0	0	0	0	0	0	0	0	0	0	3.13245	2.11619	0	0	0	0	0	0	0	0	0	0	0	0	0	0	0	0	0	0	0	0
kidney epithelium development	0	0	2.03955	0	1.59789	0	0	0	0	0	0	0	0	0	0	0	1.34449	2.44701	1.38185	0	0	0	0	0	0	0	0	0	0	0	0	0	0	0	0	0	0	0	0
L-alpha-amino acid transmembrane transport	0	0	0	0	0	0	0	1.32182	0	0	0	0	0	0	0	0	1.38837	0	0	0	0	0	0	0	0	0	0	0	0	0	0	0	0	0	0	0	0	0	0
L-amino acid transport	0	0	0	0	0	0	0	0	0	0	0	0	0	0	0	0	1.34871	0	0	0	0	0	0	0	0	0	0	0	0	0	0	0	0	0	0	0	0	0	0
L-aspartate transmembrane transport	0	0	0	0	0	0	0	0	0	0	0	0	0	0	0	0	0	0	0	0	0	0	0	0	0	0	0	0	0	0	0	1.53442	0	0	0	0	0	0	0
L-glutamate import	0	0	0	0	0	0	0	2.25588	0	0	0	0	0	0	0	0	2.19456	0	0	0	0	0	0	0	0	0	0	0	0	0	0	0	2.23094	0	0	0	0	0	0
L-glutamate import across plasma membrane	0	0	0	0	0	0	0	2.25588	0	0	0	0	0	0	0	0	2.19456	0	0	0	0	0	0	0	0	0	0	0	0	0	0	0	2.23094	0	0	0	0	0	0
L-glutamate transmembrane transport	0	0	0	0	0	0	0	1.61766	0	0	0	0	0	0	0	0	1.6526	0	0	0	0	0	0	0	0	0	0	0	0	0	0	1.33001	1.49898	0	0	0	0	0	0
lamellipodium assembly	0	0	0	0	0	0	0	0	0	3.98136	0	3.91497	0	0	0	0	0	0	0	1.63689	0	0	0	0	0	0	0	0	0	0	0	0	0	0	0	0	0	0	0
lamellipodium morphogenesis	0	0	0	0	0	0	0	0	0	1.6797	0	2.24223	0	0	0	0	0	0	0	0	0	0	0	0	0	0	0	0	0	0	1.34024	0	0	0	0	0	0	0	0
lamellipodium organization	0	0	0	0	0	0	0	0	0	4.71691	0	5.14747	0	0	0	0	0	1.52091	0	1.61128	0	0	1.37879	0	0	0	0	0	0	1.57514	2.3777	0	0	0	0	0	0	1.38478	0
learning	0	0	6.73548	0	7.75546	0	2.34433	1.59348	0	0	0	0	4.61443	4.02524	4.90326	0	1.30766	5.22804	7.92592	6.76398	3.57112	0	7.61095	5.38097	0	3.43605	6.07715	0	5.93616	7.43228	0	0	2.97547	0	4.77934	0	4.44738	0	0
learning or memory	0	0	8.78658	0	11.8463	0	2.18607	0	0	0	0	0	6.25925	6.24662	5.90839	0	0	6.56491	8.92531	8.71756	5.6413	2.17825	9.28583	6.87575	0	4.9726	8.54423	4.12639	5.77828	7.70145	0	0	2.74785	0	7.30796	0	5.51935	0	0
lens development in camera-type eye	0	0	0	0	0	0	0	0	0	0	0	1.31593	0	0	0	0	0	0	0	0	0	0	0	0	0	0	0	0	0	0	0	0	0	0	0	0	0	0	0
leukocyte activation involved in immune response	0	0	0	0	0	0	0	0	0	3.00584	0	2.14155	0	0	0	0	0	0	0	0	0	0	0	0	0	0	0	0	0	0	0	0	0	0	0	0	0	0	0
leukocyte activation involved in inflammatory response	0	0	0	0	0	0	0	0	0	1.91732	0	2.14155	0	0	0	0	0	0	0	0	0	0	0	0	0	0	0	0	0	0	0	0	0	0	0	0	0	0	0
leukocyte adhesion to vascular endothelial cell	0	0	0	0	0	0	0	0	0	0	0	1.9631	0	0	0	0	0	0	0	0	0	0	0	0	0	0	0	0	0	0	0	0	0	0	0	0	0	0	0
leukocyte cell-cell adhesion	0	0	0	0	0	0	0	0	0	3.9362	0	3.44872	0	0	0	0	0	0	0	0	0	0	0	0	0	0	0	0	0	0	0	0	0	0	0	0	0	0	0
leukocyte chemotaxis	0	0	0	0	0	0	0	0	0	4.12726	0	2.75107	0	0	0	0	0	0	0	0	0	0	0	0	0	0	0	0	0	0	0	0	0	0	0	0	0	0	0
leukocyte degranulation	0	0	0	0	0	0	0	0	0	1.88923	0	1.49766	0	0	0	0	0	0	0	0	0	0	0	0	0	0	0	0	0	0	0	0	0	0	0	0	0	0	0
leukocyte homeostasis	0	0	0	0	0	0	0	0	0	1.63661	0	0	0	0	0	1.47511	0	0	0	0	0	0	0	0	0	0	0	0	0	0	0	0	0	0	0	0	0	0	0
leukocyte mediated cytotoxicity	0	0	0	0	0	0	0	0	0	2.42571	0	1.86456	0	0	0	0	0	0	0	0	0	0	0	0	0	0	0	0	0	0	0	0	0	0	0	0	0	0	0
leukocyte mediated immunity	0	0	0	0	0	0	0	0	0	2.37354	0	1.31593	0	0	0	0	0	0	0	0	0	0	0	0	0	0	0	0	0	0	0	0	0	0	0	0	0	0	0
leukocyte migration	0	0	0	0	0	0	0	0	0	3.93153	0	3.44508	0	0	0	0	0	0	0	0	0	0	0	0	2.08785	0	0	0	0	0	0	0	0	0	0	0	0	0	0
leukocyte proliferation	0	0	0	0	0	0	0	0	0	3.71623	0	2.65496	0	0	0	0	0	0	0	0	0	0	0	0	0	0	0	0	0	0	0	0	0	0	0	0	0	0	0
leukocyte tethering or rolling	0	0	0	0	0	0	0	0	0	0	0	1.48647	0	0	0	0	0	0	0	0	0	0	0	0	0	0	0	0	0	0	0	0	0	0	0	0	0	0	0
ligand-gated ion channel signaling pathway	0	0	4.56616	0	4.1499	0	4.55986	0	0	0	0	0	2.75302	3.44034	5.1341	0	0	3.74985	3.9599	3.94414	0	0	4.63463	2.11366	0	0	2.37489	0	1.53176	2.04878	2.9028	0	1.82016	1.47996	1.67725	0	1.50688	2.42017	0
limb bud formation	0	0	0	0	0	0	0	0	0	0	0	0	0	0	0	0	0	0	0	0	0	1.90942	0	0	0	0	0	0	0	0	0	0	0	0	0	0	0	0	0
limb development	0	0	0	0	0	0	0	0	0	0	0	0	1.47286	0	1.9909	0	2.08947	0	0	0	0	1.98924	0	0	0	0	0	0	0	1.31058	0	2.0315	0	0	1.30239	0	1.667	0	0
limb morphogenesis	0	0	0	0	0	0	0	0	0	0	0	1.34157	1.42646	0	1.89324	0	1.33697	0	0	0	0	1.56628	0	0	0	0	1.37308	0	0	1.58989	0	0	0	0	0	0	1.83843	0	0
limbic system development	0	0	0	0	0	0	0	0	0	0	0	0	0	0	0	0	0	0	0	3.20694	0	3.46707	1.7191	1.73435	0	1.58307	0	0	2.21207	0	0	0	0	0	0	1.77458	0	0	0
lipid phosphorylation	0	0	2.21498	0	2.01278	0	0	0	0	0	0	0	1.72381	0	0	0	0	2.41696	1.87928	0	0	0	0	0	0	0	0	0	0	1.821	0	0	0	0	0	0	0	0	0
lipid translocation	1.66476	1.88603	0	1.57716	0	1.5405	0	0	0	0	0	0	0	0	0	1.67512	0	0	0	0	0	0	0	0	0	0	0	0	0	0	0	0	0	0	0	0	0	0	1.50427
lipopolysaccharide-mediated signaling pathway	0	0	0	0	0	0	0	0	0	1.61656	0	1.78723	0	0	0	0	0	0	0	0	0	0	0	0	0	0	0	0	0	0	0	0	0	0	0	0	0	0	0
lipoprotein metabolic process	0	1.37693	0	0	0	0	0	0	0	0	0	0	0	0	0	1.50315	0	0	0	0	0	0	0	0	0	0	0	0	0	0	0	0	0	0	0	0	0	0	0
locomotory behavior	2.70556	1.56201	5.52109	1.49645	5.05753	1.51081	0	0	0	0	0	0	4.51497	2.58514	6.68667	1.57521	0	3.34217	4.60895	2.7678	1.34011	1.7706	5.3829	6.56148	0	2.25846	7.44448	2.91865	2.7786	1.72416	0	0	2.55086	2.30235	4.50181	0	1.7946	1.4267	0
locomotory exploration behavior	0	0	0	0	1.9231	0	0	0	0	0	0	0	1.62984	0	1.86798	0	0	1.37991	0	0	0	0	1.62432	0	0	0	0	0	0	0	0	0	0	0	0	0	1.86696	0	0
long-chain fatty-acyl-CoA biosynthetic process	0	0	0	0	0	0	0	0	0	0	0	0	0	0	0	0	0	0	0	0	0	0	0	0	0	0	0	0	0	0	0	0	0	1.64695	0	0	0	0	0
long-chain fatty-acyl-CoA metabolic process	0	0	0	0	0	0	0	0	0	0	0	0	0	0	0	0	0	0	0	0	0	0	0	0	0	0	0	0	0	0	0	0	0	1.32013	0	0	0	0	0
long-term memory	0	0	1.72433	0	2.20181	0	0	0	0	0	0	0	0	0	0	0	0	0	1.37674	0	0	0	0	0	0	0	0	0	0	0	0	0	0	0	0	0	0	0	0
long-term synaptic depression	0	0	1.98354	0	1.75357	0	0	0	0	0	0	0	2.84766	2.66535	3.28225	0	0	3.09085	0	0	1.96659	0	2.82375	1.64138	0	0	1.85479	0	0	1.53853	0	0	0	0	1.79914	0	0	0	0
long-term synaptic potentiation	0	0	3.83599	0	2.67406	0	0	0	0	0	0	0	2.57148	1.37241	1.58597	0	0	3.00029	2.38435	1.83289	0	0	1.57033	0	0	0	2.32146	0	1.94421	0	0	0	0	0	1.63134	0	2.38394	0	0
lung cell differentiation	0	0	0	0	0	0	1.3221	0	0	0	0	0	0	0	0	0	0	0	0	0	0	0	0	0	0	0	0	0	0	0	0	0	0	0	0	0	0	0	0
lung development	0	0	0	0	0	0	0	0	0	0	0	0	0	0	0	0	0	0	0	0	0	0	0	0	0	0	0	0	0	0	0	0	1.49795	0	0	0	0	0	0
lung epithelial cell differentiation	0	0	0	0	0	0	1.36223	0	0	0	0	0	0	0	0	0	0	0	0	0	0	0	0	0	0	0	0	0	0	0	0	0	0	0	0	0	0	0	0
lymphocyte chemotaxis	0	0	0	0	0	0	0	0	0	1.5783	0	0	0	0	0	0	0	0	0	0	0	0	0	0	0	0	0	0	0	0	0	0	0	0	0	0	0	0	0
lymphocyte differentiation	0	0	0	0	0	0	0	0	0	5.03552	0	4.32092	0	0	0	0	0	0	0	0	0	0	0	0	0	0	0	0	0	0	0	0	0	0	0	0	0	0	0
lymphocyte homeostasis	0	0	0	0	0	0	0	0	0	1.55687	0	0	0	0	0	0	0	0	0	0	0	0	0	0	0	0	0	0	0	0	0	0	0	0	0	0	0	0	0
lymphocyte migration	0	0	0	0	0	0	0	0	0	1.65146	0	1.64313	0	0	0	0	0	0	0	0	0	0	0	0	0	0	0	0	0	0	0	0	0	0	0	0	0	0	0
lymphocyte proliferation	0	0	0	0	0	0	0	0	0	3.30255	0	2.34791	0	0	0	0	0	0	0	0	0	0	0	0	0	0	0	0	0	0	0	0	0	0	0	0	0	0	0
macromolecule deacylation	0	0	0	0	0	0	0	0	0	0	0	1.83075	0	0	0	0	0	0	0	0	0	0	0	0	0	0	0	0	0	0	0	0	0	0	0	0	0	0	0
macromolecule glycosylation	0	0	0	0	0	0	0	0	0	0	0	0	0	0	0	0	1.33697	0	0	0	1.99578	0	0	0	0	1.31927	0	0	1.78112	0	0	0	0	0	0	1.70404	0	0	0
macrophage activation	0	0	0	0	0	0	0	0	0	3.53205	0	3.38962	0	0	0	0	0	0	0	0	0	0	0	0	0	0	0	0	0	0	0	0	0	0	0	0	0	0	0
macrophage derived foam cell differentiation	0	0	0	0	0	0	0	0	0	0	0	1.33989	0	0	0	0	0	0	0	0	0	0	0	0	0	0	0	0	0	0	0	0	0	0	0	0	0	0	0
maintenance of blood-brain barrier	0	0	0	0	0	0	0	0	0	0	0	0	0	0	0	0	0	0	0	0	0	0	0	0	1.9329	0	0	0	0	0	0	0	0	0	0	0	0	0	0
maintenance of location	0	0	0	0	0	0	0	0	0	1.433	0	1.68605	0	1.63587	1.4157	0	0	0	0	0	0	0	1.71714	0	0	0	0	0	0	0	0	0	0	0	0	0	0	0	0
maintenance of location in cell	0	0	0	0	0	0	0	0	0	2.51468	0	1.83075	0	1.65742	1.638	0	0	0	1.78189	0	0	0	1.95262	0	0	0	0	0	0	0	0	0	0	0	0	0	0	0	0
maintenance of protein localization in organelle	0	0	0	0	0	0	0	0	1.46081	0	0	0	0	0	0	0	0	0	0	0	0	0	0	0	0	0	0	0	0	0	0	0	0	0	0	0	0	0	0
maintenance of synapse structure	0	0	1.72433	0	1.55354	0	0	0	0	0	0	0	2.01486	1.85988	1.49884	0	0	1.89781	2.19178	1.30155	1.67071	0	1.96757	1.45065	0	0	1.63328	0	1.59088	2.12989	0	0	0	0	0	0	0	0	0
mammary gland duct morphogenesis	0	0	0	0	0	0	0	0	0	0	0	0	0	0	0	0	0	0	0	0	0	0	0	0	0	0	0	0	0	0	1.52617	0	0	0	0	0	0	0	0
manganese ion transport	0	0	0	0	0	0	0	0	0	0	0	0	0	0	0	0	0	0	0	0	0	0	1.62432	0	0	0	0	0	0	0	0	0	0	0	0	0	0	0	0
mast cell degranulation	0	0	0	0	0	0	0	0	0	1.30893	0	0	0	0	0	0	0	0	0	0	0	0	0	0	0	0	0	0	0	0	0	0	0	0	0	0	0	0	0
mechanosensory behavior	0	0	1.39342	0	2.12053	0	2.87498	0	0	0	0	0	1.80869	1.69564	3.07469	0	0	1.52091	1.96853	0	1.32437	0	2.72652	2.91803	0	0	2.19548	2.24629	2.16227	4.03193	0	0	1.49331	0	2.51257	0	2.05216	1.3433	0
megakaryocyte development	0	0	0	0	0	0	0	0	0	1.6797	0	3.15718	0	0	0	0	0	0	0	0	0	0	0	0	0	0	0	0	0	0	0	0	0	0	0	0	0	0	0
megakaryocyte differentiation	0	0	0	0	0	0	0	0	0	0	0	1.92918	0	0	0	0	0	0	0	0	0	0	0	0	0	0	0	0	0	0	0	0	0	0	0	0	0	0	0
membrane assembly	0	0	0	0	0	0	2.4179	0	0	0	0	0	0	0	0	0	0	0	0	0	0	0	0	0	0	0	0	0	0	0	0	0	0	0	0	0	0	1.56028	1.48451
membrane biogenesis	0	0	0	0	0	0	2.27479	0	0	0	0	0	0	0	0	0	0	0	0	0	0	0	0	0	0	0	0	0	0	0	0	0	0	0	0	0	0	1.47483	1.4354
membrane depolarization	0	0	2.45653	0	3.81512	0	0	0	0	0	0	0	3.74241	2.26671	5.09428	0	0	3.46789	3.51961	2.31486	0	3.50751	4.26509	2.95004	0	1.74608	3.40073	0	0	3.3853	0	0	0	0	3.13676	0	2.23568	0	0
membrane depolarization during action potential	0	0	3.24572	0	4.5925	0	0	0	0	0	0	0	4.00492	4.55728	6.48278	0	0	5.45873	4.32216	2.62421	1.66235	1.48276	4.79028	3.45443	0	1.83644	4.83361	0	0	5.0848	0	0	0	0	4.37591	1.49356	2.18874	0	0
membrane depolarization during cardiac muscle cell action potential	0	0	1.67275	0	2.28989	0	0	0	0	0	0	0	2.75302	2.57506	4.09122	0	0	2.7921	2.11196	0	0	0	2.72042	2.11366	0	0	3.31055	0	0	2.93592	0	0	0	0	2.46874	0	0	0	0
membrane fusion	0	0	0	0	0	0	0	0	0	0	0	0	0	1.74096	0	0	0	0	0	0	0	0	0	0	0	0	0	0	0	0	0	0	0	0	0	0	0	0	0
membrane hyperpolarization	0	0	0	0	0	0	0	0	0	0	0	0	0	0	0	0	0	0	2.32495	0	0	0	0	0	0	0	1.55531	0	0	0	0	0	0	0	1.94784	0	1.44986	0	0
membrane invagination	0	0	0	0	0	0	0	0	0	2.20483	0	2.10496	0	0	0	0	0	0	0	0	0	0	0	0	1.88816	0	0	0	0	0	0	0	0	0	0	0	0	0	0
membrane lipid biosynthetic process	0	0	0	0	0	0	0	0	0	0	0	0	0	0	0	1.3994	0	0	0	0	0	0	0	0	0	0	0	0	0	0	0	0	0	0	0	0	0	0	0
membrane lipid metabolic process	0	1.41374	0	0	0	0	0	0	0	0	0	0	0	0	0	1.73386	0	0	0	0	0	0	0	0	0	0	0	0	0	0	0	0	0	0	0	0	0	0	0
membrane repolarization	0	0	2.37382	0	3.43709	0	0	0	0	0	0	0	2.19336	1.97193	2.60297	0	0	2.68833	2.45979	0	0	0	2.13256	1.36124	0	0	2.8417	0	0	3.06111	0	0	0	0	1.32748	0	1.55501	0	0
membrane repolarization during action potential	0	0	0	0	1.75357	0	0	0	0	0	0	0	2.11353	0	1.69633	0	0	1.44559	0	0	0	0	2.04689	0	0	0	1.85479	0	0	2.25033	0	0	0	0	0	0	0	0	0
membrane repolarization during cardiac muscle cell action potential	0	0	0	0	0	0	0	0	0	0	0	0	0	1.57704	0	0	0	0	0	0	0	0	0	0	0	0	0	0	0	1.82969	0	0	0	0	0	0	0	0	0
memory	0	0	6.32145	0	7.56716	0	0	0	0	0	0	0	3.27261	3.36615	3.45601	0	0	4.05859	4.94639	4.44468	4.34075	0	4.26509	3.8448	0	2.60372	5.09052	0	3.56898	3.05488	0	0	0	0	3.66567	0	3.98652	0	0
mesenchymal cell development	0	0	0	0	0	0	0	0	0	0	0	0	0	0	0	0	0	0	0	0	0	2.65992	0	0	0	0	0	0	0	0	0	0	0	0	0	0	0	0	0
mesenchymal cell differentiation	0	0	0	0	0	0	0	0	0	0	0	0	0	0	0	0	0	0	0	0	0	1.5874	0	0	1.86968	0	0	0	0	0	1.74026	0	0	0	0	0	0	0	0
mesenchymal stem cell differentiation	0	0	0	0	0	0	1.95101	0	0	0	0	0	0	0	0	0	0	0	0	0	0	0	0	0	0	0	0	0	0	0	0	0	1.63343	0	0	0	0	1.47483	0
mesenchymal to epithelial transition	0	0	0	0	0	0	0	0	0	1.53083	0	0	0	0	0	0	0	0	0	0	0	0	0	0	0	0	0	0	0	0	0	0	0	0	0	0	0	0	0
mesenchyme development	0	0	0	0	0	0	0	0	0	0	0	1.37489	0	0	0	0	0	0	0	0	0	2.62446	0	0	1.84679	0	0	0	0	0	0	0	0	0	0	0	0	0	0
mesoderm development	0	0	0	0	0	0	0	0	0	0	0	1.46462	0	0	0	0	0	0	0	0	0	0	0	0	0	0	0	0	0	0	0	0	0	0	0	0	0	0	0
mesonephros development	0	0	0	0	0	0	0	0	0	0	0	0	0	0	0	0	0	1.32642	0	0	0	0	0	0	0	0	0	0	0	0	0	0	0	0	0	0	0	0	0
metal ion export	0	0	0	0	1.56141	0	0	0	0	0	0	0	0	0	0	0	0	1.42899	0	0	0	0	0	0	0	0	0	0	0	0	0	0	0	0	0	0	0	0	0
metanephric nephron morphogenesis	0	0	0	0	0	0	0	0	0	1.33609	0	0	0	0	0	0	0	0	0	0	0	0	0	0	0	0	0	0	0	0	0	0	0	0	0	0	0	0	0
metanephric renal vesicle morphogenesis	0	0	0	0	0	0	0	0	0	1.79252	0	0	0	0	0	0	0	0	0	0	0	0	0	0	0	0	0	0	0	0	0	0	0	0	0	1.57219	0	0	0
metanephros morphogenesis	0	0	0	0	0	0	0	0	0	1.80739	0	0	0	0	0	0	0	0	0	0	0	0	0	0	0	0	0	0	0	0	0	0	0	0	0	1.63474	0	0	0
metencephalon development	0	0	1.37743	0	1.48136	0	1.88128	0	0	0	0	0	0	0	0	0	0	0	0	0	1.42811	0	0	0	0	0	1.61653	0	0	0	0	0	0	0	0	0	0	1.48057	0
microglial cell activation	0	0	0	0	0	0	0	0	0	2.01292	0	2.24905	0	0	0	0	0	0	0	0	0	0	0	0	0	0	0	0	0	0	0	0	0	0	0	0	0	0	0
microtubule bundle formation	0	0	0	0	0	0	0	0	0	0	0	0	0	0	0	0	0	0	0	0	0	0	0	0	0	0	0	0	0	0	0	18.8433	0	0	0	0	0	0	0
microtubule depolymerization	0	0	0	0	0	0	0	0	1.32315	0	0	0	0	0	0	1.41765	0	0	1.50212	0	0	0	0	0	0	0	0	0	0	0	0	0	0	0	0	0	0	0	0
microtubule polymerization	0	0	0	0	0	0	0	0	1.93366	0	0	0	0	0	0	0	0	0	0	0	0	0	0	0	0	0	0	0	0	0	0	0	0	0	0	0	0	0	0
microtubule polymerization or depolymerization	0	0	0	0	0	1.3499	0	0	2.06777	0	0	0	0	0	0	1.73386	0	0	0	0	0	0	0	0	0	0	0	0	0	0	0	0	0	1.83269	0	0	0	0	0
microtubule severing	0	0	0	0	0	0	0	0	0	0	0	0	0	0	0	0	0	0	0	0	0	0	0	0	0	0	0	0	0	0	0	0	0	1.40346	0	0	0	0	0
microtubule-based movement	0	0	0	0	1.87527	0	0	0	0	0	0	0	0	1.33216	0	0	0	0	0	0	0	0	0	0	0	0	0	0	0	0	0	30.4512	0	0	0	0	0	0	0
microtubule-based transport	0	0	1.82643	0	1.70032	0	0	0	0	0	0	0	0	2.84141	0	0	0	0	0	1.42533	2.00264	0	0	0	0	0	1.57047	0	0	0	0	16.2321	0	0	1.52344	0	0	0	0
midbrain development	0	0	0	0	0	0	0	0	3.64787	1.61913	0	0	0	0	0	0	0	0	0	0	0	2.61951	0	0	0	0	0	0	0	0	0	0	0	0	0	0	0	0	0
mitochondrial ATP synthesis coupled electron transport	0	0	0	0	0	0	0	0	17.373	0	2.56612	0	0	0	0	0	0	0	0	0	0	1.90942	0	0	0	0	0	0	0	0	0	0	0	0	0	0	0	0	0
mitochondrial calcium ion homeostasis	0	0	0	0	0	0	0	0	0	0	0	1.7712	0	0	0	0	0	0	0	0	0	0	0	0	0	0	0	0	0	0	0	0	0	0	0	0	0	0	0
mitochondrial electron transport, cytochrome c to oxygen	0	0	0	0	0	0	0	0	0	0	1.68238	0	0	0	0	0	0	0	0	0	0	0	0	0	0	0	0	0	0	0	0	0	0	0	0	0	0	0	0
mitochondrial electron transport, NADH to ubiquinone	0	0	0	0	0	0	0	0	13.804	0	0	0	0	0	0	0	0	0	0	0	0	0	0	0	0	0	0	0	0	0	0	0	0	0	0	0	0	0	0
mitochondrial membrane organization	0	0	0	0	0	0	0	0	4.05761	0	0	0	0	0	0	0	0	0	0	0	0	0	0	0	0	0	0	0	0	0	0	0	0	0	0	0	0	0	0
mitochondrial outer membrane permeabilization involved in programmed cell death	0	0	0	0	0	0	0	0	1.3959	0	0	0	0	0	0	0	0	0	0	0	0	0	0	0	0	0	0	0	0	0	0	0	0	0	0	0	0	0	0
mitochondrial respiratory chain complex assembly	0	0	0	0	0	0	0	0	10.1692	0	0	0	0	0	0	0	0	0	0	0	0	0	0	0	0	0	0	0	0	0	0	0	0	0	0	0	0	0	0
mitochondrial respiratory chain complex I assembly	0	0	0	0	0	0	0	0	10.1824	0	0	0	0	0	0	0	0	0	0	0	0	0	0	0	0	0	0	0	0	0	0	0	0	0	0	0	0	0	0
mitochondrial transmembrane transport	0	0	0	0	0	0	0	0	1.38164	0	0	0	0	0	0	0	0	0	0	0	0	0	0	0	0	0	0	0	0	0	0	0	0	0	0	0	0	0	0
mitochondrial transport	0	0	0	0	0	0	0	0	3.33488	0	0	0	0	0	0	0	0	0	0	0	0	0	0	0	0	0	0	0	0	0	0	0	0	0	0	0	0	0	0
mitochondrion disassembly	0	0	0	0	0	0	0	0	1.36491	0	0	0	0	0	0	0	0	0	0	0	0	0	0	0	0	0	0	0	0	0	0	0	0	0	0	0	0	0	0
mitochondrion transport along microtubule	0	0	0	0	0	0	0	0	2.1256	0	1.45493	0	0	1.51745	0	0	0	0	0	1.70869	2.14577	0	1.63464	0	0	0	1.37308	0	0	0	0	0	0	0	1.42173	0	1.30843	0	0
modification of postsynaptic structure	0	0	2.44301	0	2.24065	0	0	0	0	0	0	0	2.88958	1.80137	0	0	0	1.59142	2.07177	0	0	0	1.89283	0	0	0	0	0	0	0	1.61931	0	0	0	0	0	0	0	0
modification of synaptic structure	0	0	2.70713	0	2.46185	0	0	0	1.67544	0	0	0	3.94841	2.79552	0	0	0	1.9708	2.27035	0	0	0	1.31832	0	0	0	0	0	0	1.42872	0	0	0	0	0	0	0	0	0
modulation of chemical synaptic transmission	0	0	22.2582	0	22.636	0	6.14541	1.99325	1.55654	0	0	0	23.7899	19.5688	19.8376	0	1.52597	19.932	24.049	17.4383	10.045	2.01935	22.8448	20.4793	0	12.5667	24.3995	7.64326	14.456	19.661	2.39696	0	6.25765	0	23.2886	3.13209	10.3958	4.3933	0
modulation of excitatory postsynaptic potential	0	0	5.81481	0	6.2007	0	0	0	0	0	0	0	2.94135	3.43544	3.42005	0	0	5.17321	4.0457	3.24167	3.81392	0	3.66646	2.49896	0	1.69336	4.55528	1.59356	3.8175	5.69429	0	0	1.79978	0	3.27804	2.18428	3.64625	0	0
monocyte differentiation	0	0	0	0	0	0	0	0	0	2.3815	0	1.38728	0	0	0	0	0	0	0	0	0	0	0	0	0	0	0	0	0	0	0	0	0	0	0	0	0	0	0
mononuclear cell differentiation	0	0	0	0	0	0	0	0	0	5.23736	0	4.39863	0	0	0	0	0	0	0	0	0	0	0	0	0	0	0	0	0	0	0	0	0	0	0	0	0	0	0
mononuclear cell migration	0	0	0	0	0	0	0	0	0	2.34543	0	2.10535	0	0	0	0	0	0	0	0	0	0	0	0	0	0	0	0	0	0	0	0	0	0	0	0	0	0	0
mononuclear cell proliferation	0	0	0	0	0	0	0	0	0	3.23841	0	2.31116	0	0	0	0	0	0	0	0	0	0	0	0	0	0	0	0	0	0	0	0	0	0	0	0	0	0	0
monovalent inorganic anion homeostasis	0	0	0	0	0	0	0	0	0	2.67034	0	1.49766	0	0	0	0	0	0	0	0	0	0	0	0	0	0	0	0	0	0	0	0	0	0	0	0	0	0	0
monovalent inorganic cation homeostasis	0	0	0	0	0	0	0	0	0	0	0	0	0	0	0	0	0	0	0	0	0	0	0	0	0	0	1.49811	0	0	0	0	0	0	0	0	0	0	0	0
morphogenesis of a branching structure	0	0	0	0	2.47062	0	0	0	0	0	0	0	0	0	0	0	0	0	1.42844	0	0	0	0	0	0	0	0	0	0	1.95451	0	0	0	0	0	0	0	0	0
morphogenesis of a polarized epithelium	0	0	0	0	0	0	0	0	0	0	0	0	1.72778	0	0	0	0	0	2.01295	1.47775	0	0	0	0	0	3.01542	0	0	0	1.89156	2.2446	2.0417	0	0	0	0	1.50688	0	0
motile cilium assembly	0	0	0	0	0	0	0	0	0	0	0	0	0	0	0	0	0	0	0	0	0	0	0	0	0	0	0	0	0	0	0	10.1578	0	0	0	0	0	0	0
motor neuron apoptotic process	0	0	0	0	1.58618	0	0	0	0	0	0	0	0	0	0	0	0	0	1.47404	0	0	0	0	0	0	0	0	0	0	0	0	0	0	0	0	0	0	0	0
motor neuron axon guidance	0	0	2.80934	0	2.50759	0	0	0	0	0	0	0	1.4301	3.44034	2.42632	0	0	3.09085	4.00451	0	0	2.55888	1.40711	0	0	0	1.85479	0	0	2.25033	0	0	0	0	2.53002	0	0	0	0
multi-multicellular organism process	0	0	0	0	0	0	0	0	0	0	0	0	0	0	0	0	0	0	0	0	0	0	0	0	2.1488	0	0	0	0	0	0	0	0	0	0	0	0	0	0
multi-organism reproductive process	0	0	0	0	0	0	0	0	0	0	0	0	0	0	0	0	0	0	0	0	0	0	0	0	2.22064	0	0	0	0	0	0	0	0	0	0	0	0	0	0
multicellular organism growth	0	0	0	0	0	0	0	0	0	0	0	0	0	0	0	0	1.32718	0	0	0	0	0	0	0	0	0	0	0	0	0	0	0	0	0	0	0	0	0	0
multicellular organismal response to stress	0	0	0	0	1.8528	0	0	0	0	0	0	0	0	0	0	0	0	0	0	1.57278	0	0	0	0	0	0	0	0	0	0	0	0	0	0	0	0	0	0	0
multicellular organismal signaling	0	0	5.22251	0	6.14289	0	0	0	0	0	0	0	6.20628	5.98432	9.49779	0	0	7.35469	5.59195	3.57567	1.34586	1.70576	8.54324	5.22882	0	2.44975	5.34214	1.50282	4.07471	6.50176	0	0	0	0	5.57861	0	3.88976	1.4267	0
muscle cell development	0	0	0	0	0	0	1.78505	0	0	0	0	0	0	0	0	0	0	0	0	0	0	0	0	0	0	0	1.46011	0	0	0	0	0	2.72642	0	0	0	0	0	0
muscle cell differentiation	0	0	0	0	2.28889	0	1.81731	0	0	0	0	0	0	0	0	0	0	0	0	0	0	0	0	0	1.34211	0	2.00262	0	0	0	0	0	2.00614	0	0	0	0	0	0
muscle cell migration	0	0	0	0	0	0	0	0	0	1.88923	0	2.35909	0	0	0	0	0	0	0	0	0	0	0	0	0	0	0	0	0	0	0	0	0	0	0	0	0	0	0
muscle cell proliferation	0	0	0	0	0	0	0	0	0	2.34543	0	2.38799	0	0	0	0	0	0	0	0	0	0	0	0	0	0	0	0	0	0	0	0	0	0	0	0	0	0	0
muscle contraction	0	0	1.89069	0	4.826	0	0	0	0	0	0	0	2.19137	3.16685	3.08054	0	0	3.64609	2.07909	0	0	0	3.32701	1.70112	0	0	1.85479	0	0	5.58434	0	0	0	0	4.23616	0	0	0	0
muscle organ development	0	0	0	0	0	0	0	0	0	0	0	0	0	0	0	0	0	0	0	0	0	0	0	0	1.60676	0	0	0	0	0	0	0	1.86055	0	0	0	0	0	0
muscle system process	0	0	2.67217	0	4.86977	0	0	0	0	0	0	0	2.225	3.2701	2.2746	0	0	3.767	2.52205	0	0	0	2.92069	0	0	0	1.90082	0	0	4.5998	0	0	0	0	3.51923	0	0	0	0
muscle tissue development	0	0	0	0	0	0	2.42386	0	0	0	0	1.3989	0	0	0	0	0	0	0	0	0	0	0	0	0	0	0	0	0	0	0	0	2.87085	0	0	0	0	1.45815	0
myelin assembly	2.42628	2.36185	0	2.08344	0	1.51081	0	0	0	0	0	0	0	1.78328	0	1.61398	0	0	0	0	0	0	0	0	0	0	0	0	0	0	0	0	0	2.30235	0	0	0	0	0
myelin maintenance	1.7655	0	0	0	0	0	0	0	0	0	0	0	0	0	0	0	0	0	0	0	0	0	0	0	0	0	0	0	0	0	0	0	0	0	0	0	0	0	1.38988
myelination	10.6066	11.152	0	8.55115	0	9.72692	1.40683	1.6514	0	0	0	0	0	0	0	8.1689	1.34871	0	0	1.36884	0	0	0	1.92065	0	0	1.83665	0	0	0	2.3965	0	0	6.59114	0	0	0	4.49079	9.42632
myeloid cell activation involved in immune response	0	0	0	0	0	0	0	0	0	2.67034	0	2.12631	0	0	0	0	0	0	0	0	0	0	0	0	0	0	0	0	0	0	0	0	0	0	0	0	0	0	0
myeloid cell development	0	0	0	0	0	0	0	0	0	1.38808	0	2.04533	0	0	0	0	0	0	0	0	0	0	0	0	0	0	0	0	0	0	0	0	0	0	0	0	0	0	0
myeloid cell differentiation	0	0	0	0	0	0	0	0	0	5.93479	0	4.99942	0	0	0	0	0	0	0	0	0	0	0	0	1.62791	0	0	0	0	0	0	0	0	0	0	0	0	0	0
myeloid cell homeostasis	0	0	0	0	0	0	0	0	0	4.0423	0	2.25957	0	0	0	0	0	0	0	0	0	0	0	0	0	0	0	0	0	0	0	0	0	0	0	0	0	0	0
myeloid dendritic cell activation	0	0	0	0	0	0	0	0	0	0	0	1.61322	0	0	0	0	0	0	0	0	0	0	0	0	0	0	0	0	0	0	0	0	0	0	0	0	0	0	0
myeloid leukocyte activation	0	0	0	0	0	0	0	0	0	4.21159	0	5.08863	0	0	0	0	0	0	0	0	0	0	0	0	0	0	0	0	0	0	0	0	0	0	0	0	0	0	0
myeloid leukocyte differentiation	0	0	0	0	0	0	0	0	0	3.6008	0	2.74353	0	0	0	0	0	0	0	0	0	0	0	0	0	0	0	0	0	0	0	0	0	0	0	0	0	0	0
myeloid leukocyte mediated immunity	0	0	0	0	0	0	0	0	0	1.40431	0	0	0	0	0	0	0	0	0	0	0	0	0	0	0	0	0	0	0	0	0	0	0	0	0	0	0	0	0
myeloid leukocyte migration	0	0	0	0	0	0	0	0	0	3.316	0	2.09822	0	0	0	0	0	0	0	0	0	0	0	0	0	0	0	0	0	0	0	0	0	0	0	0	0	0	0
myoblast differentiation	0	0	0	0	0	0	0	0	0	0	0	0	0	0	0	0	0	0	0	0	0	0	0	0	0	0	0	0	0	0	1.38885	0	0	0	0	0	0	0	0
myotube cell development	0	0	0	0	0	0	0	0	0	0	0	1.31593	0	0	0	0	0	0	0	0	0	0	0	0	0	0	0	0	0	0	0	0	0	0	0	0	0	0	0
myotube differentiation	0	0	0	0	1.56141	0	0	0	0	0	0	0	0	0	0	0	0	0	0	0	0	0	0	0	0	0	0	0	0	0	0	0	0	0	0	0	0	0	0
N-glycan processing	0	0	0	0	0	0	0	0	0	1.5783	0	1.35272	0	0	0	0	0	0	0	1.42533	0	0	0	0	0	1.39751	0	0	0	0	0	0	0	0	0	0	0	0	0
NADH dehydrogenase complex assembly	0	0	0	0	0	0	0	0	10.1824	0	0	0	0	0	0	0	0	0	0	0	0	0	0	0	0	0	0	0	0	0	0	0	0	0	0	0	0	0	0
natural killer cell differentiation	0	0	0	0	0	0	0	0	0	1.37247	0	0	0	0	0	0	0	0	0	0	0	0	0	0	0	0	0	0	0	0	0	1.56381	1.72506	0	0	0	0	0	0
negative chemotaxis	0	0	5.07078	0	4.52822	0	1.31271	0	0	0	0	0	4.69109	5.98432	3.64491	0	0	4.54337	5.94879	1.96298	3.32487	6.49999	3.09108	2.7586	0	1.95742	1.75427	2.74236	2.45936	5.78311	3.17061	0	0	0	4.1436	3.67028	2.36549	0	0
negative regulation of actin filament bundle assembly	0	0	0	0	0	0	0	0	0	0	0	0	0	0	0	2.97515	0	0	0	0	0	0	0	0	0	0	0	0	0	0	0	0	0	0	1.4803	0	0	0	0
negative regulation of adaptive immune response	0	0	0	0	0	0	0	0	0	2.29497	0	1.35854	0	0	0	0	0	0	0	0	0	0	0	0	0	0	0	0	0	0	0	0	0	0	0	0	0	0	0
negative regulation of adaptive immune response based on somatic recombination of immune receptors built from immunoglobulin superfamily domains	0	0	0	0	0	0	0	0	0	1.80863	0	0	0	0	0	0	0	0	0	0	0	0	0	0	0	0	0	0	0	0	0	0	0	0	0	0	0	0	0
negative regulation of amyloid precursor protein catabolic process	0	0	0	0	0	0	0	0	1.7727	0	0	0	0	0	0	0	0	0	0	0	0	0	0	0	0	0	0	0	0	0	0	0	0	0	0	0	0	0	0
negative regulation of angiogenesis	0	0	0	0	0	0	0	0	0	0	0	0	0	0	0	0	0	0	0	0	0	0	0	0	1.36164	0	0	0	0	0	0	0	0	0	0	0	0	0	0
negative regulation of anoikis	0	0	0	0	0	0	0	0	0	0	0	0	0	0	0	0	1.44834	0	0	0	0	0	0	0	0	0	0	0	0	0	0	0	0	0	0	0	0	0	0
negative regulation of apoptotic signaling pathway	0	0	0	0	0	0	0	0	1.32295	0	0	0	0	0	0	0	0	0	0	0	0	0	0	0	0	0	0	0	0	0	0	0	0	0	0	0	0	0	0
negative regulation of axon extension	0	0	2.02818	0	1.75238	0	2.12247	0	0	0	0	0	1.39451	2.40079	0	0	0	1.5905	2.19964	0	0	3.6031	1.91422	0	0	0	0	0	0	0	4.19369	0	0	1.84539	1.64528	0	0	1.42851	0
negative regulation of axon extension involved in axon guidance	0	0	1.42064	0	0	0	0	0	0	0	0	0	0	0	0	0	0	0	1.77442	0	0	2.73353	0	0	0	0	0	0	0	0	2.50345	0	0	1.96007	0	0	0	0	0
negative regulation of axon regeneration	0	0	0	0	0	0	0	0	0	0	0	0	1.80869	1.69564	0	0	0	0	0	0	0	0	0	0	0	0	0	0	0	0	0	0	0	0	1.61156	0	0	0	0
negative regulation of axonogenesis	0	0	3.22701	0	3.48809	0	2.22974	0	0	0	0	0	4.20621	3.80078	2.07834	0	0	2.88843	4.60895	0	0	5.29692	2.77942	1.49172	0	0	0	0	0	2.43312	3.20815	0	0	1.759	2.97956	0	0	1.43049	0
negative regulation of B cell activation	0	0	0	0	0	0	0	0	0	2.42046	0	1.41566	0	0	0	0	0	0	0	0	0	0	0	0	0	0	0	0	0	0	0	0	0	0	0	0	0	0	0
negative regulation of blood vessel morphogenesis	0	0	0	0	0	0	0	0	0	0	0	0	0	0	0	0	0	0	0	0	0	0	0	0	1.34732	0	0	0	0	0	0	0	0	0	0	0	0	0	0
negative regulation of cAMP-dependent protein kinase activity	0	0	0	0	0	0	0	0	0	0	0	0	0	0	1.45033	0	0	0	1.38185	0	0	0	0	1.39739	0	0	1.55531	0	0	1.33174	0	0	0	0	0	0	0	0	0
negative regulation of cell activation	0	0	0	0	0	0	0	0	0	4.54737	0	2.63191	0	0	0	0	0	0	0	0	0	0	0	0	0	0	0	0	0	0	0	0	0	0	0	0	0	0	0
negative regulation of cell adhesion	0	0	0	0	0	0	0	0	0	3.18952	0	1.62113	0	0	0	1.43267	0	1.57639	0	0	0	1.72183	0	0	1.83516	0	0	0	0	0	1.47638	0	0	0	0	0	0	0	0
negative regulation of cell development	0	0	3.04759	0	2.86792	0	1.35901	0	0	0	0	0	4.8997	3.29255	2.75292	0	0	1.67136	3.43656	0	0	3.57649	3.70207	1.868	0	0	3.16977	0	0	1.92988	1.70213	0	0	2.06212	0	0	0	0	0
negative regulation of cell growth	0	0	1.63537	0	1.55176	0	1.30792	0	0	0	0	0	1.64738	1.62144	0	0	0	0	2.00438	0	0	3.46707	0	0	0	0	0	0	0	0	1.63934	0	0	0	0	0	0	0	0
negative regulation of cell junction assembly	0	0	0	0	0	0	0	0	0	0	0	0	0	0	0	0	0	1.36559	0	0	0	0	0	0	0	0	0	0	0	1.43412	0	0	0	0	0	0	0	0	0
negative regulation of cell killing	0	0	0	0	0	0	0	0	0	1.97044	0	1.65793	0	0	0	0	0	0	0	0	0	0	0	0	0	0	0	0	0	0	0	0	0	0	0	0	0	0	0
negative regulation of cell migration	0	0	1.357	0	1.58803	0	0	0	0	2.30247	0	1.84205	0	1.4492	0	0	0	2.90315	1.55077	0	0	0	0	0	5.33984	0	0	0	0	1.89254	0	0	1.46326	0	1.45958	0	0	0	0
negative regulation of cell motility	0	0	0	0	1.45846	0	0	0	0	2.1611	0	1.72473	0	0	0	0	0	3.08583	1.38185	0	0	0	0	0	5.13485	1.37481	0	0	0	1.70276	0	0	1.34642	0	0	0	0	0	0
negative regulation of cell projection organization	0	0	3.92055	0	4.12	0	2.20315	0	0	0	0	0	6.33655	4.48975	3.5491	0	0	3.42756	5.82903	0	0	8.25841	3.96242	2.08583	1.46024	0	3.98933	0	0	4.46305	5.34412	1.86261	1.76694	1.95118	2.84235	2.18301	1.84944	1.76066	0
negative regulation of cell-cell adhesion	0	0	0	0	0	0	0	0	0	2.34543	0	0	0	0	0	0	0	0	0	0	0	0	0	0	0	0	0	0	0	0	0	0	0	0	0	0	0	0	0
negative regulation of cell-matrix adhesion	0	0	0	0	0	1.51081	0	0	0	0	0	0	0	0	0	2.19714	0	0	0	0	0	0	0	0	0	0	0	0	0	0	0	0	0	0	0	0	0	1.54318	0
negative regulation of cell-substrate adhesion	0	0	0	0	0	0	0	0	0	0	0	0	0	0	0	1.46578	0	0	0	0	0	0	0	0	1.88816	0	0	0	0	0	1.74026	0	0	0	0	0	0	0	0
negative regulation of cell-substrate junction organization	0	0	0	0	0	0	0	0	0	0	0	0	0	0	0	1.93852	0	0	0	0	0	0	0	0	0	0	0	0	0	0	0	0	0	0	0	0	0	0	0
negative regulation of cellular component movement	0	1.38748	1.40683	1.43399	1.60599	0	0	0	0	2.08924	0	1.66105	0	0	0	1.47511	0	3.35499	1.55077	0	0	0	0	0	5.05335	1.58095	0	0	0	2.17407	0	0	1.57148	0	0	0	0	0	0
negative regulation of chemotaxis	0	0	2.35821	0	1.98558	0	0	0	0	0	0	0	0	0	0	0	0	2.01766	2.32495	0	0	2.54133	0	0	0	0	0	0	0	0	1.6592	0	0	0	0	0	0	0	0
negative regulation of cytokine production	0	0	0	0	0	0	0	0	0	2.14346	0	2.63191	0	0	0	0	0	0	0	0	0	0	0	0	0	0	0	0	0	0	0	0	0	0	0	0	0	0	0
negative regulation of cytoskeleton organization	0	0	0	0	0	0	0	0	0	0	0	0	0	0	0	2.70623	0	1.52091	2.03288	0	0	0	0	1.41549	0	0	1.73627	0	0	0	0	0	0	2.33837	1.51825	0	0	0	0
negative regulation of defense response to virus	0	1.48396	0	1.32287	0	0	0	0	0	0	0	0	0	0	0	0	0	0	0	0	0	0	0	0	0	0	0	0	0	0	0	0	0	0	0	0	0	0	0
negative regulation of dendritic spine development	0	0	0	0	0	0	0	0	0	0	0	0	1.92162	0	0	0	0	0	0	0	0	0	1.89283	0	0	0	0	0	0	0	0	0	0	0	0	0	0	0	0
negative regulation of developmental growth	0	0	1.72433	0	2.28889	0	0	0	0	1.30893	0	1.35854	1.72381	2.29973	0	0	0	0	2.0136	0	0	4.07937	0	0	0	0	0	0	0	0	3.0739	0	0	2.55508	2.09648	0	0	1.4267	0
negative regulation of DNA binding	0	0	0	0	0	0	0	0	0	0	0	0	0	0	0	0	0	0	0	0	0	0	0	0	1.50791	0	0	0	0	0	0	0	0	0	0	0	0	0	0
negative regulation of endopeptidase activity	0	0	0	0	0	0	0	0	0	0	1.3366	0	0	0	0	0	0	0	0	0	0	0	0	0	0	0	0	0	0	0	0	0	0	0	0	0	0	0	0
negative regulation of endothelial cell differentiation	0	0	0	0	0	0	0	0	0	0	0	0	0	0	0	0	0	0	0	0	0	0	0	0	2.09028	0	0	0	0	0	0	0	0	0	0	0	0	0	0
negative regulation of endothelial cell migration	0	0	0	0	0	0	0	0	0	0	0	0	0	0	0	0	0	0	0	0	0	0	0	0	1.96846	0	0	0	0	0	0	0	0	0	0	0	0	0	0
negative regulation of endothelial cell proliferation	0	0	0	0	0	0	0	0	0	0	0	0	0	0	0	0	0	0	0	0	0	0	0	0	1.70153	0	0	0	0	0	0	0	0	0	0	0	0	0	0
negative regulation of epithelial cell differentiation	0	0	0	0	0	0	0	0	0	0	0	0	0	0	0	0	0	0	0	0	0	0	0	0	1.54929	0	0	0	0	0	0	0	0	0	0	0	0	0	0
negative regulation of epithelial cell migration	0	0	0	0	0	0	0	0	0	0	0	0	0	0	0	0	0	0	0	0	0	0	0	0	2.30935	0	0	0	0	0	0	0	0	0	0	0	0	0	0
negative regulation of epithelial cell proliferation	0	0	0	0	0	0	0	0	0	0	0	0	0	0	0	0	0	0	0	0	0	0	0	0	1.67866	0	0	0	0	0	0	0	0	0	0	0	0	0	0
negative regulation of ERK1 and ERK2 cascade	0	0	0	0	0	0	0	0	0	1.33609	0	1.48647	0	0	0	0	0	0	0	0	0	0	0	0	0	0	0	0	0	0	0	0	0	0	0	0	0	0	0
negative regulation of establishment of protein localization	0	0	0	0	0	0	0	0	0	0	0	0	0	0	0	0	0	0	0	0	0	0	0	1.71834	0	0	0	0	0	0	0	0	0	0	0	0	0	0	0
negative regulation of excitatory postsynaptic potential	0	0	0	0	1.58618	0	0	0	0	0	0	0	1.34972	0	1.53455	0	0	0	0	0	0	0	1.34598	1.48665	0	0	1.64173	0	0	0	0	0	0	0	0	0	0	0	0
negative regulation of focal adhesion assembly	0	0	0	0	0	0	0	0	0	0	0	0	0	0	0	1.93852	0	0	0	0	0	0	0	0	0	0	0	0	0	0	0	0	0	0	0	0	0	0	0
negative regulation of G protein-coupled receptor signaling pathway	0	0	0	0	0	0	0	0	0	0	0	0	0	0	1.34334	0	0	0	0	0	0	0	0	0	0	0	0	0	0	0	0	0	0	0	0	0	0	0	0
negative regulation of growth	0	0	0	0	0	0	0	0	0	0	0	0	0	0	0	0	0	0	0	0	0	2.94177	0	0	0	0	0	0	0	0	1.73496	0	0	0	0	0	0	0	0
negative regulation of heart contraction	0	0	0	0	0	0	0	0	0	1.30893	0	0	0	0	0	0	0	0	0	0	0	0	0	0	0	0	0	0	0	0	0	0	0	0	0	0	0	0	0
negative regulation of hemopoiesis	0	0	0	0	0	0	0	0	0	2.97285	0	1.43094	0	0	0	0	0	0	0	0	0	0	0	0	0	0	0	0	0	0	0	0	0	0	0	0	0	0	0
negative regulation of hydrolase activity	0	0	0	0	0	0	0	0	0	1.75943	2.17514	0	0	0	0	0	0	0	0	0	0	0	0	0	0	0	0	0	0	0	0	0	0	0	0	0	0	0	0
negative regulation of immune effector process	0	0	0	0	0	0	0	0	0	1.75674	0	1.34914	0	0	0	0	0	0	0	0	0	0	0	0	0	0	0	0	0	0	0	0	0	0	0	0	0	0	0
negative regulation of immune response	0	0	0	0	0	0	0	0	0	1.74757	0	0	0	0	0	0	0	0	0	0	0	0	0	0	0	0	0	0	0	0	0	0	0	0	0	0	0	0	0
negative regulation of immune system process	0	0	0	0	0	0	0	0	0	4.62307	0	2.98815	0	0	0	0	0	0	0	0	0	0	0	0	0	0	0	0	0	0	0	0	0	0	0	0	0	0	0
negative regulation of interleukin-6 production	0	0	0	0	0	0	0	0	0	3.35722	0	3.38076	0	0	0	0	0	0	0	0	0	0	0	0	0	0	0	0	0	0	0	0	0	0	0	0	0	0	0
negative regulation of JNK cascade	0	0	0	0	0	0	0	0	0	0	0	0	0	0	0	0	0	0	0	0	0	0	0	0	0	0	0	0	0	0	0	0	0	1.4339	0	0	0	0	0
negative regulation of leukocyte activation	0	0	0	0	0	0	0	0	0	4.44739	0	2.57965	0	0	0	0	0	0	0	0	0	0	0	0	0	0	0	0	0	0	0	0	0	0	0	0	0	0	0
negative regulation of leukocyte cell-cell adhesion	0	0	0	0	0	0	0	0	0	2.20483	0	0	0	0	0	0	0	0	0	0	0	0	0	0	0	0	0	0	0	0	0	0	0	0	0	0	0	0	0
negative regulation of leukocyte differentiation	0	0	0	0	0	0	0	0	0	3.05783	0	1.49634	0	0	0	0	0	0	0	0	0	0	0	0	0	0	0	0	0	0	0	0	0	0	0	0	0	0	0
negative regulation of leukocyte mediated cytotoxicity	0	0	0	0	0	0	0	0	0	2.08796	0	1.7712	0	0	0	0	0	0	0	0	0	0	0	0	0	0	0	0	0	0	0	0	0	0	0	0	0	0	0
negative regulation of leukocyte mediated immunity	0	0	0	0	0	0	0	0	0	2.72591	0	1.67743	0	0	0	0	0	0	0	0	0	0	0	0	0	0	0	0	0	0	0	0	0	0	0	0	0	0	0
negative regulation of locomotion	0	0	3.02493	0	3.16461	0	1.39973	0	0	1.88923	0	1.46671	0	2.35169	0	0	0	5.09821	3.3686	1.30591	0	0	0	1.97907	4.70811	1.81094	1.37308	0	0	3.07095	1.67889	0	2.25525	0	2.02601	0	0	0	0
negative regulation of lymphocyte activation	0	0	0	0	0	0	0	0	0	4.03437	0	1.8229	0	0	0	0	0	0	0	0	0	0	0	0	0	0	0	0	0	0	0	0	0	0	0	0	0	0	0
negative regulation of lymphocyte mediated immunity	0	0	0	0	0	0	0	0	0	1.78356	0	0	0	0	0	0	0	0	0	0	0	0	0	0	0	0	0	0	0	0	0	0	0	0	0	0	0	0	0
negative regulation of MAP kinase activity	0	0	0	0	0	0	0	0	0	0	0	1.3447	0	0	0	0	0	0	0	0	0	0	0	0	0	0	0	0	0	0	0	0	0	0	0	0	0	0	0
negative regulation of MAPK cascade	0	0	0	0	0	0	0	0	0	1.35329	0	1.60828	0	0	0	0	0	0	0	0	0	0	0	0	0	0	0	0	0	0	0	0	0	0	0	0	0	0	0
negative regulation of membrane potential	0	0	0	0	0	0	0	0	1.47836	0	0	0	0	0	0	0	0	0	0	0	0	0	0	0	0	0	0	0	0	0	0	0	0	0	0	0	0	0	0
negative regulation of microtubule depolymerization	0	0	0	0	0	0	0	0	0	0	0	0	0	0	0	0	0	0	2.52186	0	0	0	0	0	0	0	0	0	0	0	0	0	0	0	0	0	0	0	0
negative regulation of microtubule polymerization	0	0	0	0	0	0	0	0	2.1256	0	0	0	0	0	0	0	0	0	0	0	0	2.74983	0	0	0	0	0	0	0	0	0	0	0	0	0	0	0	0	0
negative regulation of microtubule polymerization or depolymerization	0	0	1.54889	0	1.92698	0	0	0	1.48917	0	0	0	0	0	0	0	0	0	3.17267	0	0	1.34217	0	0	0	0	0	0	0	0	0	0	0	0	0	0	0	0	0
negative regulation of mitochondrial membrane potential	0	0	0	0	0	0	0	0	1.47836	0	0	0	0	0	0	0	0	0	0	0	0	0	0	0	0	0	0	0	0	0	0	0	0	0	0	0	0	0	0
negative regulation of muscle contraction	0	0	0	0	1.35826	0	0	0	0	1.33609	0	0	0	0	0	0	0	0	0	0	0	0	0	0	0	0	0	0	0	1.82969	0	0	1.67374	0	1.4803	0	0	0	0
negative regulation of myeloid cell differentiation	0	0	0	0	0	0	0	0	0	1.59839	0	0	0	0	0	0	0	0	0	0	0	0	0	0	0	0	0	0	0	0	0	0	0	0	0	0	0	0	0
negative regulation of myeloid leukocyte differentiation	0	0	0	0	0	0	0	0	0	1.95042	0	1.59162	0	0	0	0	0	0	0	0	0	0	0	0	0	0	0	0	0	0	0	0	0	0	0	0	0	0	0
negative regulation of nervous system development	0	0	2.91096	0	2.8337	0	1.81706	0	0	0	0	0	5.19413	3.05536	2.72531	0	0	2.86831	4.03158	0	0	3.80305	3.39449	0	0	0	2.57743	0	0	2.3568	1.77074	0	0	2.3093	1.952	0	0	1.64231	1.33796
negative regulation of neurogenesis	0	0	2.53381	0	2.48098	0	1.87976	0	0	0	0	0	4.8306	2.75962	2.38087	0	0	2.44701	3.6778	0	0	3.93211	3.57867	0	0	0	2.23549	0	0	2.02986	1.85283	0	0	2.37379	1.70086	0	0	1.72531	1.38955
negative regulation of neuron apoptotic process	0	0	1.92611	0	3.36132	0	0	0	0	0	0	0	0	0	0	0	0	0	1.66732	0	0	0	1.65602	0	0	0	0	0	0	0	0	0	0	0	0	0	0	0	0
negative regulation of neuron death	0	0	0	0	2.27796	0	0	0	0	0	0	0	0	0	0	0	0	0	0	0	0	0	1.79657	0	0	0	0	0	0	0	0	0	0	0	1.63134	0	0	0	0
negative regulation of neuron differentiation	0	0	0	0	0	0	0	0	0	0	0	0	0	0	0	0	0	0	0	0	0	0	0	0	0	0	0	0	0	0	0	0	0	0	0	0	0	0	1.33796
negative regulation of neuron projection development	0	0	3.16528	0	3.6313	0	2.51195	0	0	0	0	0	4.9984	3.85197	2.48275	0	0	2.53897	4.36372	0	0	7.08568	3.71334	1.5653	1.46889	0	1.47278	0	0	3.09996	4.81039	1.70286	2.15231	2.47343	2.66169	2.48974	0	1.76711	0
negative regulation of neuron projection regeneration	0	0	0	0	0	0	0	0	0	0	0	0	1.72381	1.59974	0	0	0	0	0	0	0	0	0	0	0	0	0	0	0	0	0	0	0	0	1.51587	0	0	0	0
negative regulation of neurotransmitter secretion	0	0	0	0	0	0	0	0	0	0	0	0	0	0	0	0	0	0	0	0	0	0	0	1.39739	0	0	0	0	0	0	0	0	0	0	0	0	0	0	0
negative regulation of oligodendrocyte differentiation	0	0	0	1.3409	0	0	0	0	0	0	0	0	0	0	0	0	0	0	0	0	0	0	0	0	0	0	0	0	0	0	0	0	0	0	0	0	0	0	0
negative regulation of organ growth	0	0	0	0	0	0	0	0	0	0	0	1.35854	0	0	0	0	0	0	0	0	0	0	0	0	0	0	0	0	0	0	0	0	0	0	0	0	0	0	0
negative regulation of peptidase activity	0	0	0	0	0	0	0	0	0	0	1.31882	0	0	0	0	0	0	0	0	0	0	0	0	0	0	0	0	0	0	0	0	0	0	0	0	0	0	0	0
negative regulation of phosphate metabolic process	0	0	0	0	0	0	0	0	0	1.30891	0	1.41249	0	0	0	0	0	0	0	0	0	0	0	0	0	0	0	0	0	0	0	0	0	0	0	0	0	0	0
negative regulation of phosphorus metabolic process	0	0	0	0	0	0	0	0	0	1.30226	0	1.40676	0	0	0	0	0	0	0	0	0	0	0	0	0	0	0	0	0	0	0	0	0	0	0	0	0	0	0
negative regulation of phosphorylation	0	0	0	0	0	0	0	0	0	0	0	1.56158	0	0	0	0	0	0	0	0	0	0	0	0	0	0	0	0	0	0	0	0	0	0	0	0	0	0	0
negative regulation of potassium ion transmembrane transport	0	1.32079	0	0	0	0	0	0	0	0	0	0	0	0	0	0	0	0	0	0	0	0	0	0	0	0	0	0	0	0	0	0	0	0	0	0	0	0	0
negative regulation of protein catabolic process	0	0	0	0	0	0	0	0	0	0	0	0	0	0	0	0	0	0	0	0	0	1.83464	0	0	0	0	0	0	0	0	0	0	0	0	0	0	0	0	0
negative regulation of protein depolymerization	0	0	0	0	0	0	0	0	0	0	0	0	0	0	0	0	0	0	1.69428	0	0	0	0	0	0	0	0	0	0	0	0	0	0	0	0	0	0	0	0
negative regulation of protein localization	0	0	0	0	0	0	0	0	1.32315	0	0	0	0	0	0	1.50315	0	0	0	0	0	0	0	2.26242	0	0	1.56019	0	0	0	0	0	0	0	0	0	0	0	0
negative regulation of protein localization to nucleus	0	0	0	0	0	0	0	0	0	0	0	0	0	0	0	0	0	0	0	0	0	0	0	0	0	0	0	0	0	1.33376	0	0	0	0	0	0	0	0	0
negative regulation of protein localization to plasma membrane	0	0	0	0	0	0	0	0	0	1.33609	0	0	0	0	0	0	0	0	0	0	0	0	0	0	0	0	0	0	0	0	0	0	0	0	0	0	0	0	0
negative regulation of protein phosphorylation	0	0	0	0	0	0	0	0	0	0	0	1.34722	0	0	0	0	0	0	0	0	0	0	0	0	0	0	0	0	0	0	0	0	0	0	0	0	0	0	0
negative regulation of protein polymerization	0	0	0	0	0	0	0	0	0	0	0	0	0	0	0	0	0	0	0	0	0	1.57148	0	0	0	0	0	0	0	0	0	0	0	1.31782	0	0	0	0	0
negative regulation of protein secretion	0	0	0	0	0	0	0	0	0	0	0	0	0	0	0	0	0	0	0	0	0	0	0	1.3907	0	0	0	0	0	0	0	0	0	0	0	0	0	0	0
negative regulation of protein transport	0	0	0	0	0	0	0	0	0	0	0	0	0	0	0	0	0	0	0	0	0	0	0	1.80687	0	0	0	0	0	0	0	0	0	0	0	0	0	0	0
negative regulation of protein-containing complex assembly	0	0	0	0	0	0	0	0	0	0	0	1.31093	0	0	0	0	0	0	0	0	0	1.53946	0	0	0	0	0	0	0	0	0	0	0	2.3093	0	0	0	0	0
negative regulation of protein-containing complex disassembly	0	0	0	0	0	0	0	0	0	0	0	0	0	0	0	0	0	0	1.39984	0	0	0	0	0	0	0	0	0	0	0	0	0	0	0	0	0	0	0	0
negative regulation of reactive oxygen species metabolic process	0	0	0	0	0	0	0	0	0	0	0	0	0	0	0	0	1.79135	0	0	0	0	0	0	0	0	0	0	0	0	0	0	0	0	0	0	0	0	0	0
negative regulation of regulated secretory pathway	0	0	0	0	0	0	0	0	0	1.33609	0	0	0	0	0	0	0	0	0	0	0	0	0	0	0	0	0	0	0	0	0	0	0	0	0	0	0	0	0
negative regulation of response to external stimulus	0	0	0	0	0	0	0	0	0	0	0	0	0	0	0	0	0	0	0	0	0	1.3844	0	0	0	0	0	0	0	0	0	0	0	0	0	0	0	0	0
negative regulation of response to wounding	0	0	0	0	0	0	0	0	0	0	0	0	0	0	0	0	0	0	0	0	0	0	0	0	0	0	0	0	0	0	0	0	0	0	0	0	0	1.32839	0
negative regulation of sequestering of calcium ion	0	0	2.47326	0	2.47342	0	0	0	0	2.08426	0	1.59852	0	1.96341	1.91144	0	0	1.79663	2.18866	0	0	0	1.77605	1.86003	0	0	0	0	0	0	0	0	0	0	0	0	0	0	0
negative regulation of smooth muscle cell migration	0	0	0	0	0	0	0	0	0	1.5783	0	1.31593	0	0	0	0	0	0	0	0	0	0	0	0	0	0	0	0	0	0	0	0	0	0	0	0	0	0	0
negative regulation of smooth muscle cell proliferation	0	0	0	0	0	0	0	0	0	0	0	0	0	0	0	0	0	0	0	0	0	0	0	0	1.76491	0	0	0	0	0	0	0	0	0	0	0	0	0	0
negative regulation of smooth muscle contraction	0	0	0	0	1.9231	0	0	0	0	0	0	0	0	1.51745	0	0	0	1.37991	0	0	0	0	0	0	0	0	0	0	0	1.72416	0	0	1.36933	0	1.42954	0	0	0	0
negative regulation of smoothened signaling pathway	0	0	0	0	0	0	0	0	0	0	0	0	0	0	0	0	0	0	0	0	0	0	0	0	0	0	0	0	0	0	0	0	1.35612	0	0	0	0	0	0
negative regulation of sodium ion transmembrane transport	0	0	0	0	0	0	0	0	0	0	0	0	1.62984	0	0	0	0	0	0	0	0	0	1.62432	0	0	0	0	0	0	0	0	0	0	0	0	0	0	0	0
negative regulation of sodium ion transmembrane transporter activity	0	0	1.3218	0	0	0	0	0	0	0	0	0	1.72381	0	0	0	0	0	0	0	0	0	1.69876	0	0	0	0	0	0	0	0	0	0	0	0	0	0	0	0
negative regulation of sodium ion transport	0	0	0	0	0	0	0	0	0	0	0	0	2.01486	0	1.49884	0	0	0	0	0	0	0	1.96757	1.45065	0	0	0	0	0	0	0	0	0	0	0	0	0	0	0
negative regulation of stress fiber assembly	0	0	0	0	0	0	0	0	0	0	0	0	0	0	0	3.15671	0	0	0	0	0	0	0	0	0	0	0	0	0	0	0	0	0	0	0	0	0	0	0
negative regulation of stress-activated MAPK cascade	0	0	0	0	0	0	0	0	0	0	0	0	0	0	0	0	0	0	0	0	0	0	0	0	0	0	0	0	0	0	0	0	0	1.61743	0	0	0	0	0
negative regulation of stress-activated protein kinase signaling cascade	0	0	0	0	0	0	0	0	0	0	0	0	0	0	0	0	0	0	0	0	0	0	0	0	0	0	0	0	0	0	0	0	0	1.61743	0	0	0	0	0
negative regulation of supramolecular fiber organization	0	0	0	0	0	0	0	0	0	0	0	0	0	0	0	2.25259	0	1.45588	1.9599	0	0	1.63343	0	1.36124	0	0	1.65772	0	0	0	0	0	0	2.30235	1.4443	0	0	0	0
negative regulation of synapse organization	0	0	1.63423	0	1.50323	0	0	0	0	0	0	0	0	0	0	0	0	1.76115	1.38185	0	0	0	0	0	0	0	0	0	0	1.33174	0	0	0	0	0	0	0	0	0
negative regulation of synaptic transmission	0	0	3.61408	0	3.78893	0	2.04307	0	0	0	0	0	3.78054	3.41052	3.70894	0	0	4.77162	2.24031	3.57567	2.94288	0	5.08129	4.23613	0	2.16312	4.0287	1.83503	2.16616	1.61273	0	0	1.48572	1.55607	2.08222	0	2.64225	2.32039	0
negative regulation of T cell activation	0	0	0	0	0	0	0	0	0	2.04596	0	0	0	0	0	0	0	0	0	0	0	0	0	0	0	0	0	0	0	0	0	0	0	0	0	0	0	0	0
negative regulation of T cell differentiation	0	0	0	0	0	0	0	0	0	1.3966	0	0	0	0	0	0	0	0	0	0	0	0	0	0	0	0	0	0	0	0	0	0	0	0	0	0	0	0	0
negative regulation of tissue remodeling	0	0	0	0	0	0	0	0	0	1.44603	0	0	0	0	0	0	0	0	0	0	0	0	0	0	0	0	0	0	0	0	0	0	0	0	0	0	0	0	0
negative regulation of transport	0	0	0	0	0	0	0	0	0	2.01339	0	1.49766	0	0	0	2.119	0	0	0	0	0	0	0	0	0	0	0	0	0	0	0	0	0	0	0	0	0	0	0
negative regulation of type I interferon production	0	0	0	0	0	0	0	0	0	0	0	1.51119	0	0	0	0	0	0	0	0	0	0	0	0	0	0	0	0	0	0	0	0	0	0	0	0	0	0	0
negative regulation of vascular associated smooth muscle cell migration	0	0	0	0	0	0	0	0	0	2.08796	0	1.7712	0	0	0	0	0	0	0	0	0	0	0	0	1.46557	0	0	0	0	0	0	0	0	0	0	0	0	0	0
negative regulation of vascular associated smooth muscle cell proliferation	0	0	0	0	0	0	0	0	0	1.49406	0	0	0	0	0	0	0	0	0	0	0	0	0	0	0	0	0	0	0	0	0	0	0	0	0	0	0	0	0
negative regulation of vascular permeability	0	0	0	0	0	0	0	1.35276	0	0	0	0	0	0	0	0	0	0	0	0	0	0	0	0	0	0	1.83665	0	0	0	0	0	0	0	0	0	0	0	0
negative regulation of vasculature development	0	0	0	0	0	0	0	0	0	0	0	0	0	0	0	0	0	0	0	0	0	0	0	0	1.33954	0	0	0	0	0	0	0	0	0	0	0	0	0	0
negative T cell selection	0	0	0	0	0	0	0	0	0	2.01339	0	0	0	0	0	0	0	0	0	0	0	0	0	0	0	0	0	0	0	0	0	0	0	0	0	0	0	0	0
negative thymic T cell selection	0	0	0	0	0	0	0	0	0	2.08426	0	0	0	0	0	0	0	0	0	0	0	0	0	0	0	0	0	0	0	0	0	0	0	0	0	0	0	0	0
nephric duct development	0	0	2.11875	0	1.9231	0	0	0	0	0	0	0	1.62984	1.51745	0	0	0	2.31525	1.78189	0	0	0	0	0	0	0	0	0	0	2.6384	0	0	0	0	0	0	0	0	0
nephric duct morphogenesis	0	0	1.55063	0	1.42433	0	0	0	0	0	0	0	0	0	0	0	0	1.67096	0	0	0	0	0	0	0	0	0	0	0	0	0	0	0	0	0	0	0	0	0
nephron development	0	0	0	0	0	0	0	0	0	0	0	0	0	0	0	0	0	1.83189	0	0	0	0	0	0	0	0	0	0	0	0	0	0	2.48476	0	0	0	0	0	0
nephron epithelium development	0	0	0	0	0	0	0	0	0	0	0	0	0	0	0	0	0	0	0	0	0	0	0	0	0	0	0	0	0	0	0	0	1.67234	0	0	0	0	0	0
nerve development	0	0	0	0	0	0	0	0	0	0	0	0	0	0	0	0	0	0	0	0	0	2.16772	0	0	0	0	0	0	0	0	0	0	0	0	1.70086	0	0	0	0
netrin-activated signaling pathway	0	0	2.84644	0	2.64783	0	2.15222	0	0	0	0	0	1.34972	2.2181	2.57286	0	0	3.06466	3.68839	0	1.64188	0	0	0	0	0	0	0	0	1.43412	0	0	1.81215	2.4953	2.10213	0	0	1.61885	0
neural crest cell development	0	0	0	0	0	0	0	0	0	0	0	0	0	0	0	0	0	0	0	0	0	2.80694	0	0	0	0	0	0	0	0	1.34902	0	0	0	0	0	0	0	0
neural crest cell differentiation	0	0	0	0	0	0	0	0	0	0	0	0	0	0	0	0	0	0	0	0	0	2.46951	0	0	0	0	0	0	0	0	1.65281	0	0	0	0	0	0	0	0
neural crest cell migration	0	0	0	0	0	0	0	0	0	0	0	0	0	0	0	0	0	0	0	0	0	2.12596	0	0	0	0	0	0	0	0	1.94429	0	0	1.33526	0	0	0	0	0
neural nucleus development	0	0	0	0	0	0	0	0	5.07346	1.5783	0	0	0	0	0	0	0	0	0	0	0	5.29692	0	0	0	0	0	0	0	0	0	0	0	0	0	0	0	0	0
neural precursor cell proliferation	0	0	0	0	0	0	0	2.00225	0	0	0	0	0	0	0	0	2.48147	0	0	0	0	0	0	0	0	0	0	0	0	0	0	0	0	0	0	0	0	2.11659	0
neural retina development	0	0	1.72433	0	0	0	2.77306	0	0	0	0	0	0	0	1.8784	0	0	0	2.28115	1.65886	1.75647	0	0	1.33542	0	0	0	1.86071	0	0	1.64015	0	2.67111	0	0	0	0	1.73295	0
neural tube development	0	0	0	0	0	0	0	0	0	0	0	0	0	0	0	0	0	0	0	0	0	0	0	0	0	0	0	0	0	0	0	1.39907	0	0	0	0	0	0	0
neuroblast division	0	0	0	0	0	0	0	0	0	0	0	0	0	0	0	0	0	0	0	0	0	0	0	0	0	0	0	0	2.16227	0	0	0	0	0	0	0	2.05216	0	0
neuroblast proliferation	0	0	0	0	0	0	0	0	0	0	0	0	0	0	0	0	1.49961	0	0	0	0	0	0	0	0	0	0	0	0	0	0	0	0	0	0	0	0	1.48604	0
neuroinflammatory response	0	0	0	0	0	0	0	0	0	1.40431	0	1.55783	0	0	0	0	0	0	0	0	0	0	0	0	0	0	0	0	0	0	0	0	0	0	0	0	0	0	0
neuromuscular junction development	0	0	0	0	0	0	0	0	0	0	0	0	0	0	0	0	0	0	0	0	0	0	0	0	0	0	1.9125	0	0	0	0	0	0	0	0	0	0	0	0
neuromuscular process	0	0	3.83373	0	3.14697	0	1.72498	0	0	0	0	0	1.59278	1.62144	3.03845	0	0	3.21713	1.91416	2.35914	0	0	3.18955	2.45133	0	0	2.88938	0	1.3277	1.7587	0	0	0	0	1.45438	0	0	0	0
neuromuscular process controlling balance	0	0	1.81832	0	1.56141	0	0	0	0	0	0	0	0	0	1.49903	0	0	1.42899	0	1.86552	0	0	0	1.45273	0	0	1.66851	0	0	1.31714	0	0	0	0	0	0	0	0	0
neuromuscular synaptic transmission	0	0	0	0	0	0	0	0	0	0	0	0	0	1.63319	0	0	0	0	0	0	0	0	0	0	0	0	0	0	0	0	0	0	0	0	0	0	0	0	0
neuron apoptotic process	0	0	2.33445	0	3.71428	0	0	0	0	0	0	0	1.70255	1.59566	1.64156	0	0	0	2.46703	1.76682	0	1.61404	2.59984	1.59388	0	0	1.64144	2.0778	0	0	0	0	0	0	1.96587	0	0	0	0
neuron cell-cell adhesion	0	0	5.33684	0	6.17576	0	8.20831	0	0	0	0	0	2.37875	2.25391	4.83714	0	0	5.63696	4.69212	3.57974	2.90966	0	5.54504	3.53113	0	2.43076	3.92869	1.98281	5.1841	5.78311	4.44812	0	7.01902	0	5.14204	2.48974	4.95156	6.6805	0
neuron death	0	0	1.56631	0	2.77287	0	0	0	0	0	0	0	0	2.45596	0	0	0	0	1.74235	1.77078	0	3.32277	1.9637	0	0	0	1.81055	0	0	0	0	0	0	0	2.76406	0	0	0	0
neuron maturation	0	0	1.37743	0	2.37021	0	0	0	0	0	0	0	2.56125	3.02076	1.64545	0	0	0	2.1553	2.80685	0	0	3.21925	2.1878	0	1.4206	3.24482	0	1.86199	2.06235	0	0	0	0	0	0	0	0	0
neuron migration	0	0	7.34237	0	6.14289	0	4.55986	0	0	0	0	0	9.50283	5.98432	11.0935	0	0	7.35469	7.63967	4.06016	4.21861	6.90558	9.8851	5.85266	0	3.85159	6.61758	3.5493	7.32669	6.50176	2.42367	0	4.94046	0	6.79359	4.68854	3.88976	2.19008	0
neuron projection arborization	0	0	0	0	1.75357	0	0	0	0	0	0	0	2.11353	0	2.42632	0	0	2.21208	0	0	0	0	2.04689	1.64138	0	0	4.47442	0	0	1.53853	0	0	0	0	0	0	0	0	0
neuron projection extension	0	0	7.69207	0	6.44234	0	2.44052	0	0	0	0	0	7.06017	12.2499	6.29912	0	0	6.33512	7.91343	2.79547	2.42076	6.62751	8.72219	2.83969	0	1.8659	5.05886	0	2.73405	7.407	4.50156	0	2.46546	3.04219	10.2321	3.02277	1.73065	0	0
neuron projection extension involved in neuron projection guidance	0	0	4.03828	0	3.63271	0	1.61209	0	0	0	0	0	0	3.60635	2.00392	0	0	3.48074	5.15031	0	0	6.29526	1.66957	1.94611	0	0	0	0	0	2.52184	2.85121	0	1.85226	2.16887	2.72609	0	0	0	0
neuron projection fasciculation	0	0	3.50453	0	3.19534	0	2.26082	0	0	0	0	0	0	0	1.45033	0	0	3.74985	2.97343	0	0	3.13396	0	2.95004	0	0	3.31055	0	2.36096	1.31058	3.96885	0	1.82016	0	0	0	1.50688	1.61848	0
neuron projection guidance	0	0	12.3322	1.39266	11.8463	0	7.84369	2.61717	0	0	0	0	7.9674	7.32383	11.5421	0	2.58912	9.67513	11.7065	8.68714	9.31583	17.5007	10.663	8.60971	0	5.25469	7.07011	4.81294	9.49808	10.3142	8.5211	0	10.6241	2.35759	10.3221	10.1165	9.33783	7.35472	0
neuron projection organization	0	0	2.879	0	3.62107	1.44898	1.66472	0	0	0	0	0	6.25925	6.31875	3.54066	1.47511	0	3.27725	2.17052	3.35997	1.80746	2.63762	3.39514	2.23565	0	2.10317	4.56748	1.41476	1.66273	4.40965	2.3777	0	0	0	4.68019	0	2.62736	1.38478	0
neuron recognition	0	0	5.85849	0	5.193	0	5.69481	0	0	0	0	0	4.53138	3.424	6.91341	0	0	6.33512	4.91279	3.35311	2.45851	5.26836	6.16931	7.88225	0	1.86593	5.49447	4.36328	4.87838	4.7309	4.70576	0	4.50149	0	5.51541	5.68874	4.62423	4.12322	0
neuronal action potential	0	0	2.49225	0	2.96133	0	0	0	0	0	0	0	1.80225	3.02708	2.10965	0	0	4.54103	2.71719	2.69024	0	0	3.20917	0	0	2.60372	1.61653	1.75754	1.60467	1.92731	0	0	0	0	2.86693	0	1.55848	0	0
neuronal ion channel clustering	0	0	0	0	1.50323	0	0	0	0	0	0	0	0	2.052	0	0	0	0	0	0	0	0	0	0	0	0	0	0	1.47065	2.29864	0	0	0	0	0	0	0	0	0
neurotransmitter receptor internalization	0	0	0	0	0	0	0	0	0	0	0	0	0	0	0	0	0	0	0	1.42533	0	0	0	0	0	0	0	0	1.7269	0	0	0	0	0	1.92222	0	0	0	0
neurotransmitter receptor localization to postsynaptic specialization membrane	0	0	0	0	0	0	0	0	0	0	0	0	0	0	0	1.98575	0	0	0	1.64466	0	0	0	0	0	0	2.0011	0	0	0	0	0	0	0	0	0	0	0	0
neurotransmitter receptor transport	0	0	0	0	0	0	0	0	0	0	0	0	0	0	1.33708	0	0	0	0	4.70267	1.51159	0	0	0	0	3.51491	1.46936	0	1.42816	0	0	0	0	0	1.53835	0	1.39646	0	0
neurotransmitter receptor transport to plasma membrane	0	0	0	0	0	0	0	0	0	0	0	0	0	0	0	0	0	0	0	2.61945	0	0	0	0	0	2.54862	0	0	0	0	0	0	0	0	0	0	0	0	0
neurotransmitter receptor transport to postsynaptic membrane	0	0	0	0	0	0	0	0	0	0	0	0	0	0	0	0	0	0	0	1.73162	0	0	0	0	0	2.64561	0	0	0	0	0	0	0	0	0	0	0	0	0
neurotransmitter receptor transport, endosome to plasma membrane	0	0	0	0	0	0	0	0	0	0	0	0	0	0	0	0	0	0	0	1.33904	1.64188	0	0	0	0	1.31311	0	0	0	0	0	0	0	0	0	0	1.52925	0	0
neurotransmitter receptor transport, endosome to postsynaptic membrane	0	0	0	0	0	0	0	0	0	0	0	0	0	0	0	0	0	0	0	1.33904	1.64188	0	0	0	0	1.31311	0	0	0	0	0	0	0	0	0	0	1.52925	0	0
neurotransmitter reuptake	0	0	0	0	0	0	0	1.4706	0	0	0	0	0	0	0	0	0	0	0	0	0	0	0	0	0	0	0	0	0	0	0	0	0	0	0	0	0	0	0
neurotransmitter secretion	0	0	4.0349	0	3.85707	0	0	0	3.15519	0	0	0	6.45657	6.90152	4.90326	0	0	2.86831	4.03158	4.72244	3.04884	0	8.31983	4.17072	0	3.92304	5.44675	1.80514	4.07471	6.77733	0	0	0	0	9.28648	0	2.68535	0	0
neurotransmitter transport	0	0	4.47991	0	4.09129	0	0	1.37638	2.8494	0	0	0	6.1646	6.31875	4.99968	0	0	3.05083	4.14109	3.8534	2.24032	0	7.65685	3.33633	0	3.21131	4.539	0	4.55048	5.93238	0	0	0	0	7.60722	0	3.2723	0	0
neurotransmitter uptake	0	0	0	0	0	0	0	2.46764	0	0	0	0	0	0	0	0	1.88551	0	0	0	0	0	0	0	0	0	0	0	0	0	0	0	0	0	0	0	0	0	0
neurotransmitter-gated ion channel clustering	0	0	1.39342	0	0	0	0	0	0	0	0	0	0	1.69564	2.03735	0	0	1.52091	1.96853	0	2.18487	0	0	0	0	0	1.31075	0	2.16227	0	0	0	0	0	1.61156	0	2.05216	0	0
neurotrophin signaling pathway	0	0	0	0	1.45801	0	0	0	0	0	0	0	0	0	2.00392	0	0	0	0	0	0	0	0	1.33542	0	0	1.54081	0	0	1.8254	0	0	1.85226	0	0	0	0	0	0
neutrophil chemotaxis	0	0	0	0	0	0	0	0	0	2.97285	0	1.84518	0	0	0	0	0	0	0	0	0	0	0	0	0	0	0	0	0	0	0	0	0	0	0	0	0	0	0
neutrophil migration	0	0	0	0	0	0	0	0	0	2.48862	0	1.51232	0	0	0	0	0	0	0	0	0	0	0	0	0	0	0	0	0	0	0	0	0	0	0	0	0	0	0
NIK/NF-kappaB signaling	0	0	0	0	0	0	0	0	0	0	0	1.34914	0	0	0	0	0	0	0	0	0	0	0	0	0	0	0	0	0	0	0	0	0	0	0	0	0	0	0
nitric oxide biosynthetic process	0	0	0	0	0	0	0	0	0	1.37247	0	1.51502	0	0	0	0	0	0	0	0	0	0	0	0	0	0	0	0	0	0	0	0	0	0	0	0	0	0	0
nitric oxide metabolic process	0	0	0	0	0	0	0	0	0	0	0	1.40691	0	0	0	0	0	0	0	0	0	0	0	0	0	0	0	0	0	0	0	0	0	0	0	0	0	0	0
nitric-oxide synthase biosynthetic process	0	0	0	0	0	0	0	0	0	1.48894	0	0	0	0	0	0	0	0	0	0	0	0	0	0	0	0	0	0	0	0	0	0	0	0	0	0	0	0	0
NLRP3 inflammasome complex assembly	0	0	0	0	0	0	0	0	0	1.44603	0	0	0	0	0	0	0	0	0	0	0	0	0	0	0	0	0	0	0	0	0	0	0	0	0	0	0	0	0
non-canonical Wnt signaling pathway	0	0	0	0	0	0	0	0	0	0	0	0	0	0	0	0	0	0	1.69428	0	0	0	0	0	0	0	0	0	0	1.58989	0	0	0	1.53987	0	0	0	0	0
Notch signaling pathway	0	0	0	0	0	0	0	0	0	0	0	0	0	0	0	0	0	0	0	1.33904	2.73332	0	0	0	0	0	0	0	0	0	0	0	0	0	0	0	1.58678	0	0
nucleoside diphosphate catabolic process	0	0	0	0	0	0	0	1.59348	0	0	0	0	0	0	0	0	1.61547	0	0	0	0	0	0	0	0	0	0	0	0	0	0	0	0	0	0	0	0	0	0
nucleoside monophosphate phosphorylation	0	0	0	0	0	0	0	0	0	0	0	0	0	0	0	0	0	0	0	0	0	0	0	0	0	0	0	0	0	0	0	1.53442	0	0	0	0	0	0	0
nucleoside phosphate biosynthetic process	0	0	0	0	0	0	0	0	0	0	1.32314	0	0	0	0	0	0	0	0	0	0	0	0	0	0	0	0	0	0	0	0	0	0	0	0	0	0	0	0
nucleoside triphosphate biosynthetic process	0	0	0	0	0	0	0	0	1.41208	2.24259	2.61393	0	0	0	0	0	0	0	0	0	0	0	0	0	0	0	0	0	0	0	0	0	0	0	0	0	0	0	0
nucleoside triphosphate metabolic process	0	0	0	0	0	0	0	0	1.38537	2.84927	2.28613	0	0	0	0	0	0	0	0	0	0	0	0	0	0	0	0	0	0	0	0	0	0	0	0	0	0	0	0
nucleotide biosynthetic process	0	0	0	0	0	0	0	0	0	0	1.32314	0	0	0	0	0	0	0	0	0	0	0	0	0	0	0	0	0	0	0	0	0	0	0	0	0	0	0	0
olfactory bulb development	0	0	0	0	0	0	0	0	0	0	0	1.55117	2.04377	0	2.36494	0	0	1.40602	0	0	1.91263	0	1.98568	0	0	2.12164	1.8056	0	1.80089	0	0	0	0	0	0	0	2.44935	0	0
olfactory bulb interneuron differentiation	0	0	1.63423	0	1.50323	0	0	0	0	0	0	0	0	0	1.45033	0	0	2.90315	1.38185	0	2.55176	0	0	0	0	3.27908	0	1.51075	1.47065	1.33174	0	0	0	0	0	0	1.44986	0	0
olfactory lobe development	0	0	0	0	0	0	0	0	0	0	0	2.13128	1.92162	0	2.23125	0	0	1.33161	0	0	1.80746	0	1.87349	0	0	2.01397	1.69634	0	1.70283	0	0	0	1.35612	0	0	0	2.36462	0	0
oligodendrocyte development	2.23971	2.29676	0	1.8559	0	1.88683	0	0	0	0	0	0	0	0	0	2.1446	0	0	0	0	0	0	0	0	0	0	0	0	0	0	0	0	0	4.10375	0	0	0	1.48057	1.75146
oligodendrocyte differentiation	3.14731	2.49062	0	2.68788	0	3.49763	1.56852	2.37344	0	0	0	0	0	0	0	2.76493	1.92474	0	0	0	0	0	0	0	0	0	0	0	0	0	3.5808	1.43116	1.5117	4.22312	0	0	0	2.82087	2.49278
one-carbon compound transport	0	0	0	0	0	0	0	1.55761	0	0	0	0	0	0	0	0	1.56976	0	0	0	0	0	0	0	0	0	0	0	0	0	0	0	0	0	0	0	0	0	0
organ growth	0	0	0	0	0	0	0	0	0	2.21383	0	2.43205	0	0	0	0	0	0	0	0	0	1.56639	0	0	0	0	0	0	0	0	0	0	0	0	0	0	0	0	0
organelle fusion	0	0	0	0	0	0	0	0	0	0	0	0	0	0	0	0	0	0	0	0	0	0	0	0	0	0	1.38599	0	0	0	0	0	0	0	0	0	0	0	0
organelle localization by membrane tethering	0	0	0	0	0	0	0	0	0	0	0	0	0	0	0	0	0	0	0	0	0	0	0	0	0	0	0	0	0	1.49234	0	0	0	0	0	0	0	0	0
organelle membrane fusion	0	0	0	0	0	0	0	0	0	0	0	0	0	1.49509	0	0	0	0	0	0	0	0	0	0	0	0	0	0	0	0	0	0	0	0	0	0	0	0	0
organelle transport along microtubule	0	0	0	0	0	0	0	0	0	0	0	0	0	2.23098	0	0	0	0	0	1.71474	1.91496	0	0	1.40824	0	0	0	0	0	0	0	0	0	0	1.59262	0	0	0	0
organic acid transmembrane transport	0	0	0	0	0	0	0	1.54679	0	0	0	0	0	0	0	0	1.98109	0	0	0	0	0	0	0	0	0	0	0	0	0	0	0	0	0	0	0	0	0	0
organic acid transport	0	0	0	0	0	0	0	1.82402	0	0	0	0	0	0	0	0	1.92474	0	0	0	0	0	0	0	0	0	0	0	0	0	0	0	0	0	0	0	0	0	0
ossification	0	0	0	0	0	0	0	0	0	0	0	1.55117	0	0	0	0	1.84217	0	0	0	0	0	0	0	0	0	0	0	0	0	0	0	0	0	0	0	0	0	0
osteoblast differentiation	0	0	0	0	0	0	0	0	0	0	0	0	0	0	0	0	1.52817	0	0	0	0	0	0	0	0	0	0	0	0	0	0	0	0	0	0	0	0	0	0
osteoclast differentiation	0	0	0	0	0	0	0	0	0	1.52312	0	1.59162	0	0	0	0	0	0	0	0	0	0	0	0	0	0	0	0	0	0	0	0	0	0	0	0	0	0	0
outflow tract morphogenesis	0	0	0	0	0	0	0	0	0	0	0	0	0	0	0	0	0	0	0	0	0	2.90408	0	0	3.06104	0	0	0	0	0	0	0	0	0	0	0	0	0	0
outflow tract septum morphogenesis	0	0	1.5238	0	1.35826	0	0	0	0	0	0	0	0	2.30936	0	0	0	1.67136	0	0	1.4646	3.93609	0	0	1.46557	0	0	0	0	0	0	0	0	0	2.97956	0	0	0	0
ovulation cycle	0	0	0	0	1.45846	0	0	0	0	0	0	0	0	0	0	0	0	1.42899	1.75098	0	0	0	0	0	0	0	0	0	0	0	0	0	0	0	0	0	0	0	0
ovulation cycle process	0	0	0	0	1.56141	0	0	0	0	0	0	0	0	0	0	0	0	1.42899	1.39292	0	0	0	0	0	0	0	0	0	0	0	0	0	0	0	0	0	0	0	0
oxidative phosphorylation	0	0	0	0	0	0	0	0	19.33	0	3.45103	0	0	0	0	0	0	0	0	0	0	2.67349	0	0	0	0	0	0	0	0	0	0	0	0	0	0	0	0	0
pallium development	0	0	1.90531	0	1.83905	0	0	0	0	0	0	0	1.9839	0	0	0	0	1.85882	1.9599	3.93488	2.03906	2.65876	2.68626	2.48123	0	3.25443	0	1.42759	1.86307	1.43412	0	0	1.63343	0	0	1.90826	1.78227	0	0
parasympathetic nervous system development	0	0	0	0	0	0	0	0	0	0	0	0	0	0	0	0	0	0	0	0	0	2.29438	0	0	0	0	0	0	0	0	0	0	0	0	0	0	0	0	0
pattern recognition receptor signaling pathway	0	0	0	0	0	0	0	0	0	0	0	1.64269	0	0	0	0	0	0	0	0	0	0	0	0	0	0	0	0	0	0	0	0	0	0	0	0	0	0	0
pattern specification process	0	0	0	0	0	0	0	0	0	0	0	0	0	0	0	0	0	0	0	0	1.39347	0	0	0	0	0	0	0	0	0	0	3.64297	0	0	0	0	0	0	0
peptide hormone processing	0	0	0	0	0	0	0	0	0	0	1.32314	0	0	0	0	0	0	0	0	0	0	1.55267	0	0	0	0	0	0	0	0	0	0	0	0	0	0	0	0	0
peptide hormone secretion	0	0	0	0	0	0	0	0	0	0	0	0	0	0	1.62553	0	0	0	0	0	0	0	1.31951	1.58198	0	0	0	0	0	0	0	0	0	0	0	0	0	0	0
peptide secretion	0	0	0	0	0	0	0	0	0	0	0	0	0	0	1.54575	0	0	0	0	0	0	0	0	1.50359	0	0	0	0	0	0	0	0	0	0	0	0	0	0	0
peptidyl-cysteine modification	0	1.45829	0	0	0	0	0	0	0	0	0	0	0	0	0	1.34009	0	0	0	0	0	0	0	0	0	0	0	0	0	0	0	0	0	0	0	0	0	0	0
peptidyl-cysteine S-nitrosylation	0	0	0	0	0	0	0	0	0	0	0	0	0	0	1.86798	0	0	0	0	0	0	0	0	0	0	0	0	0	0	0	0	0	0	0	0	0	0	0	0
peptidyl-L-cysteine S-palmitoylation	0	0	0	0	0	0	0	0	0	0	0	0	0	0	0	1.55517	0	0	0	0	0	0	0	0	0	0	0	0	0	0	0	0	0	0	0	0	0	0	0
peptidyl-S-diacylglycerol-L-cysteine biosynthetic process from peptidyl-cysteine	0	0	0	0	0	0	0	0	0	0	0	0	0	0	0	1.55517	0	0	0	0	0	0	0	0	0	0	0	0	0	0	0	0	0	0	0	0	0	0	0
peptidyl-serine dephosphorylation	0	0	0	0	0	0	0	0	0	0	0	0	0	0	0	0	0	0	0	0	0	0	0	0	0	0	0	0	0	0	0	0	0	1.53987	0	0	0	0	0
peptidyl-serine modification	0	0	0	0	0	0	0	0	0	1.69402	0	2.24905	1.48913	1.8069	1.33708	0	0	0	1.38185	0	0	0	0	0	0	0	0	1.34569	0	1.43412	0	0	0	0	0	0	0	0	0
peptidyl-serine phosphorylation	0	0	0	0	0	0	0	0	0	1.88923	0	2.48308	1.79031	1.87126	1.58412	0	0	0	0	0	0	0	0	0	0	0	0	0	0	0	0	0	0	0	1.37883	0	0	0	0
peptidyl-threonine modification	0	0	0	0	0	0	0	0	0	0	0	1.99344	1.42385	1.9028	0	0	0	0	0	0	0	0	1.73071	0	0	0	0	0	0	1.98755	0	0	0	0	1.71599	0	1.36103	1.60088	0
peptidyl-threonine phosphorylation	0	0	0	0	0	0	0	0	0	0	0	2.14704	0	1.34792	0	0	0	0	0	0	0	0	0	0	0	0	0	0	0	0	0	0	0	0	1.57677	0	0	1.36029	0
peptidyl-tyrosine dephosphorylation	0	0	1.89699	0	1.54785	0	1.40442	0	0	0	0	0	0	0	0	0	0	2.24607	0	0	0	0	0	0	0	2.17462	0	0	1.82484	0	0	0	2.9094	2.30759	0	0	1.74245	1.54745	0
peptidyl-tyrosine modification	0	0	1.6212	0	1.81043	0	1.55207	0	0	1.41964	0	0	0	1.56218	0	0	0	1.4956	0	0	0	0	0	0	0	0	0	0	0	0	0	0	2.48476	0	1.78471	0	0	0	0
peptidyl-tyrosine phosphorylation	0	0	1.63714	0	1.84813	0	1.5777	0	0	1.44033	0	0	0	1.59611	0	0	0	1.52091	0	0	0	0	0	0	0	0	0	0	0	0	0	0	2.51023	0	1.82574	0	0	0	0
peripheral nervous system development	1.67672	1.38748	0	0	0	0	0	0	0	0	0	0	0	0	0	0	0	0	0	0	0	0	0	0	0	0	0	0	0	0	0	0	0	0	0	0	0	0	1.60609
phagocytosis	0	0	0	0	0	0	0	0	0	3.12131	0	3.32364	0	0	0	0	0	0	0	0	0	0	0	0	0	0	0	0	0	0	0	0	0	0	0	0	0	0	0
pharyngeal arch artery morphogenesis	0	0	0	0	0	0	0	0	0	0	0	0	0	0	0	0	0	0	0	0	0	0	0	0	2.24148	0	0	0	0	0	0	0	0	0	0	0	0	0	0
pharyngeal system development	0	0	0	0	0	0	0	0	0	0	0	0	0	0	0	0	0	0	0	0	0	0	0	0	1.36164	0	0	0	0	0	0	0	0	0	0	0	0	0	0
phosphatidylinositol phosphate biosynthetic process	0	0	0	0	0	0	0	0	0	0	0	0	0	1.83898	0	0	0	0	0	0	0	0	0	0	0	0	0	0	0	0	0	0	0	1.63322	0	0	0	0	0
phosphatidylinositol-3-phosphate biosynthetic process	0	0	0	0	0	0	0	0	0	0	0	0	0	0	0	0	0	0	0	0	0	0	0	0	0	0	0	0	0	0	0	0	0	1.53987	0	0	0	0	0
phosphatidylinositol-mediated signaling	0	0	0	0	0	1.41945	2.36623	0	0	0	0	0	0	0	0	0	0	1.34866	0	0	0	0	0	0	0	0	0	0	0	0	0	0	1.90332	0	0	0	1.31307	2.41469	0
phospholipid biosynthetic process	0	1.31677	0	0	0	0	0	0	0	0	0	0	0	0	0	0	0	0	0	0	0	0	0	0	0	0	0	0	0	0	0	0	0	2.73527	0	0	0	0	0
phospholipid dephosphorylation	0	0	0	0	1.70586	0	1.36223	0	0	0	0	0	0	0	0	0	0	0	0	0	0	0	0	0	0	0	0	1.38757	0	0	0	0	0	0	0	0	0	0	0
phospholipid metabolic process	0	0	0	0	0	0	0	0	0	0	0	0	0	0	0	1.58019	0	0	0	0	0	0	0	0	0	0	0	0	0	0	0	0	0	1.81595	0	0	0	0	0
photoreceptor cell development	0	0	0	0	0	0	0	0	0	0	0	0	0	0	1.49903	0	0	0	0	1.86552	0	0	0	1.45273	0	0	0	0	0	0	0	0	0	0	0	0	0	0	0
photoreceptor cell differentiation	0	0	0	0	0	0	0	0	0	0	0	0	0	0	1.60225	0	0	0	0	1.94249	1.42986	0	1.72336	2.07717	0	0	0	2.13148	1.30376	0	0	0	0	0	0	0	0	0	0
plasma membrane invagination	0	0	0	0	0	0	0	0	0	1.85972	0	1.7712	0	0	0	0	0	0	0	0	0	0	0	0	0	0	0	0	0	0	0	0	0	0	0	0	0	0	0
plasma membrane organization	2.33822	2.36185	0	1.85439	0	1.54194	0	0	0	0	0	0	0	0	0	0	0	0	0	0	0	0	0	0	0	0	0	0	0	0	0	0	0	0	0	0	0	0	1.83282
plasma membrane tubulation	0	0	0	0	0	0	0	0	0	0	0	1.31593	0	0	0	0	0	0	0	0	0	0	0	0	0	0	0	0	0	0	0	0	0	0	0	0	0	0	0
platelet activation	0	0	0	0	0	0	0	1.37146	0	4.72932	0	3.35263	0	0	0	0	0	0	0	0	0	0	0	0	0	0	0	0	0	0	0	0	0	0	0	0	0	0	0
platelet aggregation	0	0	0	0	0	0	0	0	0	3.35722	0	2.15619	0	0	0	0	0	0	0	0	0	0	0	0	0	0	0	0	0	0	0	0	0	0	0	0	0	0	0
platelet-derived growth factor receptor signaling pathway	0	0	0	0	0	0	0	0	0	0	0	0	0	0	0	2.25259	0	0	0	0	0	0	0	0	0	0	0	0	0	0	0	0	0	0	0	0	0	0	0
positive regulation of actin filament bundle assembly	0	0	0	0	0	0	0	0	0	0	0	0	0	0	0	0	0	0	0	0	0	0	0	0	1.36164	0	0	0	0	0	0	0	0	0	0	0	0	0	0
positive regulation of actin filament polymerization	0	0	0	0	0	0	0	0	0	3.22726	0	2.64895	1.59278	2.52121	1.92938	0	0	0	0	0	0	0	0	1.32821	0	0	1.54825	0	0	2.32579	1.45863	0	0	0	0	0	0	0	0
positive regulation of actin nucleation	0	0	0	0	0	0	0	0	0	1.73266	0	1.49766	1.62984	0	0	0	0	0	0	0	0	0	0	0	0	0	0	0	0	0	2.3683	0	0	0	0	0	0	0	0
positive regulation of adaptive immune response	0	0	0	0	0	0	0	0	0	0	0	1.31593	0	0	0	0	0	0	0	0	0	0	0	0	0	0	0	0	0	0	0	0	0	0	0	0	0	0	0
positive regulation of alpha-beta T cell activation	0	0	0	0	0	0	0	0	0	3.35722	0	4.01565	0	0	0	0	0	0	0	0	0	0	0	0	0	0	0	0	0	0	0	0	0	0	0	0	0	0	0
positive regulation of alpha-beta T cell differentiation	0	0	0	0	0	0	0	0	0	2.58465	0	3.44508	0	0	0	0	0	0	0	0	0	0	0	0	0	0	0	0	0	0	0	0	0	0	0	0	0	0	0
positive regulation of amyloid precursor protein catabolic process	1.33012	1.57354	0	1.38195	1.35826	1.44898	0	0	0	0	0	0	0	0	0	1.50315	0	1.67136	0	0	0	0	0	0	0	0	0	0	0	0	0	0	0	1.32013	0	0	0	0	0
positive regulation of amyloid-beta formation	1.65542	1.84536	0	1.60008	0	1.54194	0	0	0	0	0	0	0	0	0	1.73386	0	0	0	0	0	0	0	0	0	0	0	0	0	0	0	0	0	1.60109	0	0	0	0	1.32671
positive regulation of angiogenesis	0	0	0	0	0	0	0	0	0	0	0	0	0	0	0	0	0	0	0	0	0	0	0	0	2.46627	0	0	0	0	0	0	0	0	0	0	0	0	0	0
positive regulation of antigen receptor-mediated signaling pathway	0	0	0	0	0	0	0	0	0	1.30893	0	0	0	0	0	0	0	0	0	0	0	0	0	0	0	0	0	0	0	0	0	0	0	0	0	0	0	0	0
positive regulation of apoptotic signaling pathway	0	0	0	0	0	0	0	0	0	1.44603	0	0	0	0	0	0	0	0	0	0	0	0	0	0	0	0	0	0	0	0	0	0	0	0	0	0	0	0	0
positive regulation of Arp2/3 complex-mediated actin nucleation	0	0	0	0	0	0	0	0	0	0	0	0	1.34972	0	0	0	0	0	0	0	0	0	0	0	0	0	0	0	0	1.43412	3.07727	0	0	0	0	0	0	0	0
positive regulation of ATP biosynthetic process	0	0	0	0	0	0	0	0	0	0	0	0	0	0	0	0	0	0	0	0	0	0	0	0	0	0	1.31075	0	0	0	0	0	0	0	0	0	0	0	0
positive regulation of ATP-dependent activity	0	0	0	0	0	0	0	0	1.942	0	0	0	0	0	0	0	0	0	0	0	0	0	0	0	0	0	0	0	0	0	0	0	0	0	0	0	0	0	0
positive regulation of axon extension	0	0	1.57806	0	1.37789	0	1.53865	0	0	0	0	0	0	2.03789	1.30798	0	0	1.76115	1.80202	0	0	0	0	0	0	0	1.46265	0	0	0	0	0	1.79978	0	1.90303	0	0	0	0
positive regulation of axonogenesis	0	0	4.03828	0	3.52046	0	0	0	0	0	0	0	2.83865	3.69683	3.42663	0	0	4.47483	4.5433	2.59103	3.34706	3.01081	2.77244	4.59235	0	2.51509	4.47442	0	1.44484	4.38639	2.07576	0	1.85226	0	4.75947	0	1.87879	0	0
positive regulation of B cell proliferation	0	0	0	0	0	0	0	0	0	2.9241	0	2.42057	0	0	0	0	0	0	0	0	0	0	0	0	0	0	0	0	0	0	0	0	0	0	0	0	0	0	0
positive regulation of behavior	0	0	0	0	1.35826	0	0	0	0	0	0	0	0	0	0	0	0	0	1.90126	0	0	0	0	0	0	0	0	0	0	0	0	0	0	0	0	0	0	0	0
positive regulation of binding	0	0	0	0	0	0	0	0	0	1.43612	0	1.35272	0	0	0	0	0	0	0	0	0	0	0	0	0	0	0	0	0	0	0	0	0	0	0	0	0	0	0
positive regulation of bone mineralization	0	0	0	0	0	0	0	0	0	0	0	0	0	1.30512	0	0	0	0	0	0	0	0	0	0	0	0	0	0	0	1.58989	0	0	0	0	0	0	0	0	0
positive regulation of calcium ion transmembrane transporter activity	0	0	0	0	1.45801	0	0	0	0	0	0	0	0	2.16549	0	0	0	0	0	0	0	0	0	0	0	0	1.54081	0	0	1.8254	0	0	0	0	0	0	0	0	0
positive regulation of calcium ion transport	0	0	1.57121	0	1.60893	0	0	0	0	0	0	0	0	0	1.5455	0	0	0	0	0	0	0	0	0	0	0	0	0	0	0	0	0	0	0	0	0	0	0	0
positive regulation of calcium ion-dependent exocytosis	0	0	0	0	0	0	0	0	0	0	0	0	2.37875	5.34874	0	0	0	1.33057	1.70291	0	0	0	2.34633	1.71834	0	0	1.91306	0	0	1.6457	0	0	0	0	5.14204	0	0	0	0
positive regulation of canonical Wnt signaling pathway	0	0	0	1.45728	0	0	0	0	0	0	0	0	0	0	0	0	0	0	0	0	0	0	0	0	0	0	0	0	0	0	0	0	0	2.60976	0	0	0	0	1.30725
positive regulation of cardiac muscle hypertrophy	0	0	0	0	0	0	0	0	0	0	0	1.38728	0	0	0	0	0	0	0	0	0	0	0	0	0	0	0	0	0	0	0	0	0	0	0	0	0	0	0
positive regulation of cartilage development	0	0	0	0	0	0	0	1.55969	0	0	0	0	0	0	0	0	1.59971	0	0	0	0	0	0	0	0	0	0	0	0	0	0	0	0	0	0	0	0	0	0
positive regulation of cation channel activity	0	0	0	0	1.9231	0	0	0	0	0	0	0	0	2.8182	1.35442	0	0	1.40602	0	1.63689	0	0	0	0	0	1.63547	1.54799	0	2.16616	2.72854	0	0	0	0	2.63898	0	0	0	0
positive regulation of cation transmembrane transport	0	0	1.47496	0	1.84813	0	0	0	0	0	0	0	1.31148	2.51946	1.77482	0	0	1.36559	1.60855	0	0	0	1.59967	0	0	0	0	0	0	2.27969	0	0	0	0	2.28934	0	0	0	0
positive regulation of CD4-positive, alpha-beta T cell activation	0	0	0	0	0	0	0	0	0	0	0	1.31593	0	0	0	0	0	0	0	0	0	0	0	0	0	0	0	0	0	0	0	0	0	0	0	0	0	0	0
positive regulation of cell activation	0	0	0	0	0	0	0	0	0	4.81948	0	4.83142	0	0	0	0	0	0	0	0	0	0	0	0	0	0	0	0	0	0	0	0	0	0	0	0	0	0	0
positive regulation of cell adhesion	0	0	0	0	0	0	0	1.31036	0	7.91444	0	9.16611	0	0	0	0	0	0	0	0	0	0	0	0	4.11908	0	0	0	0	0	0	0	2.08466	0	0	0	0	0	0
positive regulation of cell development	0	0	2.61762	0	2.26171	0	1.84252	1.6514	0	1.69685	0	2.01853	2.73024	2.8407	0	0	1.76654	2.83154	2.53888	1.32468	0	2.21068	1.64233	2.06375	1.47399	0	2.95212	0	1.86939	3.44905	1.935	0	1.91092	0	2.86693	0	0	1.55219	0
positive regulation of cell growth	0	0	1.62589	0	1.56519	0	0	0	0	0	0	0	0	2.52235	0	0	0	1.95935	1.34565	0	1.35675	0	1.31184	0	0	0	2.18786	0	0	1.91939	0	0	0	0	1.56174	0	0	0	0
positive regulation of cell junction assembly	0	0	3.55591	0	4.15137	0	5.68733	0	0	0	0	0	0	0	1.87081	0	0	3.37351	2.18551	0	1.46237	0	1.7963	2.77383	0	1.65168	5.88012	0	1.78112	1.59681	2.00128	0	3.47184	0	0	0	0	3.74892	0
positive regulation of cell killing	0	0	0	0	0	0	0	0	0	1.55687	0	0	0	0	0	0	0	0	0	0	0	0	0	0	0	0	0	0	0	0	0	0	0	0	0	0	0	0	0
positive regulation of cell morphogenesis involved in differentiation	0	0	0	0	0	0	0	0	0	1.30893	0	1.44518	0	0	0	0	0	0	0	0	0	0	0	0	0	0	0	0	0	0	0	0	0	0	0	0	0	0	0
positive regulation of cell projection organization	0	0	6.99461	0	5.4612	0	5.36103	1.6514	0	2.01339	0	2.54089	5.38571	5.70047	6.74883	0	0	6.31666	7.91046	5.65426	4.81301	6.29526	4.66238	7.19104	0	4.44222	10.8352	3.65837	4.07471	8.87767	3.51667	0	5.88689	2.34103	6.56267	1.81783	2.57643	4.49079	0
positive regulation of cell-cell adhesion	0	0	0	0	0	0	0	0	0	3.35722	0	2.77732	0	0	0	0	0	0	0	0	0	0	0	0	0	0	0	0	0	0	0	0	0	0	0	0	0	0	0
positive regulation of cell-matrix adhesion	0	0	0	0	0	0	2.51195	0	0	1.78356	0	3.28026	0	0	0	0	0	0	0	0	0	0	0	0	0	0	0	0	0	0	0	0	2.54591	0	0	0	0	2.23889	0
positive regulation of cell-substrate adhesion	0	0	0	0	0	0	2.7845	1.48426	0	3.19294	0	5.14747	0	0	0	0	0	0	0	0	0	0	0	0	0	0	0	0	0	0	0	0	2.46308	0	0	0	0	2.06459	0
positive regulation of cell-substrate junction organization	0	0	0	0	0	0	0	0	0	0	0	2.2215	0	0	0	0	0	0	0	0	0	0	0	0	0	0	0	0	0	0	1.49322	0	0	0	0	0	0	0	0
positive regulation of cellular component biogenesis	0	1.95173	3.48602	1.79093	4.82913	2.03413	4.20053	0	0	3.47901	0	4.83142	2.45576	3.4301	2.92191	2.16235	0	3.57158	2.52205	0	0	1.55093	2.53798	2.22408	0	0	3.56432	0	1.36875	3.80327	3.70395	0	2.9479	3.51701	2.76406	0	0	4.2715	2.44339
positive regulation of chemokine production	0	0	0	0	0	0	0	0	0	1.45382	0	0	0	0	0	0	0	0	0	0	0	0	0	0	0	0	0	0	0	0	0	0	0	0	0	0	0	0	0
positive regulation of chemotaxis	0	0	0	0	0	0	0	0	0	3.35722	0	2.60972	0	0	0	0	0	0	0	0	0	0	0	0	0	0	0	0	0	0	0	0	0	0	0	0	0	0	0
positive regulation of chondrocyte differentiation	0	0	0	0	0	0	0	2.00225	0	0	0	0	0	0	0	0	2.08947	0	0	0	0	0	0	0	0	0	0	0	0	0	0	0	0	0	0	0	0	0	0
positive regulation of circadian rhythm	0	0	0	0	0	0	0	0	0	0	0	0	0	0	0	0	0	0	0	0	0	0	1.53358	0	0	0	0	0	0	0	0	0	0	0	0	0	0	0	0
positive regulation of collagen biosynthetic process	0	0	0	0	0	0	0	0	0	0	0	0	0	0	0	0	0	0	0	0	0	0	0	0	2.29065	0	0	0	0	0	0	0	0	0	0	0	0	0	0
positive regulation of collagen metabolic process	0	0	0	0	0	0	0	0	0	0	0	0	0	0	0	0	0	0	0	0	0	0	0	0	2.2466	0	0	0	0	0	0	0	0	0	0	0	0	0	0
positive regulation of CREB transcription factor activity	0	0	2.70713	0	2.46185	0	0	0	0	0	0	0	0	0	0	0	0	0	0	1.35389	0	0	0	0	0	1.32677	2.54234	0	0	0	0	0	0	0	0	0	1.60664	0	0
positive regulation of cysteine-type endopeptidase activity	0	0	0	0	0	0	0	0	2.64169	0	0	0	0	0	0	0	0	0	0	0	0	0	0	0	0	0	0	0	0	0	0	0	0	0	0	0	0	0	0
positive regulation of cysteine-type endopeptidase activity involved in apoptotic process	0	0	0	0	0	0	0	0	3.12912	0	0	0	0	0	0	0	0	0	0	0	0	0	0	0	0	0	0	0	0	0	0	0	0	0	0	0	0	0	0
positive regulation of cytokine production	0	0	0	0	0	0	0	0	0	1.93215	0	1.6669	0	0	0	0	0	0	0	0	0	0	0	0	0	0	0	0	0	0	0	0	0	0	0	0	0	0	0
positive regulation of cytoplasmic transport	0	0	0	0	0	0	0	0	0	0	0	0	0	0	0	0	0	0	0	0	0	0	0	0	0	0	1.38599	0	0	0	0	0	0	0	0	0	0	0	0
positive regulation of cytoskeleton organization	0	0	2.75215	0	3.48177	0	0	0	0	1.98188	0	1.76568	2.19137	3.75976	2.0298	0	0	3.27221	2.60251	0	0	0	1.40711	0	0	0	0	0	0	3.31065	2.93472	0	0	0	3.48495	0	0	0	0
positive regulation of cytosolic calcium ion concentration	0	0	3.80721	0	4.03413	0	0	0	0	1.47517	0	0	2.23953	2.31463	4.36232	0	0	4.05859	2.76868	0	0	0	2.07892	1.70444	0	0	1.83665	0	0	2.52779	0	0	0	0	1.48621	0	0	0	0
positive regulation of dendrite extension	0	0	0	0	0	0	0	0	0	0	0	0	2.65313	2.48292	1.38868	0	0	0	0	0	0	0	2.61851	1.33993	0	0	1.52335	0	0	1.96406	0	0	0	0	3.18654	0	0	0	0
positive regulation of dendrite morphogenesis	0	0	0	0	0	0	0	0	0	0	0	0	1.80225	0	0	0	0	0	0	0	0	0	0	0	0	0	0	0	0	1.30737	0	0	0	0	0	0	0	0	0
positive regulation of dendritic spine development	0	0	1.69551	0	1.49379	0	0	0	0	0	0	0	1.74836	0	0	0	0	0	0	0	0	0	0	0	0	0	1.56984	0	0	0	0	0	0	0	0	0	0	0	0
positive regulation of dendritic spine morphogenesis	0	0	0	0	0	0	0	0	0	0	0	0	0	0	0	0	0	0	0	1.42533	0	0	0	0	0	0	0	0	0	0	0	0	0	0	0	0	0	0	0
positive regulation of dephosphorylation	0	0	0	0	0	0	0	0	0	1.63833	0	1.81963	0	0	0	0	0	0	0	0	0	0	0	0	0	0	0	0	0	0	0	0	0	0	0	0	0	0	0
positive regulation of developmental growth	0	0	2.37111	0	2.26191	0	1.49653	0	0	0	0	0	0	2.79014	0	0	0	3.34472	1.9599	1.54743	1.64188	0	1.53422	1.36124	0	0	2.06281	0	1.45586	1.43412	1.42034	0	2.02714	0	1.75825	0	0	0	0
positive regulation of DNA-binding transcription factor activity	0	0	0	0	0	0	0	0	0	2.00674	0	2.74865	0	0	0	0	0	0	0	0	0	0	0	0	0	0	0	0	0	0	0	0	0	0	0	0	0	0	0
positive regulation of endocytosis	0	0	1.57121	0	1.68055	0	0	0	0	0	0	0	0	0	0	0	0	0	1.47404	0	0	0	0	0	0	0	0	0	0	0	0	0	0	0	0	0	0	0	0
positive regulation of endopeptidase activity	0	0	0	0	0	0	0	0	2.50069	0	0	0	0	0	0	0	0	0	0	0	0	0	0	0	0	0	0	0	0	0	0	0	0	0	0	0	0	0	0
positive regulation of endothelial cell chemotaxis	0	0	0	0	0	0	0	0	0	0	0	0	0	0	0	0	0	0	0	0	0	0	0	0	0	0	0	0	0	0	0	0	1.43341	0	0	0	0	0	0
positive regulation of endothelial cell migration	0	0	0	0	0	0	0	1.35675	0	0	0	0	0	0	0	0	0	0	0	0	0	1.72014	0	0	1.52631	0	0	0	0	0	0	0	0	0	0	0	0	0	0
positive regulation of epithelial cell migration	0	0	0	0	1.41498	0	0	1.31036	0	0	0	0	0	0	0	0	0	1.38663	0	0	0	0	0	0	2.08785	0	0	0	0	0	0	0	0	0	0	0	0	1.62013	1.39439
positive regulation of epithelial cell proliferation	0	0	0	0	0	0	0	1.34135	0	0	0	0	0	0	0	0	0	0	0	0	0	0	0	0	0	0	0	0	0	0	0	0	0	0	0	0	0	1.52078	0
positive regulation of epithelial to mesenchymal transition	0	0	0	0	0	0	0	0	0	0	0	1.49634	0	0	0	0	0	0	0	0	0	0	0	0	2.16215	0	0	0	0	0	0	0	0	0	0	0	0	0	0
positive regulation of ERK1 and ERK2 cascade	0	0	0	0	0	0	0	0	0	1.33429	0	0	0	0	0	0	0	0	0	0	0	0	0	0	0	0	0	0	0	0	0	0	0	0	0	0	0	0	0
positive regulation of erythrocyte differentiation	0	0	0	0	0	0	0	0	0	1.7677	0	0	0	0	0	0	0	0	0	0	0	0	0	0	0	0	0	0	0	0	0	0	0	0	0	0	0	0	0
positive regulation of excitatory postsynaptic potential	0	0	4.17519	0	3.81167	0	0	0	0	0	0	0	1.72381	3.11748	1.9909	0	0	3.48074	2.6824	1.77078	2.21025	0	2.4292	0	0	0	2.16209	0	2.16227	4.46948	0	0	0	0	2.97956	0	2.05216	0	0
positive regulation of exocytosis	0	0	2.49016	0	2.07908	0	0	0	0	0	0	0	3.78873	4.65924	1.5021	0	0	1.64762	2.36442	0	0	0	3.09915	1.93257	0	0	2.8155	0	0	2.81989	0	0	0	0	4.42199	0	0	0	0
positive regulation of extracellular matrix assembly	0	0	0	0	0	1.51081	0	0	0	0	0	0	0	0	0	0	0	0	0	0	0	0	0	0	0	0	0	0	0	0	0	0	0	0	0	0	0	0	1.66529
positive regulation of extrinsic apoptotic signaling pathway	0	0	0	0	0	0	0	0	0	1.30893	0	0	0	0	0	0	0	0	0	0	0	0	0	0	0	0	0	0	0	0	0	0	0	0	0	0	0	0	0
positive regulation of extrinsic apoptotic signaling pathway via death domain receptors	0	0	0	0	0	0	0	0	0	1.86045	0	1.61149	0	0	0	0	0	0	0	0	0	0	0	0	0	0	0	0	0	0	0	0	0	0	0	0	0	0	0
positive regulation of fat cell differentiation	0	0	0	0	0	0	0	0	0	1.51555	0	2.22345	0	0	0	0	0	0	0	0	0	0	0	0	0	0	0	0	0	0	0	0	0	0	0	0	0	0	0
positive regulation of filopodium assembly	0	0	2.879	0	2.5821	0	2.78559	0	0	0	0	0	1.47893	0	2.49923	0	0	3.15075	2.36971	0	0	1.72113	1.45998	1.69721	0	0	1.91072	0	0	2.32418	0	0	1.49898	0	0	0	0	1.95444	0
positive regulation of focal adhesion assembly	0	0	0	0	0	0	0	0	0	1.30893	0	2.46513	0	0	0	0	0	0	0	0	0	0	0	0	0	0	0	0	0	0	0	0	0	0	0	0	0	0	0
positive regulation of glial cell differentiation	0	0	0	0	0	0	0	0	0	0	0	0	0	0	0	0	0	0	0	0	0	0	0	0	0	0	0	0	0	0	0	0	0	0	0	0	0	1.48057	1.34379
positive regulation of glycolytic process	0	0	0	0	0	0	0	0	0	0	0	0	0	0	0	0	1.33697	0	0	0	0	0	0	0	0	0	0	0	0	0	0	0	0	0	0	0	0	0	0
positive regulation of granulocyte chemotaxis	0	0	0	0	0	0	0	0	0	2.84673	0	1.68901	0	0	0	0	0	0	0	0	0	0	0	0	0	0	0	0	0	0	0	0	0	0	0	0	0	0	0
positive regulation of growth	0	0	1.72433	0	1.52647	0	0	0	0	0	0	1.47436	0	1.64002	0	0	0	2.62719	0	0	0	0	0	0	0	0	1.46265	0	0	0	0	0	1.35612	0	0	0	0	0	0
positive regulation of GTPase activity	0	0	0	0	0	0	0	0	0	3.18125	0	4.36615	0	0	0	0	0	0	1.34664	0	0	0	0	1.48665	0	0	2.2334	0	0	0	1.80798	0	0	1.84864	0	0	0	0	0
positive regulation of heart growth	0	0	0	0	0	0	0	0	0	0	0	0	0	0	0	0	0	1.68747	0	0	0	0	0	0	0	0	0	0	0	0	0	0	0	0	0	0	0	0	0
positive regulation of hemopoiesis	0	0	0	0	0	0	0	0	0	3.03073	0	3.27498	0	0	0	0	0	0	0	0	0	0	0	0	0	0	0	0	0	0	0	0	0	0	0	0	0	0	0
positive regulation of I-kappaB kinase/NF-kappaB signaling	0	0	0	0	0	0	0	0	0	2.06497	0	1.5043	0	0	0	0	0	0	0	0	0	0	0	0	0	0	0	0	0	0	0	0	0	0	0	0	0	0	0
positive regulation of immune effector process	0	0	0	0	0	0	0	0	0	2.1611	0	1.5469	0	0	0	0	0	0	0	0	0	0	0	0	0	0	0	0	0	0	0	0	0	0	0	0	0	0	0
positive regulation of interleukin-1 beta production	0	0	0	0	0	0	0	0	0	0	0	1.31093	0	0	0	0	0	0	0	0	0	0	0	0	0	0	0	0	0	0	0	0	0	0	0	0	0	0	0
positive regulation of interleukin-1 production	0	0	0	0	0	0	0	0	0	0	0	1.55783	0	0	0	0	0	0	0	0	0	0	0	0	0	0	0	0	0	0	0	0	0	0	0	0	0	0	0
positive regulation of interleukin-2 production	0	0	0	0	0	0	0	0	0	0	0	1.44782	0	0	0	0	0	0	0	0	0	0	0	0	0	0	0	0	0	0	0	0	0	0	0	0	0	0	0
positive regulation of intrinsic apoptotic signaling pathway	0	0	0	0	0	0	0	0	0	0	1.94802	0	0	0	0	0	0	0	0	0	0	0	0	0	0	0	0	0	0	0	0	0	0	0	0	0	0	0	0
positive regulation of ion transmembrane transport	0	0	1.62589	0	1.95248	0	0	0	0	0	0	0	0	2.12163	1.49791	0	0	1.54603	1.34565	0	0	0	1.31184	0	0	0	0	0	0	1.91939	0	0	0	0	1.90303	0	0	0	0
positive regulation of ion transmembrane transporter activity	0	0	1.83059	0	2.42377	0	0	0	0	0	0	0	1.42996	3.46348	1.85451	0	0	2.16311	0	1.63689	0	0	1.76677	0	0	1.63547	1.63871	0	0	3.07119	0	0	0	0	3.24991	0	0	0	0
positive regulation of ion transport	0	0	2.61181	0	3.48177	0	0	0	0	0	0	0	2.4631	3.7309	2.92191	0	0	2.78266	1.92944	1.62619	0	0	2.68171	1.77751	0	1.61793	2.98232	0	1.48774	3.56429	0	0	0	0	3.8177	0	0	0	0
positive regulation of JUN kinase activity	0	0	1.43456	0	0	0	0	0	0	0	0	0	0	0	0	0	0	1.62051	1.63052	0	0	0	0	0	0	0	0	0	0	0	0	0	0	0	0	0	0	0	0
positive regulation of keratinocyte differentiation	0	0	0	0	0	0	0	0	0	1.5783	0	0	0	0	0	0	0	0	0	0	0	0	0	0	0	0	0	0	0	0	0	0	0	0	0	0	0	0	0
positive regulation of keratinocyte migration	0	0	0	1.3409	0	0	0	0	0	0	0	0	0	0	0	0	0	0	0	0	0	0	0	0	0	0	0	0	0	0	0	0	0	0	0	0	0	0	1.58097
positive regulation of kinase activity	0	0	2.04011	0	2.0806	0	0	1.41496	0	4.0423	0	4.2046	0	1.55562	0	0	0	2.3837	2.19186	0	1.30225	0	0	0	0	0	1.89926	0	0	0	0	0	1.57148	0	0	0	0	0	0
positive regulation of lamellipodium assembly	0	0	0	0	0	0	0	0	0	2.78434	0	3.17074	0	0	0	0	0	0	0	0	0	0	0	0	0	0	0	0	0	0	0	0	0	0	0	0	0	0	0
positive regulation of lamellipodium organization	0	0	0	0	0	0	0	0	0	3.20931	0	3.44508	0	0	0	0	0	0	0	0	0	0	0	0	0	0	0	0	0	0	0	0	0	0	0	0	0	0	0
positive regulation of leukocyte activation	0	0	0	0	0	0	0	0	0	4.954	0	4.99942	0	0	0	0	0	0	0	0	0	0	0	0	0	0	0	0	0	0	0	0	0	0	0	0	0	0	0
positive regulation of leukocyte cell-cell adhesion	0	0	0	0	0	0	0	0	0	3.51876	0	3.02859	0	0	0	0	0	0	0	0	0	0	0	0	0	0	0	0	0	0	0	0	0	0	0	0	0	0	0
positive regulation of leukocyte chemotaxis	0	0	0	0	0	0	0	0	0	3.93455	0	2.60972	0	0	0	0	0	0	0	0	0	0	0	0	0	0	0	0	0	0	0	0	0	0	0	0	0	0	0
positive regulation of leukocyte differentiation	0	0	0	0	0	0	0	0	0	3.03073	0	3.27498	0	0	0	0	0	0	0	0	0	0	0	0	0	0	0	0	0	0	0	0	0	0	0	0	0	0	0
positive regulation of leukocyte mediated cytotoxicity	0	0	0	0	0	0	0	0	0	1.70618	0	1.37928	0	0	0	0	0	0	0	0	0	0	0	0	0	0	0	0	0	0	0	0	0	0	0	0	0	0	0
positive regulation of leukocyte migration	0	0	0	0	0	0	0	0	0	3.93455	0	2.59151	0	0	0	0	0	0	0	0	0	0	0	0	0	0	0	0	0	0	0	0	0	0	0	0	0	0	0
positive regulation of leukocyte proliferation	0	0	0	0	0	0	0	0	0	4.05432	0	3.6404	0	0	0	0	0	0	0	0	0	0	0	0	0	0	0	0	0	0	0	0	0	0	0	0	0	0	0
positive regulation of long-term synaptic potentiation	0	0	0	0	0	0	0	0	0	0	0	0	0	0	0	0	0	0	0	0	0	0	0	0	0	0	0	0	1.53176	0	0	0	0	0	0	0	3.20161	0	0
positive regulation of lymphocyte activation	0	0	0	0	0	0	0	0	0	4.0423	0	3.61651	0	0	0	0	0	0	0	0	0	0	0	0	0	0	0	0	0	0	0	0	0	0	0	0	0	0	0
positive regulation of lymphocyte differentiation	0	0	0	0	0	0	0	0	0	3.51779	0	3.38076	0	0	0	0	0	0	0	0	0	0	0	0	0	0	0	0	0	0	0	0	0	0	0	0	0	0	0
positive regulation of lymphocyte proliferation	0	0	0	0	0	0	0	0	0	2.78871	0	2.59151	0	0	0	0	0	0	0	0	0	0	0	0	0	0	0	0	0	0	0	0	0	0	0	0	0	0	0
positive regulation of macrophage activation	0	0	0	0	0	0	0	0	0	1.88345	0	1.58301	0	0	0	0	0	0	0	0	0	0	0	0	0	0	0	0	0	0	0	0	0	0	0	0	0	0	0
positive regulation of macrophage migration	0	0	0	0	0	0	0	0	0	1.33609	0	0	0	0	0	0	0	0	0	0	0	0	0	0	0	0	0	0	0	0	0	0	0	0	0	0	0	0	0
positive regulation of MAP kinase activity	0	0	1.63203	0	1.68149	0	0	0	0	0	0	0	0	0	0	0	0	1.9211	1.89519	0	0	0	0	0	0	0	0	0	0	0	0	0	2.56819	0	0	0	0	0	0
positive regulation of MAPK cascade	0	0	1.38703	0	1.44542	0	1.73743	0	0	2.42477	0	1.56149	0	0	0	0	0	0	0	0	0	0	0	0	0	0	0	0	0	1.3042	0	0	1.99956	0	0	0	0	1.5526	0
positive regulation of membrane permeability	0	0	0	0	0	0	0	0	1.74284	0	0	0	0	0	0	0	0	0	0	0	0	0	0	0	0	0	0	0	0	0	0	0	0	0	0	0	0	0	0
positive regulation of microtubule polymerization	0	0	0	0	0	0	0	0	0	0	0	0	0	0	0	0	0	0	0	0	0	0	0	0	0	0	0	0	0	0	0	0	0	0	1.63134	0	0	0	0
positive regulation of microtubule polymerization or depolymerization	0	0	0	0	0	0	0	0	1.60544	0	0	0	0	0	0	0	0	0	0	0	0	0	0	0	0	0	0	0	0	0	0	0	0	0	1.42737	0	0	0	0
positive regulation of mitochondrial calcium ion concentration	0	0	0	0	0	0	0	0	0	0	0	1.81963	0	0	0	0	0	0	0	0	0	0	0	0	0	0	0	0	0	0	0	0	0	0	0	0	0	0	0
positive regulation of mitochondrial membrane permeability	0	0	0	0	0	0	0	0	1.32315	0	0	0	0	0	0	0	0	0	0	0	0	0	0	0	0	0	0	0	0	0	0	0	0	0	0	0	0	0	0
positive regulation of mitochondrial membrane permeability involved in apoptotic process	0	0	0	0	0	0	0	0	1.46081	0	0	0	0	0	0	0	0	0	0	0	0	0	0	0	0	0	0	0	0	0	0	0	0	0	0	0	0	0	0
positive regulation of mitochondrion organization	0	0	0	0	0	0	0	0	1.61992	0	0	0	0	0	0	0	0	0	0	0	0	0	0	0	0	0	0	0	0	0	0	0	0	0	0	0	0	0	0
positive regulation of mononuclear cell migration	0	0	0	0	0	0	0	0	0	1.53225	0	0	0	0	0	0	0	0	0	0	0	0	0	0	0	0	0	0	0	0	0	0	0	0	0	0	0	0	0
positive regulation of mononuclear cell proliferation	0	0	0	0	0	0	0	0	0	2.74724	0	2.54577	0	0	0	0	0	0	0	0	0	0	0	0	0	0	0	0	0	0	0	0	0	0	0	0	0	0	0
positive regulation of muscle hypertrophy	0	0	0	0	0	0	0	0	0	0	0	1.35854	0	0	0	0	0	0	0	0	0	0	0	0	0	0	0	0	0	0	0	0	0	0	0	0	0	0	0
positive regulation of myelination	0	0	0	0	0	0	0	0	0	0	0	0	0	0	0	0	0	0	0	0	0	0	0	0	0	0	0	0	0	0	0	0	0	1.72255	0	0	0	0	0
positive regulation of myeloid cell differentiation	0	0	0	0	0	0	0	0	0	1.98614	0	0	0	0	0	0	0	0	0	0	0	0	0	0	0	0	0	0	0	0	0	0	0	0	0	0	0	0	0
positive regulation of nervous system development	0	0	7.34237	0	6.44234	0	4.82883	0	0	0	0	0	5.53742	4.66155	2.98359	0	0	7.0131	6.34375	3.70092	3.33341	4.70781	3.91567	4.55076	0	2.68943	7.66962	0	3.57229	6.42133	2.69664	0	4.08567	0	5.14204	0	1.48564	3.52594	0
positive regulation of neurogenesis	0	0	4.07242	0	3.27767	0	1.78302	0	0	0	0	0	4.54001	4.31292	1.59004	0	0	4.18838	4.20106	2.53447	2.02292	3.34425	2.62983	2.98043	0	2.08559	4.63365	0	3.1331	4.87552	2.02453	0	2.51505	0	4.8592	0	1.40905	1.70343	0
positive regulation of neuron death	0	0	0	0	0	0	0	0	0	0	0	0	0	0	0	0	0	0	0	0	0	2.01788	0	0	0	0	0	0	0	0	0	0	0	0	0	0	0	0	0
positive regulation of neuron differentiation	0	0	0	0	0	0	0	0	0	0	0	0	0	0	0	0	0	0	1.63052	0	0	0	0	0	0	0	2.00262	1.37877	2.15457	0	1.74021	0	1.57148	0	0	0	0	0	0
positive regulation of neuron projection development	0	0	1.83293	0	1.80725	0	3.49152	2.42123	0	0	0	0	2.8689	2.04451	3.6232	0	1.60349	0	2.36829	3.99736	1.97455	1.90942	1.90627	3.43625	0	3.29472	4.63365	3.27647	1.78112	2.66873	0	0	4.07488	0	3.09764	0	1.33399	1.97459	0
positive regulation of neurotransmitter secretion	0	0	2.02818	0	1.83722	0	0	0	0	0	0	0	3.32812	4.19426	1.77906	0	0	1.33057	2.56044	0	0	0	2.34633	0	0	0	1.91306	0	0	3.53393	0	0	0	0	3.0321	0	0	0	0
positive regulation of neurotransmitter transport	0	0	1.67275	0	1.50323	0	0	0	0	0	0	0	2.75302	3.44034	1.45033	0	0	0	2.11196	0	0	0	1.89283	0	0	0	2.37489	0	0	2.93592	0	0	0	0	2.46874	0	0	0	0
positive regulation of neutrophil chemotaxis	0	0	0	0	0	0	0	0	0	3.03073	0	1.81963	0	0	0	0	0	0	0	0	0	0	0	0	0	0	0	0	0	0	0	0	0	0	0	0	0	0	0
positive regulation of neutrophil migration	0	0	0	0	0	0	0	0	0	2.55847	0	1.51119	0	0	0	0	0	0	0	0	0	0	0	0	0	0	0	0	0	0	0	0	0	0	0	0	0	0	0
positive regulation of NF-kappaB transcription factor activity	0	0	0	0	0	0	0	0	0	0	0	2.34791	0	0	0	0	0	0	0	0	0	0	0	0	0	0	0	0	0	0	0	0	0	0	0	0	0	0	0
positive regulation of NIK/NF-kappaB signaling	0	0	0	0	0	0	0	0	0	1.51555	0	1.67743	0	0	0	0	0	0	0	0	0	0	0	0	0	0	0	0	0	0	0	0	0	0	0	0	0	0	0
positive regulation of nitric-oxide synthase biosynthetic process	0	0	0	0	0	0	0	0	0	1.6797	0	0	0	0	0	0	0	0	0	0	0	0	0	0	0	0	0	0	0	0	0	0	0	0	0	0	0	0	0
positive regulation of NLRP3 inflammasome complex assembly	0	0	0	0	0	0	0	0	0	2.01339	0	1.74379	0	0	0	0	0	0	0	0	0	0	0	0	0	0	0	0	0	0	0	0	0	0	0	0	0	0	0
positive regulation of Notch signaling pathway	0	0	0	0	0	0	0	0	0	0	0	0	0	0	0	0	0	0	0	0	1.86866	0	0	0	0	0	0	0	0	0	0	0	0	0	0	0	0	0	0
positive regulation of nuclear-transcribed mRNA catabolic process, deadenylation-dependent decay	0	0	0	0	0	0	0	0	0	0	0	1.55185	0	0	0	0	0	0	0	0	0	0	0	0	0	0	0	0	0	0	0	0	0	0	0	0	0	0	0
positive regulation of organ growth	0	0	0	0	0	0	0	0	0	0	0	0	0	0	0	0	0	1.3426	0	0	0	0	0	0	0	0	0	0	0	0	0	0	0	0	0	0	0	0	0
positive regulation of organelle organization	0	0	0	0	0	0	0	0	1.61992	1.84737	0	1.58984	0	2.40405	0	0	0	0	0	0	0	0	0	0	0	0	0	0	0	1.79821	0	0	0	0	2.59063	0	0	0	0
positive regulation of ossification	0	0	0	0	1.50323	0	0	0	0	0	0	0	0	0	0	0	0	1.36642	1.34021	0	0	0	0	0	0	0	0	0	0	2.41964	0	0	0	0	0	0	0	0	0
positive regulation of peptidase activity	0	0	0	0	0	0	0	0	2.16143	0	0	0	0	0	0	0	0	0	0	0	0	0	0	0	0	0	0	0	0	0	0	0	0	0	0	0	0	0	0
positive regulation of peptidyl-serine phosphorylation	0	0	0	0	0	0	0	0	0	0	0	0	0	0	0	0	0	0	0	0	0	0	0	0	0	0	0	1.55133	0	0	0	0	0	0	0	0	0	0	0
positive regulation of peptidyl-tyrosine phosphorylation	0	0	0	0	1.50175	0	0	0	0	2.04568	0	1.48704	0	1.55406	0	0	0	0	0	0	0	0	0	0	0	0	0	0	0	0	0	0	1.73947	0	0	0	0	0	0
positive regulation of phagocytosis	0	0	0	0	0	0	0	0	0	3.30255	0	3.31994	0	0	0	0	0	0	0	0	0	0	0	0	0	0	0	0	0	0	0	0	0	0	0	0	0	0	0
positive regulation of phosphatase activity	0	0	0	0	0	0	0	0	0	1.67285	0	2.00959	0	0	0	0	0	0	0	0	0	0	0	0	0	0	0	0	0	0	0	0	0	0	0	0	0	0	0
positive regulation of phosphoprotein phosphatase activity	0	0	0	0	0	0	0	0	0	1.44603	0	0	0	0	0	0	0	0	0	0	0	0	0	0	0	0	0	0	0	0	0	0	0	0	0	0	0	0	0
positive regulation of plasma membrane bounded cell projection assembly	0	0	1.39342	0	0	0	1.90229	0	0	2.37354	0	2.32842	0	0	0	0	0	1.64842	1.70154	0	0	0	0	0	0	0	1.63871	0	0	2.52184	0	0	0	0	0	0	0	1.4883	0
positive regulation of potassium ion transmembrane transport	0	0	0	0	0	0	0	0	0	0	0	0	0	1.77365	0	0	0	0	0	1.47775	0	0	0	0	0	2.77134	0	0	0	0	0	0	0	0	0	0	0	0	0
positive regulation of potassium ion transmembrane transporter activity	0	0	0	0	0	0	0	0	0	0	0	0	0	1.455	0	0	0	0	0	0	0	0	0	0	0	2.41247	0	0	0	0	0	0	0	0	0	0	0	0	0
positive regulation of potassium ion transport	0	0	0	0	1.50323	0	0	0	0	0	0	0	0	1.47173	0	0	0	0	0	0	0	0	0	0	0	2.41247	1.60965	0	0	0	0	0	0	0	0	0	0	0	0
positive regulation of protein binding	0	0	0	0	0	0	0	0	0	0	0	0	0	0	0	0	0	0	0	0	0	0	0	1.45503	0	0	0	0	0	0	0	0	0	2.79786	0	0	0	0	0
positive regulation of protein catabolic process	0	0	0	0	0	1.50067	0	0	0	0	0	0	0	0	0	1.47511	0	0	0	0	0	0	0	0	0	0	0	0	0	0	0	0	0	1.64559	0	0	0	0	0
positive regulation of protein dephosphorylation	0	0	0	0	0	0	0	0	0	1.3966	0	0	0	0	0	0	0	0	0	0	0	0	0	0	0	0	0	0	0	0	0	0	0	0	0	0	0	0	0
positive regulation of protein depolymerization	0	0	0	0	0	0	0	0	0	0	0	0	0	0	0	0	0	0	0	0	0	1.3778	0	0	0	0	0	0	0	0	0	0	0	0	0	0	0	0	0
positive regulation of protein export from nucleus	0	0	0	0	0	0	0	0	0	1.6797	0	1.44518	0	0	0	0	0	0	0	0	0	0	0	0	0	0	0	0	0	0	0	0	0	0	0	0	0	0	0
positive regulation of protein kinase activity	0	0	1.69551	0	1.86211	0	0	0	0	2.97285	0	3.63081	0	0	0	0	0	1.5958	2.04818	0	0	0	0	0	0	0	0	0	0	0	0	0	0	0	0	0	0	0	0
positive regulation of protein kinase B signaling	0	0	0	0	0	0	0	0	0	2.67034	0	2.54577	0	0	0	0	0	0	0	0	0	0	0	0	0	0	0	0	0	0	0	0	0	0	0	0	0	0	0
positive regulation of protein localization to cell periphery	0	0	0	0	0	0	0	0	0	0	0	0	0	0	0	0	0	0	0	0	0	0	0	0	0	0	0	0	0	0	0	0	0	0	0	0	2.20499	0	0
positive regulation of protein localization to membrane	0	0	0	0	0	0	0	0	0	0	0	0	0	0	0	0	0	0	0	0	0	0	0	0	0	0	0	0	0	0	0	0	0	0	0	0	1.32197	0	0
positive regulation of protein localization to plasma membrane	0	0	0	0	0	0	0	0	0	0	0	0	0	0	0	0	0	0	0	0	0	0	0	0	0	0	0	0	0	0	0	0	0	0	0	0	1.84047	0	0
positive regulation of protein polymerization	0	0	0	0	1.35826	0	0	0	0	2.67034	0	2.62327	1.75565	3.48139	1.71584	0	0	1.42899	0	0	0	0	0	1.66065	0	0	1.48285	0	0	2.43685	0	0	0	0	2.76406	0	0	0	0
positive regulation of protein serine/threonine kinase activity	0	0	0	0	0	0	0	0	0	1.44222	0	1.61909	0	0	0	0	0	0	1.30916	0	0	0	0	0	0	0	0	0	0	0	0	0	1.51397	0	0	0	0	0	0
positive regulation of protein tyrosine kinase activity	0	0	0	0	0	0	0	0	0	0	0	0	1.51357	0	0	0	0	0	0	0	0	0	0	0	0	0	0	0	0	0	0	0	0	0	0	0	0	0	0
positive regulation of protein-containing complex assembly	0	0	0	0	0	0	0	0	0	3.38203	0	3.91497	0	1.80137	1.35595	0	0	0	0	0	0	0	0	0	0	0	0	0	0	0	0	0	0	0	0	0	0	0	0
positive regulation of proteolysis	0	0	0	0	0	0	0	0	3.2386	0	0	0	0	0	0	0	0	0	0	0	0	0	0	0	0	0	0	0	0	0	0	0	0	0	0	0	0	0	0
positive regulation of Ras protein signal transduction	0	0	0	0	0	0	0	0	0	0	0	0	0	1.56799	0	0	0	0	0	0	0	0	0	0	0	0	0	0	0	0	0	0	0	0	0	0	0	0	0
positive regulation of regulated secretory pathway	0	0	0	0	0	0	0	0	0	0	0	0	2.94274	4.07354	0	0	0	1.39904	1.92944	0	0	0	2.2258	0	0	0	2.25803	0	0	1.83394	0	0	0	0	3.17887	0	0	0	0
positive regulation of response to external stimulus	0	0	0	0	0	0	0	0	0	4.03437	0	3.44784	0	0	0	0	0	0	0	0	0	0	0	0	0	0	0	0	0	0	0	0	0	0	0	0	0	0	0
positive regulation of response to wounding	0	0	0	0	0	0	0	1.72614	0	0	0	0	0	0	0	0	1.80249	0	0	0	0	0	0	0	0	0	0	0	0	0	0	0	0	0	0	0	0	0	0
positive regulation of secretion	0	0	0	0	0	0	0	0	0	0	0	0	1.72381	0	0	0	0	0	0	0	0	0	1.60746	0	0	0	0	0	0	0	0	0	0	0	1.33397	0	0	0	0
positive regulation of secretion by cell	0	0	0	0	0	0	0	0	0	0	0	0	2.1295	1.64601	0	0	0	0	1.32395	0	0	0	1.96868	0	0	0	0	0	0	1.42273	0	0	0	0	1.69602	0	0	0	0
positive regulation of SMAD protein signal transduction	0	0	0	0	0	0	0	0	0	0	0	1.39384	0	0	0	0	0	0	0	0	0	0	0	0	0	0	0	0	0	0	0	0	0	0	0	0	0	0	0
positive regulation of sodium ion transport	0	0	0	0	0	0	0	0	0	0	0	0	0	1.74039	1.54358	0	0	1.33161	0	0	0	0	1.87349	0	0	0	0	0	0	1.38322	0	0	0	0	1.63134	0	0	0	0
positive regulation of stem cell differentiation	0	0	0	0	0	0	0	0	0	0	0	0	0	0	0	0	1.33697	0	0	0	0	0	0	0	0	0	0	0	0	0	0	0	0	0	0	0	0	0	0
positive regulation of substrate adhesion-dependent cell spreading	0	0	0	0	0	0	0	0	0	1.49406	0	1.77948	0	0	0	0	0	0	0	0	0	0	0	0	0	0	0	0	0	0	0	0	0	0	0	0	0	0	0
positive regulation of supramolecular fiber organization	0	0	2.68275	0	3.48988	0	0	0	1.60544	2.20067	0	2.02327	1.8328	3.02708	1.63451	0	0	3.18154	2.61037	0	0	1.55993	0	1.58653	0	0	0	0	0	3.37227	3.29485	0	0	1.33526	2.76409	0	0	0	0
positive regulation of synapse assembly	0	0	3.27409	0	4.20542	0	5.7915	0	0	0	0	0	0	0	1.56986	0	0	2.92561	1.98565	1.90023	1.97455	0	2.2155	3.25271	0	1.89666	5.30318	0	1.83586	1.89024	0	0	2.92523	0	0	0	0	3.34669	0
positive regulation of synaptic transmission	0	0	8.86491	0	6.96159	0	0	0	0	0	0	0	5.1201	4.98944	3.80147	0	0	6.73768	7.07393	4.72185	1.38807	0	4.92613	2.67255	0	2.10317	5.44675	0	4.77978	4.85054	0	0	0	0	6.93361	0	3.94273	0	0
positive regulation of synaptic transmission, GABAergic	0	0	1.39342	0	0	0	0	0	0	0	0	0	0	0	0	0	0	1.52091	0	0	0	0	0	0	0	0	0	0	0	0	0	0	0	0	0	0	0	0	0
positive regulation of synaptic transmission, glutamatergic	0	0	2.879	0	2.5821	0	0	0	0	0	0	0	2.18344	2.74632	2.49923	0	0	2.27339	3.21465	3.19897	1.30225	0	2.91585	1.69721	0	0	3.57445	0	2.73405	3.14557	0	0	0	0	4.28476	0	1.82219	0	0
positive regulation of T cell activation	0	0	0	0	0	0	0	0	0	3.93455	0	3.3819	0	0	0	0	0	0	0	0	0	0	0	0	0	0	0	0	0	0	0	0	0	0	0	0	0	0	0
positive regulation of T cell differentiation	0	0	0	0	0	0	0	0	0	2.64378	0	2.60972	0	0	0	0	0	0	0	0	0	0	0	0	0	0	0	0	0	0	0	0	0	0	0	0	0	0	0
positive regulation of T cell mediated cytotoxicity	0	0	0	0	0	0	0	0	0	1.88345	0	1.58301	0	0	0	0	0	0	0	0	0	0	0	0	0	0	0	0	0	0	0	0	0	0	0	0	0	0	0
positive regulation of T cell mediated immunity	0	0	0	0	0	0	0	0	0	0	0	1.35854	0	0	0	0	0	0	0	0	0	0	0	0	0	0	0	0	0	0	0	0	0	0	0	0	0	0	0
positive regulation of T cell proliferation	0	0	0	0	0	0	0	0	0	1.41964	0	1.48647	0	0	0	0	0	0	0	0	0	0	0	0	0	0	0	0	0	0	0	0	0	0	0	0	0	0	0
positive regulation of transmembrane transport	0	0	0	0	1.49435	0	0	0	0	0	0	0	0	1.77097	0	0	0	0	0	0	0	0	0	0	0	0	0	0	0	1.3797	0	0	0	0	1.56592	0	0	0	0
positive regulation of transporter activity	0	0	1.61566	0	2.12053	0	0	0	0	0	0	0	0	3.05445	1.58805	0	0	1.89781	0	1.38787	0	0	1.51376	0	0	1.35905	1.42289	0	0	2.67232	0	0	0	0	2.83729	0	0	0	0
positive regulation of tumor necrosis factor production	0	0	0	0	0	0	0	0	0	1.41964	0	1.48647	0	0	0	0	0	0	0	0	0	0	0	0	0	0	0	0	0	0	0	0	0	0	0	0	0	0	0
positive regulation of tumor necrosis factor superfamily cytokine production	0	0	0	0	0	0	0	0	0	1.84737	0	1.83075	0	0	0	0	0	0	0	0	0	0	0	0	0	0	0	0	0	0	0	0	0	0	0	0	0	0	0
positive regulation of vasculature development	0	0	0	0	0	0	0	0	0	0	0	0	0	0	0	0	0	0	0	0	0	0	0	0	2.46627	0	0	0	0	0	0	0	0	0	0	0	0	0	0
positive regulation of voltage-gated calcium channel activity	0	0	0	0	0	0	0	0	0	0	0	0	0	0	0	0	0	0	0	0	0	0	1.34598	0	0	0	0	0	0	0	0	0	0	0	0	0	0	0	0
positive regulation of voltage-gated potassium channel activity	0	0	0	0	0	0	0	0	0	0	0	0	0	1.43631	0	0	0	0	0	0	0	0	0	0	0	2.43076	0	0	0	0	0	0	0	0	0	0	0	0	0
positive regulation of Wnt signaling pathway	0	0	0	0	0	0	0	0	0	0	0	1.67743	0	0	0	0	0	0	0	0	0	0	0	0	0	0	0	0	0	0	0	0	0	2.31894	0	0	0	0	0
positive regulation of wound healing	0	0	0	0	0	0	0	1.52277	0	0	0	0	0	0	0	0	1.54307	0	0	0	0	0	0	0	0	0	0	0	0	0	0	0	0	0	0	0	0	0	0
positive thymic T cell selection	0	0	0	0	0	0	0	0	0	1.86045	0	0	0	0	0	0	0	0	0	0	0	0	0	0	0	0	0	0	0	0	0	0	0	0	0	0	0	0	0
post-embryonic animal morphogenesis	0	0	1.39342	0	0	0	0	0	0	0	0	0	0	0	0	0	0	0	0	0	0	0	0	0	0	0	0	0	0	0	0	0	0	0	0	0	0	0	0
post-embryonic development	0	0	1.78909	0	1.49379	0	0	0	0	0	0	0	0	0	0	0	0	0	0	0	0	0	1.43105	0	0	0	0	0	0	0	0	0	0	0	0	0	1.65352	0	0
[truncated: 672 more rows]

## Sheet: Supplementary Table 6
Supplementary Table 6. Transcriptional regulatory network governing cell-special DEGs
[truncated: 283 more rows]

## Sheet: Supplementary Table 7
Supplementary Table 7. snRNA-seq datasets used in this study
[truncated: 73 more rows]

[truncated: 8 more sheets: Supplementary Table 8, Supplementary Table 9, Supplementary Table 10, Supplementary Table 11, Supplementary Table 12, Supplementary Table 13, Supplementary Table 14, Supplementary Table 15]
